# Supplementary material for: Mendelian randomization reveals apolipoprotein B shortens healthspan and possibly increases risk for Alzheimer’s disease
Source: Commun Biol. 2024 Feb 24;7:230. doi: 10.1038/s42003-024-05887-2 (PMC10894226; doi:10.1038/s42003-024-05887-2)
Supplement: Supplementary file 2 — Supplementary Data 1 [file 42003_2024_5887_MOESM2_ESM.xlsx]

## Sheet: Sheet1
Supplementary Data 1: Gene-Tissue Expression (GTEx) transcripts per million (TPM) values for apolipoprotein B (APOB) for tissues displayed in Fig. 2.
Tissue	APOB		Tissue	Number of samples
Amygdala	0.0406		Amygdala	152
Amygdala	0.0039		Anterior cingulate cortex	176
Amygdala	0.0425		Caudate basal ganglia	246
Amygdala	0.0127		Cerebellar hemisphere	215
Amygdala	0.0285		Cerebellum	241
Amygdala	0.0432		Cortex	255
Amygdala	0.0178		Frontal cortex	209
Amygdala	0.0849		Hippocampus	197
Amygdala	0.0133		Hypothalamus	202
Amygdala	0.0235		Nucleus accumbens basal ganglia	246
Amygdala	0.0096		Putamen basal ganglia	205
Amygdala	0.0223		Spinal cord (cervical c1)	159
Amygdala	0.012		Substantia nigra	139
Amygdala	0.0261		Liver	226
Amygdala	0.0123		Small intestine (terminal ileum)	187
Amygdala	0.0458
Amygdala	0.009
Amygdala	0.06
Amygdala	0.0187
Amygdala	0.0569
Amygdala	0.0148
Amygdala	0.0347
Amygdala	0.0318
Amygdala	0.0209
Amygdala	0.016
Amygdala	0.0429
Amygdala	0.0551
Amygdala	0.0234
Amygdala	0.1488
Amygdala	0.0051
Amygdala	0
Amygdala	0.0152
Amygdala	0.0057
Amygdala	0.0212
Amygdala	0.0054
Amygdala	0.0066
Amygdala	0.0626
Amygdala	0.0172
Amygdala	0.0155
Amygdala	0.0345
Amygdala	0.0099
Amygdala	0.0093
Amygdala	0.0308
Amygdala	0
Amygdala	0.0215
Amygdala	0.0246
Amygdala	0.0185
Amygdala	0.0244
Amygdala	0.0244
Amygdala	0.0149
Amygdala	0.0491
Amygdala	0.0206
Amygdala	0.0401
Amygdala	0.0562
Amygdala	0.0252
Amygdala	0.0202
Amygdala	0.0309
Amygdala	0.0179
Amygdala	0.049
Amygdala	0.0739
Amygdala	0.0427
Amygdala	0.0117
Amygdala	0.0546
Amygdala	0.064
Amygdala	0.0363
Amygdala	0.0374
Amygdala	0.0193
Amygdala	0.0256
Amygdala	0.009
Amygdala	0.0289
Amygdala	0.0544
Amygdala	0.0216
Amygdala	0
Amygdala	0.005
Amygdala	0.0565
Amygdala	0.052
Amygdala	0.0216
Amygdala	0.0264
Amygdala	0.0299
Amygdala	0.0258
Amygdala	0.2118
Amygdala	0.0065
Amygdala	0.0176
Amygdala	0.0064
Amygdala	0.0379
Amygdala	0.0215
Amygdala	0
Amygdala	0.0249
Amygdala	0.007
Amygdala	0.0118
Amygdala	0.0387
Amygdala	0.058
Amygdala	0.0165
Amygdala	0.0069
Amygdala	0.0044
Amygdala	0.0368
Amygdala	0.0269
Amygdala	0.0169
Amygdala	0.0486
Amygdala	0.0207
Amygdala	0.0822
Amygdala	0.0312
Amygdala	0.0091
Amygdala	0.0173
Amygdala	0.0535
Amygdala	0.0027
Amygdala	0.0391
Amygdala	0.0411
Amygdala	0.0549
Amygdala	0.0068
Amygdala	0.0202
Amygdala	0
Amygdala	0
Amygdala	0.0095
Amygdala	0.0135
Amygdala	0.0122
Amygdala	0.0331
Amygdala	0.0158
Amygdala	0.0181
Amygdala	0.0171
Amygdala	0.01
Amygdala	0.043
Amygdala	0.0316
Amygdala	0.0524
Amygdala	0.0097
Amygdala	0.0701
Amygdala	0.044
Amygdala	0.0764
Amygdala	0.042
Amygdala	0.0347
Amygdala	0.0253
Amygdala	0.0941
Amygdala	0.0157
Amygdala	0.0282
Amygdala	0.0094
Amygdala	0.0303
Amygdala	0.0418
Amygdala	0.2323
Amygdala	0.0121
Amygdala	0.0321
Amygdala	0.0654
Amygdala	0.0679
Amygdala	0.122
Amygdala	0.0186
Amygdala	0.1486
Amygdala	0.0458
Amygdala	0
Amygdala	0.0248
Amygdala	0.0386
Amygdala	0.0553
Amygdala	0.0146
Amygdala	0.0205
Anterior cingulate cortex	0.0602
Anterior cingulate cortex	0.0441
Anterior cingulate cortex	0.0586
Anterior cingulate cortex	0.0214
Anterior cingulate cortex	0.0593
Anterior cingulate cortex	0.0133
Anterior cingulate cortex	0.0176
Anterior cingulate cortex	0.0416
Anterior cingulate cortex	0.0389
Anterior cingulate cortex	0.0573
Anterior cingulate cortex	0.0512
Anterior cingulate cortex	0.0325
Anterior cingulate cortex	0.0386
Anterior cingulate cortex	0.0072
Anterior cingulate cortex	0.0476
Anterior cingulate cortex	0.0249
Anterior cingulate cortex	0.0156
Anterior cingulate cortex	0.0557
Anterior cingulate cortex	0.0327
Anterior cingulate cortex	0.0923
Anterior cingulate cortex	0.0319
Anterior cingulate cortex	0.0335
Anterior cingulate cortex	0.0365
Anterior cingulate cortex	0.0225
Anterior cingulate cortex	0.0486
Anterior cingulate cortex	0
Anterior cingulate cortex	0.0202
Anterior cingulate cortex	0.0093
Anterior cingulate cortex	0.0127
Anterior cingulate cortex	0.0876
Anterior cingulate cortex	0.1949
Anterior cingulate cortex	0.0261
Anterior cingulate cortex	0.0434
Anterior cingulate cortex	0.0661
Anterior cingulate cortex	0.0485
Anterior cingulate cortex	0.0366
Anterior cingulate cortex	0.0595
Anterior cingulate cortex	0.0549
Anterior cingulate cortex	0.0231
Anterior cingulate cortex	0.0262
Anterior cingulate cortex	0.0218
Anterior cingulate cortex	0.0179
Anterior cingulate cortex	0.0343
Anterior cingulate cortex	0.0585
Anterior cingulate cortex	0.005
Anterior cingulate cortex	0.029
Anterior cingulate cortex	0.0115
Anterior cingulate cortex	0.0766
Anterior cingulate cortex	0.0253
Anterior cingulate cortex	0.0602
Anterior cingulate cortex	0.0565
Anterior cingulate cortex	0.0182
Anterior cingulate cortex	0.0459
Anterior cingulate cortex	0.0619
Anterior cingulate cortex	0.0119
Anterior cingulate cortex	0.0104
Anterior cingulate cortex	0.063
Anterior cingulate cortex	0.0013
Anterior cingulate cortex	0.008
Anterior cingulate cortex	0.1171
Anterior cingulate cortex	0.0604
Anterior cingulate cortex	0.1975
Anterior cingulate cortex	0.0098
Anterior cingulate cortex	0.0476
Anterior cingulate cortex	0.0244
Anterior cingulate cortex	0.0151
Anterior cingulate cortex	0.042
Anterior cingulate cortex	0.0356
Anterior cingulate cortex	0.0354
Anterior cingulate cortex	0.3049
Anterior cingulate cortex	0.0175
Anterior cingulate cortex	0.0835
Anterior cingulate cortex	0.0378
Anterior cingulate cortex	0.1085
Anterior cingulate cortex	0.1585
Anterior cingulate cortex	0.083
Anterior cingulate cortex	0.06
Anterior cingulate cortex	0.153
Anterior cingulate cortex	0.057
Anterior cingulate cortex	0.0721
Anterior cingulate cortex	0.1653
Anterior cingulate cortex	0.0278
Anterior cingulate cortex	0.0496
Anterior cingulate cortex	0.0143
Anterior cingulate cortex	0.0621
Anterior cingulate cortex	0.0121
Anterior cingulate cortex	0.0158
Anterior cingulate cortex	0.0835
Anterior cingulate cortex	0.053
Anterior cingulate cortex	0.0881
Anterior cingulate cortex	0.0709
Anterior cingulate cortex	0.0222
Anterior cingulate cortex	0.0353
Anterior cingulate cortex	0.0393
Anterior cingulate cortex	0.034
Anterior cingulate cortex	0.0789
Anterior cingulate cortex	0.0743
Anterior cingulate cortex	0.0214
Anterior cingulate cortex	0.0381
Anterior cingulate cortex	0.0088
Anterior cingulate cortex	0.0224
Anterior cingulate cortex	0.072
Anterior cingulate cortex	0.0922
Anterior cingulate cortex	0.0447
Anterior cingulate cortex	0.0302
Anterior cingulate cortex	0.0266
Anterior cingulate cortex	0.0775
Anterior cingulate cortex	0.0337
Anterior cingulate cortex	0.0551
Anterior cingulate cortex	0.1024
Anterior cingulate cortex	0.0815
Anterior cingulate cortex	0.0223
Anterior cingulate cortex	0.0345
Anterior cingulate cortex	0.0287
Anterior cingulate cortex	0.0081
Anterior cingulate cortex	0.028
Anterior cingulate cortex	0.0536
Anterior cingulate cortex	0
Anterior cingulate cortex	0.0144
Anterior cingulate cortex	0.0328
Anterior cingulate cortex	0.0178
Anterior cingulate cortex	0.0772
Anterior cingulate cortex	0.0116
Anterior cingulate cortex	0
Anterior cingulate cortex	0.0249
Anterior cingulate cortex	0.0542
Anterior cingulate cortex	0.0166
Anterior cingulate cortex	0.042
Anterior cingulate cortex	0.0777
Anterior cingulate cortex	0.0631
Anterior cingulate cortex	0.0299
Anterior cingulate cortex	0.0341
Anterior cingulate cortex	0
Anterior cingulate cortex	0.024
Anterior cingulate cortex	0.0416
Anterior cingulate cortex	0.0312
Anterior cingulate cortex	0.0365
Anterior cingulate cortex	0.0262
Anterior cingulate cortex	0.0397
Anterior cingulate cortex	0.0048
Anterior cingulate cortex	0.0158
Anterior cingulate cortex	0.2115
Anterior cingulate cortex	0.0956
Anterior cingulate cortex	0.1287
Anterior cingulate cortex	0.0844
Anterior cingulate cortex	0.0592
Anterior cingulate cortex	0.0203
Anterior cingulate cortex	0.1823
Anterior cingulate cortex	0.0819
Anterior cingulate cortex	0.1798
Anterior cingulate cortex	0.1172
Anterior cingulate cortex	0.1739
Anterior cingulate cortex	0.0712
Anterior cingulate cortex	0.0994
Anterior cingulate cortex	0.1459
Anterior cingulate cortex	0
Anterior cingulate cortex	0.0497
Anterior cingulate cortex	0.0617
Anterior cingulate cortex	0.1072
Anterior cingulate cortex	0.1045
Anterior cingulate cortex	0.1155
Anterior cingulate cortex	0.0156
Anterior cingulate cortex	0.1651
Anterior cingulate cortex	0.1763
Anterior cingulate cortex	0.0481
Anterior cingulate cortex	0.0714
Anterior cingulate cortex	0.1623
Anterior cingulate cortex	0.0654
Anterior cingulate cortex	0.1137
Anterior cingulate cortex	0.1195
Anterior cingulate cortex	0.1149
Anterior cingulate cortex	0.0465
Anterior cingulate cortex	0.0984
Anterior cingulate cortex	0.0651
Anterior cingulate cortex	0.0138
Anterior cingulate cortex	0.0191
Caudate basal ganglia	0.0951
Caudate basal ganglia	0.0178
Caudate basal ganglia	0.0469
Caudate basal ganglia	0.014
Caudate basal ganglia	0.0309
Caudate basal ganglia	0.0725
Caudate basal ganglia	0.0385
Caudate basal ganglia	0.0276
Caudate basal ganglia	0.0481
Caudate basal ganglia	0.0155
Caudate basal ganglia	0.0249
Caudate basal ganglia	0.032
Caudate basal ganglia	0.0289
Caudate basal ganglia	0.0238
Caudate basal ganglia	0.0227
Caudate basal ganglia	0.025
Caudate basal ganglia	0.0466
Caudate basal ganglia	0.1244
Caudate basal ganglia	0.1241
Caudate basal ganglia	0.3149
Caudate basal ganglia	0.0311
Caudate basal ganglia	0.0273
Caudate basal ganglia	0.0099
Caudate basal ganglia	0.0421
Caudate basal ganglia	0.0549
Caudate basal ganglia	0.0384
Caudate basal ganglia	0.0117
Caudate basal ganglia	0.0348
Caudate basal ganglia	0.0347
Caudate basal ganglia	0.0624
Caudate basal ganglia	0.051
Caudate basal ganglia	0.0053
Caudate basal ganglia	0.0252
Caudate basal ganglia	0.0284
Caudate basal ganglia	0.012
Caudate basal ganglia	0.017
Caudate basal ganglia	0.0246
Caudate basal ganglia	0.0295
Caudate basal ganglia	0.0131
Caudate basal ganglia	0.0039
Caudate basal ganglia	0.0226
Caudate basal ganglia	0.0198
Caudate basal ganglia	0.0126
Caudate basal ganglia	0.0389
Caudate basal ganglia	0.1037
Caudate basal ganglia	0.0174
Caudate basal ganglia	0.0354
Caudate basal ganglia	0.0226
Caudate basal ganglia	0.0541
Caudate basal ganglia	0.0146
Caudate basal ganglia	0.049
Caudate basal ganglia	0.0587
Caudate basal ganglia	0.0399
Caudate basal ganglia	0.0446
Caudate basal ganglia	0.0339
Caudate basal ganglia	0.0256
Caudate basal ganglia	0.0554
Caudate basal ganglia	0.0136
Caudate basal ganglia	0.0131
Caudate basal ganglia	0.0149
Caudate basal ganglia	0.0155
Caudate basal ganglia	0.0047
Caudate basal ganglia	0.0232
Caudate basal ganglia	0.0336
Caudate basal ganglia	0.0191
Caudate basal ganglia	0.0493
Caudate basal ganglia	0.0469
Caudate basal ganglia	0.0412
Caudate basal ganglia	0.0403
Caudate basal ganglia	0.0132
Caudate basal ganglia	0.0135
Caudate basal ganglia	0.0126
Caudate basal ganglia	0.0304
Caudate basal ganglia	0.0484
Caudate basal ganglia	0.0131
Caudate basal ganglia	0.017
Caudate basal ganglia	0.0031
Caudate basal ganglia	0.0197
Caudate basal ganglia	0.0193
Caudate basal ganglia	0.0069
Caudate basal ganglia	0.1303
Caudate basal ganglia	0.0212
Caudate basal ganglia	0.0112
Caudate basal ganglia	0.0339
Caudate basal ganglia	0.0263
Caudate basal ganglia	0.0179
Caudate basal ganglia	0.0246
Caudate basal ganglia	0.0306
Caudate basal ganglia	0.0798
Caudate basal ganglia	0.013
Caudate basal ganglia	0.0705
Caudate basal ganglia	0.077
Caudate basal ganglia	0.034
Caudate basal ganglia	0.0722
Caudate basal ganglia	0.109
Caudate basal ganglia	0.021
Caudate basal ganglia	0.0438
Caudate basal ganglia	0.0362
Caudate basal ganglia	0.0479
Caudate basal ganglia	0.1747
Caudate basal ganglia	0.0361
Caudate basal ganglia	0.0645
Caudate basal ganglia	0.0062
Caudate basal ganglia	0.0694
Caudate basal ganglia	0.0252
Caudate basal ganglia	0.0089
Caudate basal ganglia	0.0164
Caudate basal ganglia	0.0531
Caudate basal ganglia	0.0395
Caudate basal ganglia	0.0159
Caudate basal ganglia	0.0312
Caudate basal ganglia	0.0513
Caudate basal ganglia	0.0434
Caudate basal ganglia	0.0725
Caudate basal ganglia	0.027
Caudate basal ganglia	0.0806
Caudate basal ganglia	0.0809
Caudate basal ganglia	0.0381
Caudate basal ganglia	0.0752
Caudate basal ganglia	0.0291
Caudate basal ganglia	0.0077
Caudate basal ganglia	0.0118
Caudate basal ganglia	0.0065
Caudate basal ganglia	0
Caudate basal ganglia	0.0437
Caudate basal ganglia	0.0578
Caudate basal ganglia	0.0038
Caudate basal ganglia	0.0028
Caudate basal ganglia	0.0087
Caudate basal ganglia	0.0204
Caudate basal ganglia	0.023
Caudate basal ganglia	0
Caudate basal ganglia	0.0201
Caudate basal ganglia	0.0632
Caudate basal ganglia	0.0087
Caudate basal ganglia	0.0092
Caudate basal ganglia	0.0339
Caudate basal ganglia	0.0101
Caudate basal ganglia	0.0486
Caudate basal ganglia	0.0116
Caudate basal ganglia	0.0229
Caudate basal ganglia	0
Caudate basal ganglia	0.0259
Caudate basal ganglia	0.0299
Caudate basal ganglia	0.0086
Caudate basal ganglia	0.0398
Caudate basal ganglia	0.008
Caudate basal ganglia	0.0303
Caudate basal ganglia	0.0185
Caudate basal ganglia	0.044
Caudate basal ganglia	0.0201
Caudate basal ganglia	0.0539
Caudate basal ganglia	0.0421
Caudate basal ganglia	0.0327
Caudate basal ganglia	0.0466
Caudate basal ganglia	0.0186
Caudate basal ganglia	0.0702
Caudate basal ganglia	0.0222
Caudate basal ganglia	0.0223
Caudate basal ganglia	0.042
Caudate basal ganglia	0.0094
Caudate basal ganglia	0.0211
Caudate basal ganglia	0.0143
Caudate basal ganglia	0.0035
Caudate basal ganglia	0.0152
Caudate basal ganglia	0.0073
Caudate basal ganglia	0.0281
Caudate basal ganglia	0.0575
Caudate basal ganglia	0.0057
Caudate basal ganglia	0.0054
Caudate basal ganglia	0.0068
Caudate basal ganglia	0.0189
Caudate basal ganglia	0.0266
Caudate basal ganglia	0.0177
Caudate basal ganglia	0.0129
Caudate basal ganglia	0.0233
Caudate basal ganglia	0.0108
Caudate basal ganglia	0.0066
Caudate basal ganglia	0.0121
Caudate basal ganglia	0.0133
Caudate basal ganglia	0.0248
Caudate basal ganglia	0.0588
Caudate basal ganglia	0.0316
Caudate basal ganglia	0.0085
Caudate basal ganglia	0.0184
Caudate basal ganglia	0.0234
Caudate basal ganglia	0.0716
Caudate basal ganglia	0.0535
Caudate basal ganglia	0.0061
Caudate basal ganglia	0.0104
Caudate basal ganglia	0.0274
Caudate basal ganglia	0.0372
Caudate basal ganglia	0.0223
Caudate basal ganglia	0.0334
Caudate basal ganglia	0.0072
Caudate basal ganglia	0.024
Caudate basal ganglia	0
Caudate basal ganglia	0.0583
Caudate basal ganglia	0.0563
Caudate basal ganglia	0.0398
Caudate basal ganglia	0.0501
Caudate basal ganglia	0.0308
Caudate basal ganglia	0.0649
Caudate basal ganglia	0.0338
Caudate basal ganglia	0.0136
Caudate basal ganglia	0.0375
Caudate basal ganglia	0.0277
Caudate basal ganglia	0.0205
Caudate basal ganglia	0.0434
Caudate basal ganglia	0.0419
Caudate basal ganglia	0.0606
Caudate basal ganglia	0.0068
Caudate basal ganglia	0.0744
Caudate basal ganglia	0.0194
Caudate basal ganglia	0.0926
Caudate basal ganglia	0.0147
Caudate basal ganglia	0.0734
Caudate basal ganglia	0.0055
Caudate basal ganglia	0.0771
Caudate basal ganglia	0.033
Caudate basal ganglia	0.0358
Caudate basal ganglia	0.0291
Caudate basal ganglia	0.1572
Caudate basal ganglia	0.0278
Caudate basal ganglia	0.1053
Caudate basal ganglia	0.0651
Caudate basal ganglia	0.0658
Caudate basal ganglia	0.0683
Caudate basal ganglia	0.0089
Caudate basal ganglia	0.0947
Caudate basal ganglia	0.1357
Caudate basal ganglia	0.0323
Caudate basal ganglia	0.0295
Caudate basal ganglia	0.0314
Caudate basal ganglia	0.0027
Caudate basal ganglia	0.0335
Caudate basal ganglia	0.0528
Caudate basal ganglia	0.0482
Caudate basal ganglia	0.0415
Caudate basal ganglia	0.0217
Caudate basal ganglia	0.0527
Caudate basal ganglia	0.0323
Caudate basal ganglia	0.0197
Caudate basal ganglia	0.0242
Caudate basal ganglia	0.0096
Caudate basal ganglia	0.0295
Cerebellar hemisphere	0.0167
Cerebellar hemisphere	0.0259
Cerebellar hemisphere	0.0147
Cerebellar hemisphere	0.0239
Cerebellar hemisphere	0.5493
Cerebellar hemisphere	0.0451
Cerebellar hemisphere	0.0447
Cerebellar hemisphere	0.0178
Cerebellar hemisphere	0.0416
Cerebellar hemisphere	0.034
Cerebellar hemisphere	0.0025
Cerebellar hemisphere	0.0037
Cerebellar hemisphere	0.0235
Cerebellar hemisphere	0.0833
Cerebellar hemisphere	0.0373
Cerebellar hemisphere	0.0629
Cerebellar hemisphere	0
Cerebellar hemisphere	0.025
Cerebellar hemisphere	0.0335
Cerebellar hemisphere	0.0381
Cerebellar hemisphere	0.0166
Cerebellar hemisphere	0.0167
Cerebellar hemisphere	0.0031
Cerebellar hemisphere	0.0079
Cerebellar hemisphere	0.0036
Cerebellar hemisphere	0.0042
Cerebellar hemisphere	0.0124
Cerebellar hemisphere	0.0029
Cerebellar hemisphere	0.0141
Cerebellar hemisphere	0.0193
Cerebellar hemisphere	0.0422
Cerebellar hemisphere	0.0036
Cerebellar hemisphere	0.0064
Cerebellar hemisphere	0.0278
Cerebellar hemisphere	0
Cerebellar hemisphere	0
Cerebellar hemisphere	0.07
Cerebellar hemisphere	0.0222
Cerebellar hemisphere	0.0246
Cerebellar hemisphere	0.0073
Cerebellar hemisphere	0.0336
Cerebellar hemisphere	0.0035
Cerebellar hemisphere	0.0312
Cerebellar hemisphere	0.0297
Cerebellar hemisphere	0.0128
Cerebellar hemisphere	0.0282
Cerebellar hemisphere	0.0543
Cerebellar hemisphere	0.0225
Cerebellar hemisphere	0.0565
Cerebellar hemisphere	0
Cerebellar hemisphere	0.0295
Cerebellar hemisphere	0.0099
Cerebellar hemisphere	0.0219
Cerebellar hemisphere	0
Cerebellar hemisphere	0.0028
Cerebellar hemisphere	0.0103
Cerebellar hemisphere	0.0094
Cerebellar hemisphere	0.005
Cerebellar hemisphere	0
Cerebellar hemisphere	0.0072
Cerebellar hemisphere	0.0224
Cerebellar hemisphere	0.0081
Cerebellar hemisphere	0.0041
Cerebellar hemisphere	0.0492
Cerebellar hemisphere	0.1768
Cerebellar hemisphere	0.0291
Cerebellar hemisphere	0
Cerebellar hemisphere	0
Cerebellar hemisphere	0
Cerebellar hemisphere	0
Cerebellar hemisphere	0.0068
Cerebellar hemisphere	0.0512
Cerebellar hemisphere	0
Cerebellar hemisphere	0.0074
Cerebellar hemisphere	0.1709
Cerebellar hemisphere	0.0471
Cerebellar hemisphere	0.0178
Cerebellar hemisphere	0.2811
Cerebellar hemisphere	0.0492
Cerebellar hemisphere	0.027
Cerebellar hemisphere	0.0155
Cerebellar hemisphere	0.0503
Cerebellar hemisphere	0
Cerebellar hemisphere	0.0992
Cerebellar hemisphere	0.0721
Cerebellar hemisphere	0.0898
Cerebellar hemisphere	0.0175
Cerebellar hemisphere	0.01
Cerebellar hemisphere	0.0104
Cerebellar hemisphere	0.025
Cerebellar hemisphere	0.0072
Cerebellar hemisphere	0.004
Cerebellar hemisphere	0.0396
Cerebellar hemisphere	0.0075
Cerebellar hemisphere	0.0281
Cerebellar hemisphere	0.0217
Cerebellar hemisphere	0.0167
Cerebellar hemisphere	0.0469
Cerebellar hemisphere	0.0106
Cerebellar hemisphere	0.0207
Cerebellar hemisphere	0.0107
Cerebellar hemisphere	0.0685
Cerebellar hemisphere	0.0119
Cerebellar hemisphere	0.0276
Cerebellar hemisphere	0
Cerebellar hemisphere	0
Cerebellar hemisphere	0.0188
Cerebellar hemisphere	0
Cerebellar hemisphere	0.0034
Cerebellar hemisphere	0.0419
Cerebellar hemisphere	0.0374
Cerebellar hemisphere	0
Cerebellar hemisphere	0.0265
Cerebellar hemisphere	0.0471
Cerebellar hemisphere	0
Cerebellar hemisphere	0.0092
Cerebellar hemisphere	0.0114
Cerebellar hemisphere	0.0109
Cerebellar hemisphere	0.006
Cerebellar hemisphere	0.034
Cerebellar hemisphere	0.0156
Cerebellar hemisphere	0.0378
Cerebellar hemisphere	0.0417
Cerebellar hemisphere	0.1964
Cerebellar hemisphere	0.0359
Cerebellar hemisphere	0.0896
Cerebellar hemisphere	0.0284
Cerebellar hemisphere	0.023
Cerebellar hemisphere	0.3562
Cerebellar hemisphere	0.0066
Cerebellar hemisphere	0.005
Cerebellar hemisphere	0.0311
Cerebellar hemisphere	0.0031
Cerebellar hemisphere	0.0127
Cerebellar hemisphere	0.0119
Cerebellar hemisphere	0.0053
Cerebellar hemisphere	0
Cerebellar hemisphere	0.0589
Cerebellar hemisphere	0.014
Cerebellar hemisphere	0
Cerebellar hemisphere	0
Cerebellar hemisphere	0.0161
Cerebellar hemisphere	0
Cerebellar hemisphere	0.0487
Cerebellar hemisphere	0.0058
Cerebellar hemisphere	0.0561
Cerebellar hemisphere	0
Cerebellar hemisphere	0.0237
Cerebellar hemisphere	0.047
Cerebellar hemisphere	0.0108
Cerebellar hemisphere	0.0056
Cerebellar hemisphere	0.0334
Cerebellar hemisphere	0.0343
Cerebellar hemisphere	0
Cerebellar hemisphere	0
Cerebellar hemisphere	0.0085
Cerebellar hemisphere	0.0127
Cerebellar hemisphere	0.0095
Cerebellar hemisphere	0
Cerebellar hemisphere	0
Cerebellar hemisphere	0
Cerebellar hemisphere	0.0256
Cerebellar hemisphere	0.009
Cerebellar hemisphere	0.0072
Cerebellar hemisphere	0.0113
Cerebellar hemisphere	0.0314
Cerebellar hemisphere	0.004
Cerebellar hemisphere	0.0109
Cerebellar hemisphere	0.0139
Cerebellar hemisphere	0.0142
Cerebellar hemisphere	0.0114
Cerebellar hemisphere	0.0066
Cerebellar hemisphere	0
Cerebellar hemisphere	0.0605
Cerebellar hemisphere	0.0272
Cerebellar hemisphere	0
Cerebellar hemisphere	0.0054
Cerebellar hemisphere	0.036
Cerebellar hemisphere	0
Cerebellar hemisphere	0.0151
Cerebellar hemisphere	0.0131
Cerebellar hemisphere	0.0177
Cerebellar hemisphere	0.0446
Cerebellar hemisphere	0.0504
Cerebellar hemisphere	0.0075
Cerebellar hemisphere	0.0175
Cerebellar hemisphere	0.0155
Cerebellar hemisphere	0.0413
Cerebellar hemisphere	0.0052
Cerebellar hemisphere	0.0081
Cerebellar hemisphere	0.0066
Cerebellar hemisphere	0.117
Cerebellar hemisphere	0.0036
Cerebellar hemisphere	0.022
Cerebellar hemisphere	0.0511
Cerebellar hemisphere	0.0818
Cerebellar hemisphere	0.1086
Cerebellar hemisphere	0.024
Cerebellar hemisphere	0.008
Cerebellar hemisphere	0.016
Cerebellar hemisphere	0.035
Cerebellar hemisphere	0.058
Cerebellar hemisphere	0.2597
Cerebellar hemisphere	0.019
Cerebellar hemisphere	0.033
Cerebellar hemisphere	0.013
Cerebellar hemisphere	0.0111
Cerebellar hemisphere	0.0359
Cerebellar hemisphere	0.1068
Cerebellar hemisphere	0.0218
Cerebellar hemisphere	0.029
Cerebellar hemisphere	0.0102
Cerebellar hemisphere	0.0131
Cerebellar hemisphere	0.0139
Cerebellar hemisphere	0.0234
Cerebellum	1.105
Cerebellum	0.0147
Cerebellum	0.0348
Cerebellum	0.0723
Cerebellum	0.0591
Cerebellum	0.0061
Cerebellum	0.0491
Cerebellum	0.0707
Cerebellum	1.105
Cerebellum	0.0187
Cerebellum	0.0033
Cerebellum	0.0484
Cerebellum	0.0675
Cerebellum	0.0526
Cerebellum	0.0312
Cerebellum	0.034
Cerebellum	0.0552
Cerebellum	0.042
Cerebellum	0.026
Cerebellum	0.1811
Cerebellum	0.0861
Cerebellum	0.054
Cerebellum	0.0288
Cerebellum	0.0282
Cerebellum	0.0727
Cerebellum	0.0222
Cerebellum	0.0401
Cerebellum	0.0302
Cerebellum	0.0945
Cerebellum	0.0642
Cerebellum	0.0323
Cerebellum	0.0443
Cerebellum	0.0131
Cerebellum	0.0439
Cerebellum	0.0297
Cerebellum	0.0464
Cerebellum	0.2135
Cerebellum	0.0955
Cerebellum	0.0082
Cerebellum	0.0167
Cerebellum	0.2371
Cerebellum	0.0331
Cerebellum	0.0547
Cerebellum	0.029
Cerebellum	0.0728
Cerebellum	0.0277
Cerebellum	0.0709
Cerebellum	0.0579
Cerebellum	0.0206
Cerebellum	0.08
Cerebellum	0.0274
Cerebellum	0.0837
Cerebellum	0.0517
Cerebellum	0.1079
Cerebellum	0.0108
Cerebellum	0.0593
Cerebellum	0.0029
Cerebellum	0.0391
Cerebellum	0.0072
Cerebellum	0.053
Cerebellum	0.0533
Cerebellum	0.0414
Cerebellum	0.0059
Cerebellum	0.0984
Cerebellum	0.0435
Cerebellum	0.0624
Cerebellum	0.0212
Cerebellum	0.0362
Cerebellum	0.0239
Cerebellum	0.0743
Cerebellum	0.0385
Cerebellum	0.0323
Cerebellum	0
Cerebellum	0.0189
Cerebellum	0.0287
Cerebellum	0.0276
Cerebellum	0.0648
Cerebellum	0.0275
Cerebellum	0.0249
Cerebellum	0.1901
Cerebellum	0.0528
Cerebellum	0.04
Cerebellum	0.0114
Cerebellum	0.1217
Cerebellum	0.0226
Cerebellum	0.0447
Cerebellum	0.0167
Cerebellum	0.0472
Cerebellum	0
Cerebellum	0.0186
Cerebellum	0.0425
Cerebellum	0.0202
Cerebellum	0.0837
Cerebellum	0.0089
Cerebellum	0.0072
Cerebellum	0.0116
Cerebellum	0.2295
Cerebellum	0.0668
Cerebellum	0.0914
Cerebellum	0.0259
Cerebellum	0.0322
Cerebellum	0.0081
Cerebellum	0.0312
Cerebellum	0.0326
Cerebellum	0.104
Cerebellum	0.046
Cerebellum	0.0151
Cerebellum	0.0085
Cerebellum	0.0173
Cerebellum	0.0143
Cerebellum	0.0858
Cerebellum	0.057
Cerebellum	0.0117
Cerebellum	0.0049
Cerebellum	0.0746
Cerebellum	0.0083
Cerebellum	0.1146
Cerebellum	0.0118
Cerebellum	0.0498
Cerebellum	0.0819
Cerebellum	0.0321
Cerebellum	0.2168
Cerebellum	0.0961
Cerebellum	0.0461
Cerebellum	0.0861
Cerebellum	0.0197
Cerebellum	0.0537
Cerebellum	0.044
Cerebellum	0.0178
Cerebellum	0.029
Cerebellum	0.0091
Cerebellum	0.0087
Cerebellum	0
Cerebellum	0.0047
Cerebellum	0.0334
Cerebellum	0.0251
Cerebellum	0.0038
Cerebellum	0.007
Cerebellum	0.0018
Cerebellum	0.0557
Cerebellum	0
Cerebellum	0.0066
Cerebellum	0.0104
Cerebellum	0.0051
Cerebellum	0
Cerebellum	0.2724
Cerebellum	0.0132
Cerebellum	0.0592
Cerebellum	0.0675
Cerebellum	0.0129
Cerebellum	0.1772
Cerebellum	0
Cerebellum	0.232
Cerebellum	0.063
Cerebellum	0.0498
Cerebellum	0.0445
Cerebellum	0.1001
Cerebellum	0.0282
Cerebellum	0.0084
Cerebellum	0.0507
Cerebellum	0.1172
Cerebellum	0.0611
Cerebellum	0.0169
Cerebellum	0.0106
Cerebellum	0.0146
Cerebellum	0.0072
Cerebellum	0.0566
Cerebellum	0.0193
Cerebellum	0.0321
Cerebellum	0.0198
Cerebellum	0.0221
Cerebellum	0.0713
Cerebellum	0.0234
Cerebellum	0.0034
Cerebellum	0.0254
Cerebellum	0.015
Cerebellum	0.0566
Cerebellum	0.0258
Cerebellum	0.0206
Cerebellum	0.0054
Cerebellum	0.0215
Cerebellum	0.0148
Cerebellum	0.0171
Cerebellum	0.0066
Cerebellum	0.0125
Cerebellum	0.0654
Cerebellum	0.0111
Cerebellum	0.0525
Cerebellum	0.0291
Cerebellum	0.0393
Cerebellum	0.0368
Cerebellum	0.0031
Cerebellum	0.0605
Cerebellum	0.0127
Cerebellum	0.0134
Cerebellum	0.0215
Cerebellum	0.0103
Cerebellum	0.0031
Cerebellum	0.0124
Cerebellum	0.0188
Cerebellum	0.0025
Cerebellum	0.0157
Cerebellum	0.0322
Cerebellum	0.0029
Cerebellum	0.0396
Cerebellum	0.0099
Cerebellum	0.0421
Cerebellum	0.0943
Cerebellum	0.0253
Cerebellum	0.121
Cerebellum	0.0169
Cerebellum	0.0233
Cerebellum	0.0175
Cerebellum	0.0066
Cerebellum	0.0986
Cerebellum	0.0394
Cerebellum	0.0055
Cerebellum	0.0244
Cerebellum	0.0555
Cerebellum	0.0741
Cerebellum	0.0518
Cerebellum	0.0988
Cerebellum	0.0281
Cerebellum	0.0076
Cerebellum	0.029
Cerebellum	0.0159
Cerebellum	0.0056
Cerebellum	0.0118
Cerebellum	0.1139
Cerebellum	0.0209
Cerebellum	0.0104
Cerebellum	0.038
Cerebellum	0.0274
Cerebellum	0.0254
Cerebellum	0.1865
Cerebellum	0.0356
Cerebellum	0.0651
Cerebellum	0.0233
Cerebellum	0.0529
Cerebellum	0.0339
Cerebellum	0.0406
Cortex	0.0251
Cortex	0.139
Cortex	0.0363
Cortex	0.0146
Cortex	0.0613
Cortex	0.117
Cortex	0.0901
Cortex	0.0718
Cortex	0.0274
Cortex	0.0711
Cortex	0.062
Cortex	0.0759
Cortex	0.0551
Cortex	0.0157
Cortex	0.0476
Cortex	0.0121
Cortex	0.0545
Cortex	0.0486
Cortex	0.0262
Cortex	0.028
Cortex	0.0769
Cortex	0.0507
Cortex	0.1168
Cortex	0.0209
Cortex	0.0821
Cortex	0.0383
Cortex	0.0497
Cortex	0.1242
Cortex	0.0498
Cortex	0.1653
Cortex	0.0753
Cortex	0.0895
Cortex	0.0699
Cortex	0.031
Cortex	0.0493
Cortex	0.0548
Cortex	0.0333
Cortex	0.0593
Cortex	0.0662
Cortex	0.0825
Cortex	0.0653
Cortex	0.0331
Cortex	0.1556
Cortex	0.0349
Cortex	0.0562
Cortex	0.1584
Cortex	0.0319
Cortex	0.0573
Cortex	0.047
Cortex	0.0419
Cortex	0.0785
Cortex	0.0963
Cortex	0.0792
Cortex	0.0904
Cortex	0.0409
Cortex	0.1091
Cortex	0.1132
Cortex	0.0387
Cortex	0.0414
Cortex	0.0865
Cortex	0.1044
Cortex	0.0989
Cortex	0.0608
Cortex	0.0302
Cortex	0.0124
Cortex	0.0667
Cortex	0.0846
Cortex	0.133
Cortex	0.0582
Cortex	0.0372
Cortex	0.0652
Cortex	0.0381
Cortex	0.0608
Cortex	0.1461
Cortex	0.0182
Cortex	0.079
Cortex	0.0903
Cortex	0.0929
Cortex	0.0651
Cortex	0.0168
Cortex	0.1748
Cortex	0.0829
Cortex	0.0896
Cortex	0.0655
Cortex	0.0291
Cortex	0.1368
Cortex	0.0514
Cortex	0.0658
Cortex	0.0733
Cortex	0.1694
Cortex	0.2027
Cortex	0.0196
Cortex	0.0267
Cortex	0.1136
Cortex	0.0403
Cortex	0.0813
Cortex	0.0181
Cortex	0.0251
Cortex	0.0766
Cortex	0.077
Cortex	0.1113
Cortex	0.0191
Cortex	0.0869
Cortex	0.0204
Cortex	0.0918
Cortex	0.0037
Cortex	0.0771
Cortex	0.0664
Cortex	0.0381
Cortex	0.0138
Cortex	0.0648
Cortex	0.0729
Cortex	0.0706
Cortex	0.0301
Cortex	0.0483
Cortex	0.0202
Cortex	0.012
Cortex	0.7093
Cortex	0.0276
Cortex	0.0269
Cortex	0.0443
Cortex	0.0278
Cortex	0.0117
Cortex	0.2835
Cortex	0.0495
Cortex	0.03
Cortex	0.0813
Cortex	0.2021
Cortex	0.0416
Cortex	0.0063
Cortex	0.0313
Cortex	0.0562
Cortex	0.0456
Cortex	0.0378
Cortex	0.0563
Cortex	0.0691
Cortex	0.0164
Cortex	0.0942
Cortex	0.0555
Cortex	0.0738
Cortex	0.0754
Cortex	0.0214
Cortex	0.0612
Cortex	0.0342
Cortex	0.0605
Cortex	0.0062
Cortex	0.0445
Cortex	0.0501
Cortex	0.0223
Cortex	0.1124
Cortex	0.0378
Cortex	0.0597
Cortex	0.0398
Cortex	0.0247
Cortex	0.0493
Cortex	0.0725
Cortex	0.0067
Cortex	0.1051
Cortex	0.0451
Cortex	0.0372
Cortex	0.0413
Cortex	0.1257
Cortex	0.0281
Cortex	0.0474
Cortex	0.0629
Cortex	0.043
Cortex	0.0657
Cortex	0.1145
Cortex	0.0211
Cortex	0.0684
Cortex	0.0202
Cortex	0.0349
Cortex	0.0658
Cortex	0.0141
Cortex	0.0559
Cortex	0.0133
Cortex	0.045
Cortex	0.0717
Cortex	0.006
Cortex	0.0085
Cortex	0.0453
Cortex	0.0644
Cortex	0.0296
Cortex	0.0045
Cortex	0.0171
Cortex	0.0336
Cortex	0.0682
Cortex	0.0274
Cortex	0.0219
Cortex	0.0623
Cortex	0.037
Cortex	0.0843
Cortex	0.0125
Cortex	0.0488
Cortex	0.0423
Cortex	0.0347
Cortex	0.0134
Cortex	0.0941
Cortex	0.0264
Cortex	0.0456
Cortex	0.0834
Cortex	0.0271
Cortex	0.1019
Cortex	0.0695
Cortex	0.0371
Cortex	0.0608
Cortex	0.1053
Cortex	0.033
Cortex	0.0664
Cortex	0.0294
Cortex	0.0239
Cortex	0.1265
Cortex	0.0549
Cortex	0.0138
Cortex	0.0158
Cortex	0.0768
Cortex	0.1113
Cortex	0.0294
Cortex	0.3119
Cortex	0.1022
Cortex	0.0543
Cortex	0.0682
Cortex	0.1213
Cortex	0.0371
Cortex	0.0514
Cortex	0.0985
Cortex	0.0382
Cortex	0.0508
Cortex	0.1523
Cortex	0.0465
Cortex	0.1362
Cortex	0.1194
Cortex	0.1161
Cortex	0.0975
Cortex	0.3131
Cortex	0.1105
Cortex	0.041
Cortex	0.1062
Cortex	0.0621
Cortex	0.0246
Cortex	0.0332
Cortex	0.0879
Cortex	0.0847
Cortex	0.0898
Cortex	0.0377
Cortex	0.061
Cortex	0.065
Cortex	0.0454
Cortex	0.0651
Cortex	0.0477
Cortex	0.1001
Cortex	0.1279
Cortex	0.267
Cortex	0.5698
Cortex	0.1525
Frontal cortex	0.0605
Frontal cortex	0.0713
Frontal cortex	0.088
Frontal cortex	0.0392
Frontal cortex	0.0547
Frontal cortex	0.0539
Frontal cortex	0.034
Frontal cortex	0.0561
Frontal cortex	0.0396
Frontal cortex	0.0275
Frontal cortex	0.0202
Frontal cortex	0.0261
Frontal cortex	0.0053
Frontal cortex	0.0458
Frontal cortex	0.0545
Frontal cortex	0.0385
Frontal cortex	0.0343
Frontal cortex	0.0662
Frontal cortex	0.0439
Frontal cortex	0.0197
Frontal cortex	0.0665
Frontal cortex	0.0252
Frontal cortex	0.1184
Frontal cortex	0.0366
Frontal cortex	0.0219
Frontal cortex	0.082
Frontal cortex	0.1105
Frontal cortex	0.0071
Frontal cortex	0.0797
Frontal cortex	0.0551
Frontal cortex	0.0093
Frontal cortex	0.0563
Frontal cortex	0.0454
Frontal cortex	0.0296
Frontal cortex	0.0829
Frontal cortex	0.0119
Frontal cortex	0.026
Frontal cortex	0.0442
Frontal cortex	0
Frontal cortex	0.0354
Frontal cortex	0.1176
Frontal cortex	0.0676
Frontal cortex	0.1603
Frontal cortex	0.0352
Frontal cortex	0.0465
Frontal cortex	0.0177
Frontal cortex	0.1053
Frontal cortex	0.0511
Frontal cortex	0.1019
Frontal cortex	0.0499
Frontal cortex	0.0267
Frontal cortex	0.026
Frontal cortex	0.0419
Frontal cortex	0.0581
Frontal cortex	0.0134
Frontal cortex	0.0473
Frontal cortex	0.0741
Frontal cortex	0.0136
Frontal cortex	0.0714
Frontal cortex	0.0522
Frontal cortex	0.0382
Frontal cortex	0.1384
Frontal cortex	0.0361
Frontal cortex	0.0514
Frontal cortex	0.0301
Frontal cortex	0.0523
Frontal cortex	0.124
Frontal cortex	0.0146
Frontal cortex	0.012
Frontal cortex	0.0488
Frontal cortex	0.0331
Frontal cortex	0.0505
Frontal cortex	0.0529
Frontal cortex	0.0554
Frontal cortex	0.0647
Frontal cortex	0.0424
Frontal cortex	0.0441
Frontal cortex	0.0486
Frontal cortex	0.0842
Frontal cortex	0.0481
Frontal cortex	0.0645
Frontal cortex	0.039
Frontal cortex	0.036
Frontal cortex	0.036
Frontal cortex	0.1221
Frontal cortex	0.1923
Frontal cortex	0.0401
Frontal cortex	0.0533
Frontal cortex	0.026
Frontal cortex	0.0772
Frontal cortex	0.07
Frontal cortex	0.0542
Frontal cortex	0.0359
Frontal cortex	0.0457
Frontal cortex	0.0583
Frontal cortex	0.038
Frontal cortex	0.0973
Frontal cortex	0.0613
Frontal cortex	0.0726
Frontal cortex	0.097
Frontal cortex	0.0852
Frontal cortex	0.0298
Frontal cortex	0.015
Frontal cortex	0.0445
Frontal cortex	0.0463
Frontal cortex	0.0888
Frontal cortex	0.0067
Frontal cortex	0.0332
Frontal cortex	0.0075
Frontal cortex	0.0263
Frontal cortex	0.0559
Frontal cortex	0.0407
Frontal cortex	0.3666
Frontal cortex	0.0255
Frontal cortex	0.0205
Frontal cortex	0.0712
Frontal cortex	0.0983
Frontal cortex	0.0446
Frontal cortex	0.0299
Frontal cortex	0.0208
Frontal cortex	0.0243
Frontal cortex	0.054
Frontal cortex	0.0469
Frontal cortex	0.1956
Frontal cortex	0.0238
Frontal cortex	0.0732
Frontal cortex	0.0673
Frontal cortex	0.0137
Frontal cortex	0.0135
Frontal cortex	0.1065
Frontal cortex	0.0604
Frontal cortex	0.0699
Frontal cortex	0.0505
Frontal cortex	0.0367
Frontal cortex	0.0688
Frontal cortex	0.0384
Frontal cortex	0.0266
Frontal cortex	0.0881
Frontal cortex	0.0326
Frontal cortex	0.0204
Frontal cortex	0.0294
Frontal cortex	0.04
Frontal cortex	0.0303
Frontal cortex	0
Frontal cortex	0.0717
Frontal cortex	0.046
Frontal cortex	0.0478
Frontal cortex	0.0193
Frontal cortex	0.0334
Frontal cortex	0.0058
Frontal cortex	0.0294
Frontal cortex	0.0227
Frontal cortex	0.0118
Frontal cortex	0.0176
Frontal cortex	0.0632
Frontal cortex	0.0635
Frontal cortex	0.0288
Frontal cortex	0.0132
Frontal cortex	0.0192
Frontal cortex	0.0208
Frontal cortex	0.0368
Frontal cortex	0.0091
Frontal cortex	0.0382
Frontal cortex	0.0506
Frontal cortex	0.0625
Frontal cortex	0.0163
Frontal cortex	0.1973
Frontal cortex	0.131
Frontal cortex	0.0244
Frontal cortex	0.0307
Frontal cortex	0.0326
Frontal cortex	0.0539
Frontal cortex	0.0343
Frontal cortex	0.1593
Frontal cortex	0.1068
Frontal cortex	0.1411
Frontal cortex	0.0813
Frontal cortex	0.0712
Frontal cortex	0.0578
Frontal cortex	0.084
Frontal cortex	0.063
Frontal cortex	0.0917
Frontal cortex	0.0876
Frontal cortex	0.0955
Frontal cortex	0.0387
Frontal cortex	0.1767
Frontal cortex	0.192
Frontal cortex	0.1291
Frontal cortex	0.2126
Frontal cortex	0.0377
Frontal cortex	0.0092
Frontal cortex	0.0984
Frontal cortex	0.0048
Frontal cortex	0.1342
Frontal cortex	0.0812
Frontal cortex	0.0869
Frontal cortex	0.0698
Frontal cortex	0.1307
Frontal cortex	0.0832
Frontal cortex	0.1083
Frontal cortex	0.0619
Frontal cortex	0.1586
Frontal cortex	0.0198
Frontal cortex	0.0503
Frontal cortex	0.048
Frontal cortex	0.0267
Frontal cortex	0
Frontal cortex	0.0911
Frontal cortex	0.0212
Hippocampus	0.0328
Hippocampus	0.0046
Hippocampus	0.0234
Hippocampus	0.0578
Hippocampus	0
Hippocampus	0.0135
Hippocampus	0.0097
Hippocampus	0.0583
Hippocampus	0.0196
Hippocampus	0.0232
Hippocampus	0.1306
Hippocampus	0.0459
Hippocampus	0.0327
Hippocampus	0.0804
Hippocampus	0.0345
Hippocampus	0.0421
Hippocampus	0.0336
Hippocampus	0.0529
Hippocampus	0.0469
Hippocampus	0.0749
Hippocampus	0.0412
Hippocampus	0.0115
Hippocampus	0.008
Hippocampus	0.0022
Hippocampus	0.0291
Hippocampus	0.0855
Hippocampus	0.0215
Hippocampus	0.0119
Hippocampus	0.0037
Hippocampus	0.0725
Hippocampus	0.0135
Hippocampus	0.0244
Hippocampus	0.1219
Hippocampus	0.0345
Hippocampus	0.0391
Hippocampus	0.052
Hippocampus	0.0613
Hippocampus	0.0327
Hippocampus	0.0093
Hippocampus	0.0213
Hippocampus	0.0798
Hippocampus	0.0236
Hippocampus	0.0788
Hippocampus	0.0468
Hippocampus	0.0677
Hippocampus	0.0244
Hippocampus	0.053
Hippocampus	0.0414
Hippocampus	0.0314
Hippocampus	0.0251
Hippocampus	0.0406
Hippocampus	0.0365
Hippocampus	0.1614
Hippocampus	0.0211
Hippocampus	0.0593
Hippocampus	0.0492
Hippocampus	0.04
Hippocampus	0.0867
Hippocampus	0.0036
Hippocampus	0.0417
Hippocampus	0.03
Hippocampus	0.0201
Hippocampus	0.0408
Hippocampus	0.036
Hippocampus	0
Hippocampus	0.0185
Hippocampus	0.0246
Hippocampus	0.0171
Hippocampus	0.063
Hippocampus	0.024
Hippocampus	0.0155
Hippocampus	0.0463
Hippocampus	0.0468
Hippocampus	0.0726
Hippocampus	0.0438
Hippocampus	0.1004
Hippocampus	0.0309
Hippocampus	0.0813
Hippocampus	0.0316
Hippocampus	0.0225
Hippocampus	0.0117
Hippocampus	0.0457
Hippocampus	0.1022
Hippocampus	0.0348
Hippocampus	0.1009
Hippocampus	0.023
Hippocampus	0.0178
Hippocampus	0.0686
Hippocampus	0.0629
Hippocampus	0.8289
Hippocampus	0.0296
Hippocampus	0.0422
Hippocampus	0.0216
Hippocampus	0.0968
Hippocampus	0.0113
Hippocampus	0.0172
Hippocampus	0.0579
Hippocampus	0.0896
Hippocampus	0.0362
Hippocampus	0.0418
Hippocampus	0.0464
Hippocampus	0.019
Hippocampus	0.0953
Hippocampus	0.0207
Hippocampus	0.0167
Hippocampus	0.0346
Hippocampus	0.0085
Hippocampus	0.0515
Hippocampus	0.1937
Hippocampus	0.0163
Hippocampus	0.0313
Hippocampus	0.0348
Hippocampus	0.0542
Hippocampus	0.0581
Hippocampus	0.0359
Hippocampus	0.0153
Hippocampus	0.1086
Hippocampus	0.0538
Hippocampus	0.0537
Hippocampus	0.0369
Hippocampus	0.0035
Hippocampus	0.0115
Hippocampus	0.0307
Hippocampus	0.0489
Hippocampus	0.0467
Hippocampus	0
Hippocampus	0.0353
Hippocampus	0.011
Hippocampus	0.0601
Hippocampus	0.0038
Hippocampus	0.0717
Hippocampus	0.0545
Hippocampus	0.0188
Hippocampus	0.0266
Hippocampus	0.0255
Hippocampus	0.1167
Hippocampus	0.0355
Hippocampus	0.0046
Hippocampus	0.0643
Hippocampus	0.0033
Hippocampus	0.0039
Hippocampus	0.048
Hippocampus	0.0281
Hippocampus	0.0391
Hippocampus	0.0567
Hippocampus	0.0465
Hippocampus	0.0087
Hippocampus	0.0037
Hippocampus	0.0633
Hippocampus	0.0506
Hippocampus	0.0418
Hippocampus	0.0573
Hippocampus	0.0382
Hippocampus	0.059
Hippocampus	0.0151
Hippocampus	0.0445
Hippocampus	0.0102
Hippocampus	0.0362
Hippocampus	0.0297
Hippocampus	0.0343
Hippocampus	0.0197
Hippocampus	0.0546
Hippocampus	0.036
Hippocampus	0.0309
Hippocampus	0.1071
Hippocampus	0.058
Hippocampus	0.0297
Hippocampus	0.1961
Hippocampus	0.2556
Hippocampus	0.0879
Hippocampus	0.1519
Hippocampus	0.256
Hippocampus	0.0162
Hippocampus	0.0978
Hippocampus	0.0345
Hippocampus	0.0426
Hippocampus	0.1393
Hippocampus	0.4177
Hippocampus	0.0746
Hippocampus	0.0863
Hippocampus	0.0752
Hippocampus	0.0308
Hippocampus	0.0667
Hippocampus	0.1366
Hippocampus	0.058
Hippocampus	0.0358
Hippocampus	0.1622
Hippocampus	0.0445
Hippocampus	0.0444
Hippocampus	0.046
Hippocampus	0.0106
Hippocampus	0.1194
Hippocampus	0.0661
Hippocampus	0.0067
Hippocampus	0.0536
Hippocampus	0.0286
Hippocampus	0
Hypothalamus	0.1824
Hypothalamus	0.17
Hypothalamus	0.0234
Hypothalamus	0.0226
Hypothalamus	0.0082
Hypothalamus	0.0065
Hypothalamus	0.0979
Hypothalamus	0.0787
Hypothalamus	0.0892
Hypothalamus	0.1046
Hypothalamus	0.0616
Hypothalamus	0.0337
Hypothalamus	0.03
Hypothalamus	0.0486
Hypothalamus	0.0771
Hypothalamus	0.0507
Hypothalamus	0.0829
Hypothalamus	0.1488
Hypothalamus	0.0529
Hypothalamus	0.0442
Hypothalamus	0.0356
Hypothalamus	0.0053
Hypothalamus	0.0458
Hypothalamus	0.0763
Hypothalamus	0.0103
Hypothalamus	0.0897
Hypothalamus	0.1067
Hypothalamus	0.0837
Hypothalamus	0.1026
Hypothalamus	0.0247
Hypothalamus	0.1589
Hypothalamus	0.0351
Hypothalamus	0.0801
Hypothalamus	0.1093
Hypothalamus	0.0681
Hypothalamus	0.0259
Hypothalamus	0.0299
Hypothalamus	0.0814
Hypothalamus	0.0826
Hypothalamus	0.2395
Hypothalamus	0.0502
Hypothalamus	0.0421
Hypothalamus	0.0683
Hypothalamus	0.0311
Hypothalamus	0.1322
Hypothalamus	0.0292
Hypothalamus	0.0415
Hypothalamus	0.0135
Hypothalamus	0.0574
Hypothalamus	0.0232
Hypothalamus	0.0959
Hypothalamus	0.1684
Hypothalamus	0.021
Hypothalamus	0.0313
Hypothalamus	0.02
Hypothalamus	0.122
Hypothalamus	0.0289
Hypothalamus	0.0211
Hypothalamus	0.0604
Hypothalamus	0.0333
Hypothalamus	0.0156
Hypothalamus	0.016
Hypothalamus	0.0024
Hypothalamus	0.0756
Hypothalamus	0.0481
Hypothalamus	0.1307
Hypothalamus	0.0201
Hypothalamus	0.0396
Hypothalamus	0.0229
Hypothalamus	0.0113
Hypothalamus	0.0259
Hypothalamus	0.0957
Hypothalamus	0.0423
Hypothalamus	0.0572
Hypothalamus	0.0446
Hypothalamus	0.0965
Hypothalamus	0.0773
Hypothalamus	0.2028
Hypothalamus	0.0536
Hypothalamus	0.0491
Hypothalamus	0.0398
Hypothalamus	0.0329
Hypothalamus	0.1487
Hypothalamus	0.1098
Hypothalamus	0.0932
Hypothalamus	0.0463
Hypothalamus	0.0372
Hypothalamus	0.1022
Hypothalamus	0.1248
Hypothalamus	0.0345
Hypothalamus	0.0864
Hypothalamus	0.0295
Hypothalamus	0.0547
Hypothalamus	0.0192
Hypothalamus	0.0611
Hypothalamus	0.1281
Hypothalamus	0.0614
Hypothalamus	0.056
Hypothalamus	0.0546
Hypothalamus	0.1431
Hypothalamus	0.1527
Hypothalamus	0.0304
Hypothalamus	0.0148
Hypothalamus	0.1227
Hypothalamus	0.0138
Hypothalamus	0.0036
Hypothalamus	0.0257
Hypothalamus	0.0062
Hypothalamus	0.0044
Hypothalamus	0.0386
Hypothalamus	0.0085
Hypothalamus	0.0486
Hypothalamus	0.0658
Hypothalamus	0.0169
Hypothalamus	0.0374
Hypothalamus	0.0879
Hypothalamus	0.0419
Hypothalamus	0.0492
Hypothalamus	0.0213
Hypothalamus	0.1399
Hypothalamus	0.0326
Hypothalamus	0.0436
Hypothalamus	0.0251
Hypothalamus	0.004
Hypothalamus	0.0435
Hypothalamus	0.1006
Hypothalamus	0.112
Hypothalamus	0.0595
Hypothalamus	0.0151
Hypothalamus	0.4325
Hypothalamus	0.0887
Hypothalamus	0.0358
Hypothalamus	0.033
Hypothalamus	0.0046
Hypothalamus	0.0866
Hypothalamus	0.1442
Hypothalamus	0.2612
Hypothalamus	0.0848
Hypothalamus	0.1299
Hypothalamus	0.0159
Hypothalamus	0.0256
Hypothalamus	0.0137
Hypothalamus	0.0845
Hypothalamus	0.0302
Hypothalamus	0.0485
Hypothalamus	0.1636
Hypothalamus	0.0524
Hypothalamus	0.2161
Hypothalamus	0.063
Hypothalamus	0.0137
Hypothalamus	0.033
Hypothalamus	0.1251
Hypothalamus	0.0805
Hypothalamus	0.0365
Hypothalamus	0.0691
Hypothalamus	0.1793
Hypothalamus	0.0187
Hypothalamus	0.1537
Hypothalamus	0.093
Hypothalamus	0.0585
Hypothalamus	0.0084
Hypothalamus	0.0609
Hypothalamus	0.1895
Hypothalamus	0.1419
Hypothalamus	0.0061
Hypothalamus	0.0041
Hypothalamus	0.0829
Hypothalamus	0.1178
Hypothalamus	0.0628
Hypothalamus	0.1377
Hypothalamus	0.1324
Hypothalamus	0.064
Hypothalamus	0.1444
Hypothalamus	0.0398
Hypothalamus	0.0635
Hypothalamus	0.187
Hypothalamus	0.0249
Hypothalamus	0.0367
Hypothalamus	0.0921
Hypothalamus	0.3221
Hypothalamus	0.095
Hypothalamus	0.2146
Hypothalamus	0.0871
Hypothalamus	0.2021
Hypothalamus	0.1058
Hypothalamus	0.1148
Hypothalamus	0.0991
Hypothalamus	0.0254
Hypothalamus	0.3461
Hypothalamus	0.0858
Hypothalamus	0.1302
Hypothalamus	0.0434
Hypothalamus	0.0687
Hypothalamus	0.0652
Hypothalamus	0.1113
Hypothalamus	0.1388
Hypothalamus	0.1663
Hypothalamus	0.0068
Hypothalamus	0.0474
Hypothalamus	0.0814
Hypothalamus	0.0542
Hypothalamus	0.0432
Nucleus accumbens basal ganglia	0.0225
Nucleus accumbens basal ganglia	0.0942
Nucleus accumbens basal ganglia	0.0453
Nucleus accumbens basal ganglia	0.0557
Nucleus accumbens basal ganglia	0.0341
Nucleus accumbens basal ganglia	0.0971
Nucleus accumbens basal ganglia	0.0549
Nucleus accumbens basal ganglia	0.0057
Nucleus accumbens basal ganglia	0.0211
Nucleus accumbens basal ganglia	0.0135
Nucleus accumbens basal ganglia	0.0247
Nucleus accumbens basal ganglia	0.0299
Nucleus accumbens basal ganglia	0.0298
Nucleus accumbens basal ganglia	0.029
Nucleus accumbens basal ganglia	0.0255
Nucleus accumbens basal ganglia	0.0866
Nucleus accumbens basal ganglia	0.0703
Nucleus accumbens basal ganglia	0.0038
Nucleus accumbens basal ganglia	0.0163
Nucleus accumbens basal ganglia	0.029
Nucleus accumbens basal ganglia	0.0278
Nucleus accumbens basal ganglia	0.0166
Nucleus accumbens basal ganglia	0.0603
Nucleus accumbens basal ganglia	0.0366
Nucleus accumbens basal ganglia	0.0116
Nucleus accumbens basal ganglia	0.0044
Nucleus accumbens basal ganglia	0.044
Nucleus accumbens basal ganglia	0.0102
Nucleus accumbens basal ganglia	0.008
Nucleus accumbens basal ganglia	0.0243
Nucleus accumbens basal ganglia	0.0499
Nucleus accumbens basal ganglia	0.0231
Nucleus accumbens basal ganglia	0.0738
Nucleus accumbens basal ganglia	0.0073
Nucleus accumbens basal ganglia	0.0039
Nucleus accumbens basal ganglia	0.0174
Nucleus accumbens basal ganglia	0.0483
Nucleus accumbens basal ganglia	0.0282
Nucleus accumbens basal ganglia	0.0317
Nucleus accumbens basal ganglia	0.0077
Nucleus accumbens basal ganglia	0.0756
Nucleus accumbens basal ganglia	0.0224
Nucleus accumbens basal ganglia	0.0683
Nucleus accumbens basal ganglia	0.0125
Nucleus accumbens basal ganglia	0.0124
Nucleus accumbens basal ganglia	0.0412
Nucleus accumbens basal ganglia	0.0501
Nucleus accumbens basal ganglia	0.0385
Nucleus accumbens basal ganglia	0.0832
Nucleus accumbens basal ganglia	0.0534
Nucleus accumbens basal ganglia	0.0379
Nucleus accumbens basal ganglia	0.0155
Nucleus accumbens basal ganglia	0.0412
Nucleus accumbens basal ganglia	0.0304
Nucleus accumbens basal ganglia	0.0049
Nucleus accumbens basal ganglia	0.0281
Nucleus accumbens basal ganglia	0.0216
Nucleus accumbens basal ganglia	0.0828
Nucleus accumbens basal ganglia	0.0295
Nucleus accumbens basal ganglia	0.0324
Nucleus accumbens basal ganglia	0.038
Nucleus accumbens basal ganglia	0.0306
Nucleus accumbens basal ganglia	0.0084
Nucleus accumbens basal ganglia	0.0428
Nucleus accumbens basal ganglia	0.0262
Nucleus accumbens basal ganglia	0.0289
Nucleus accumbens basal ganglia	0.0439
Nucleus accumbens basal ganglia	0.0123
Nucleus accumbens basal ganglia	0.0045
Nucleus accumbens basal ganglia	0.0203
Nucleus accumbens basal ganglia	0.018
Nucleus accumbens basal ganglia	0.0023
Nucleus accumbens basal ganglia	0.0128
Nucleus accumbens basal ganglia	0.0436
Nucleus accumbens basal ganglia	0.0263
Nucleus accumbens basal ganglia	0.0174
Nucleus accumbens basal ganglia	0.017
Nucleus accumbens basal ganglia	0.0559
Nucleus accumbens basal ganglia	0.0191
Nucleus accumbens basal ganglia	0.0145
Nucleus accumbens basal ganglia	0.0178
Nucleus accumbens basal ganglia	0.0147
Nucleus accumbens basal ganglia	0.0645
Nucleus accumbens basal ganglia	0.0138
Nucleus accumbens basal ganglia	0.0048
Nucleus accumbens basal ganglia	0.1618
Nucleus accumbens basal ganglia	0.0439
Nucleus accumbens basal ganglia	0.0116
Nucleus accumbens basal ganglia	0.05
Nucleus accumbens basal ganglia	0.0602
Nucleus accumbens basal ganglia	0.0536
Nucleus accumbens basal ganglia	0.0518
Nucleus accumbens basal ganglia	0.0436
Nucleus accumbens basal ganglia	0.0526
Nucleus accumbens basal ganglia	0.0579
Nucleus accumbens basal ganglia	0.0159
Nucleus accumbens basal ganglia	0.0392
Nucleus accumbens basal ganglia	0.008
Nucleus accumbens basal ganglia	0.0098
Nucleus accumbens basal ganglia	0.016
Nucleus accumbens basal ganglia	0.0307
Nucleus accumbens basal ganglia	0.0516
Nucleus accumbens basal ganglia	0.1087
Nucleus accumbens basal ganglia	0.0435
Nucleus accumbens basal ganglia	0.0265
[truncated: 1,057 more rows]
