# Supplementary material for: Mendelian randomization reveals apolipoprotein B shortens healthspan and possibly increases risk for Alzheimer’s disease
Source: Commun Biol. 2024 Feb 24;7:230. doi: 10.1038/s42003-024-05887-2 (PMC10894226; doi:10.1038/s42003-024-05887-2)
Supplement: Supplementary file 3 — Supplementary Data 2 [file 42003_2024_5887_MOESM3_ESM.xlsx]

## Sheet: Sheet1
Supplementary Data 2: Meta-analytic Mendelian randomization (MR) results for 103 nuclear-magnet resonance (NMR)-measured circulating metabolites on healthspan.
Metabolite name	Exposure (metabolite abbreviation)	Outcome (healthspan)	Mendelian randomization method	Number SNPs	Mendelian randomization beta	Lower 95% confidence interval	Upper 95% confidence interval	Standard error	P-value	Odds ratio	Lower 95% confidence interval	Upper 95% confidence itnerval	Inverse variance weighted (IVW) false-discovery rate (FDR) P-value	Inverse variance weighted (IVW) Bonferroni P-value	r2 (proportion of the variance in the exposure explained by the combined SNP instrument)	F-statistic (instrument strength for IVW; >10 is acceptable)	weighted I^2 statistic (instrument strength for MR-Egger; >0.90 is acceptable)	MR Egger intercept test (tests for pleiotropy in the IVW; consistency with zero=no evidence for pleiotropy)	MR Egger intercept test lower 95% confidence interval	MR Egger intercept test upper 95% confidence interval	MR Egger standard error for the intercept test	MR Egger P-value	Cochrane's Q-statistic	Cochrane's Q-statistic degrees of freedom	Cochrane's Q-statistic p-value	Outlier SNPs removed (detected with RadialMR)
Apolipoprotein B* (see note beneath table)	APOB	healthspan	Inverse variance weighted	13	-0.0784219	-0.11648	-0.0403635	0.0194175	5.37441e-05	0.924574	0.890048	0.96044	0.00250049	0.00553564	0.0706054	120.826							27.0821	12	0.00751962	rs629301
Apolipoprotein B * (see note beneath table)	APOB	healthspan	Weighted median	13	-0.0633516	-0.0980754	-0.0286278	0.0177162	0.000349014	0.938613	0.906581	0.971778	0.00250049	0.00553564												rs115849089
Apolipoprotein B * (see note beneath table)	APOB	healthspan	Weighted mode	13	-0.0636126	-0.098086	-0.0291393	0.0175885	0.00353573	0.938368	0.906571	0.971281	0.00250049	0.00553564												rs635634
Apolipoprotein B * (see note beneath table)	APOB	healthspan	MR Egger	13	-0.0494944	-0.116701	0.0177122	0.034289	0.176764	0.951711	0.889851	1.01787	0.00250049	0.00553564			93.92	-0.00529905	-0.0154551	0.00485699	0.00518166	0.328435	24.7308	11	0.00998044
Phospholipids in medium LDL	M.LDL.PL	healthspan	Inverse variance weighted	11	-0.0624973	-0.0930816	-0.031913	0.0156042	6.19784e-05	0.939416	0.911119	0.968591	0.00250049	0.00638377
Phospholipids in medium LDL	M.LDL.PL	healthspan	Weighted median	11	-0.0562533	-0.0864882	-0.0260184	0.015426	0.000265666	0.9453	0.917146	0.974317	0.00250049	0.00638377
Phospholipids in medium LDL	M.LDL.PL	healthspan	Weighted mode	11	-0.0553976	-0.0863984	-0.0243968	0.0158167	0.00570295	0.946109	0.917229	0.975898	0.00250049	0.00638377
Phospholipids in medium LDL	M.LDL.PL	healthspan	MR Egger	11	-0.0638029	-0.115539	-0.0120663	0.0263962	0.0387932	0.93819	0.890885	0.988006	0.00250049	0.00638377
Cholesterol esters in large LDL	L.LDL.CE	healthspan	Inverse variance weighted	15	-0.0621881	-0.0930428	-0.0313333	0.0157422	7.80196e-05	0.939706	0.911155	0.969152	0.00250049	0.00803602
Cholesterol esters in large LDL	L.LDL.CE	healthspan	Weighted median	15	-0.049616	-0.0764924	-0.0227395	0.0137125	0.000296535	0.951595	0.92636	0.977517	0.00250049	0.00803602
Cholesterol esters in large LDL	L.LDL.CE	healthspan	Weighted mode	15	-0.0531474	-0.0809031	-0.0253916	0.0141611	0.00214042	0.94824	0.922283	0.974928	0.00250049	0.00803602
Cholesterol esters in large LDL	L.LDL.CE	healthspan	MR Egger	15	-0.0439543	-0.0906061	0.00269751	0.0238019	0.0876788	0.956998	0.913377	1.0027	0.00250049	0.00803602
Total lipids in small VLDL	S.VLDL.L	healthspan	Inverse variance weighted	10	-0.0706308	-0.106273	-0.0349887	0.0181847	0.000102722	0.931806	0.899179	0.965616	0.00250049	0.0105803
Total lipids in small VLDL	S.VLDL.L	healthspan	Weighted median	10	-0.0585611	-0.103536	-0.0135866	0.0229462	0.0107073	0.943121	0.901644	0.986505	0.00250049	0.0105803
Total lipids in small VLDL	S.VLDL.L	healthspan	Weighted mode	10	-0.0479494	-0.111259	0.0153608	0.0323011	0.171846	0.953182	0.894707	1.01548	0.00250049	0.0105803
Total lipids in small VLDL	S.VLDL.L	healthspan	MR Egger	10	-0.0685859	-0.171847	0.0346756	0.0526845	0.229209	0.933713	0.842108	1.03528	0.00250049	0.0105803
Total cholesterol in large LDL	L.LDL.C	healthspan	Inverse variance weighted	16	-0.0591	-0.0892529	-0.028947	0.0153842	0.00012223	0.942613	0.914614	0.971468	0.00250049	0.0125897
Total cholesterol in large LDL	L.LDL.C	healthspan	Weighted median	16	-0.0471783	-0.0744763	-0.0198803	0.0139275	0.000705557	0.953917	0.928229	0.980316	0.00250049	0.0125897
Total cholesterol in large LDL	L.LDL.C	healthspan	Weighted mode	16	-0.0536803	-0.0819289	-0.0254318	0.0144125	0.00203417	0.947735	0.921337	0.974889	0.00250049	0.0125897
Total cholesterol in large LDL	L.LDL.C	healthspan	MR Egger	16	-0.0473254	-0.0928081	-0.00184272	0.0232054	0.0607489	0.953777	0.911368	0.998159	0.00250049	0.0125897
Total lipids in large LDL	L.LDL.L	healthspan	Inverse variance weighted	16	-0.0594836	-0.0901778	-0.0287893	0.0156603	0.00014566	0.942251	0.913769	0.971621	0.00250049	0.015003
Total lipids in large LDL	L.LDL.L	healthspan	Weighted median	16	-0.0486904	-0.0752373	-0.0221436	0.0135443	0.000324515	0.952476	0.927523	0.9781	0.00250049	0.015003
Total lipids in large LDL	L.LDL.L	healthspan	Weighted mode	16	-0.0532066	-0.0824986	-0.0239146	0.0149449	0.00284907	0.948184	0.920813	0.976369	0.00250049	0.015003
Total lipids in large LDL	L.LDL.L	healthspan	MR Egger	16	-0.047675	-0.0952428	-0.000107132	0.0242693	0.0696509	0.953444	0.909152	0.999893	0.00250049	0.015003
Free cholesterol in large LDL	L.LDL.FC	healthspan	Inverse variance weighted	13	-0.0568496	-0.0869737	-0.0267254	0.0153695	0.000216572	0.944736	0.916701	0.973629	0.0031867	0.0223069
Free cholesterol in large LDL	L.LDL.FC	healthspan	Weighted median	13	-0.0468676	-0.0734775	-0.0202577	0.0135765	0.000556207	0.954214	0.929157	0.979946	0.0031867	0.0223069
Free cholesterol in large LDL	L.LDL.FC	healthspan	Weighted mode	13	-0.0507183	-0.0784931	-0.0229436	0.0141708	0.00378871	0.950546	0.924508	0.977318	0.0031867	0.0223069
Free cholesterol in large LDL	L.LDL.FC	healthspan	MR Egger	13	-0.0471454	-0.0925771	-0.00171368	0.0231794	0.0667979	0.953949	0.911579	0.998288	0.0031867	0.0223069
Concentration of large LDL particles	L.LDL.P	healthspan	Inverse variance weighted	15	-0.0585859	-0.0908665	-0.0263052	0.0164697	0.000374843	0.943097	0.91314	0.974038	0.00468396	0.0386088
Concentration of large LDL particles	L.LDL.P	healthspan	Weighted median	15	-0.0478292	-0.0758151	-0.0198433	0.0142785	0.000808901	0.953297	0.926988	0.980352	0.00468396	0.0386088
Concentration of large LDL particles	L.LDL.P	healthspan	Weighted mode	15	-0.0548548	-0.0847855	-0.0249242	0.0152707	0.00294395	0.946623	0.918709	0.975384	0.00468396	0.0386088
Concentration of large LDL particles	L.LDL.P	healthspan	MR Egger	15	-0.0488123	-0.100399	0.00277419	0.0263196	0.0864714	0.95236	0.904477	1.00278	0.00468396	0.0386088
Phospholipids in large LDL	L.LDL.PL	healthspan	Inverse variance weighted	15	-0.0597003	-0.0928105	-0.02659	0.016893	0.000409278	0.942047	0.911366	0.97376	0.00468396	0.0421557
Phospholipids in large LDL	L.LDL.PL	healthspan	Weighted median	15	-0.0488662	-0.0762944	-0.0214379	0.013994	0.00047954	0.952309	0.926543	0.97879	0.00468396	0.0421557
Phospholipids in large LDL	L.LDL.PL	healthspan	Weighted mode	15	-0.055151	-0.0843519	-0.0259501	0.0148984	0.00236886	0.946342	0.919108	0.974384	0.00468396	0.0421557
Phospholipids in large LDL	L.LDL.PL	healthspan	MR Egger	15	-0.0490946	-0.101251	0.00306208	0.0266106	0.0879456	0.952091	0.903706	1.00307	0.00468396	0.0421557
Cholesterol esters in medium LDL	M.LDL.CE	healthspan	Weighted median	15	-0.0531526	-0.0823263	-0.0239789	0.0148845	0.00035563	0.948235	0.920971	0.976306	0.00996951	0.0996951
Cholesterol esters in medium LDL	M.LDL.CE	healthspan	Inverse variance weighted	15	-0.0548477	-0.0874269	-0.0222684	0.0166221	0.000967914	0.946629	0.916286	0.977978	0.00996951	0.0996951
Cholesterol esters in medium LDL	M.LDL.CE	healthspan	Weighted mode	15	-0.0561945	-0.0856467	-0.0267422	0.0150267	0.00219792	0.945355	0.917918	0.973612	0.00996951	0.0996951
Cholesterol esters in medium LDL	M.LDL.CE	healthspan	MR Egger	15	-0.0445737	-0.0967522	0.00760484	0.0266217	0.117939	0.956405	0.907781	1.00763	0.00996951	0.0996951
Total lipids in medium LDL	M.LDL.L	healthspan	Weighted median	14	-0.0535436	-0.0838335	-0.0232537	0.015454	0.000530814	0.947865	0.919584	0.977015	0.0176853	0.196084
Total lipids in medium LDL	M.LDL.L	healthspan	Inverse variance weighted	14	-0.0539573	-0.0880189	-0.0198957	0.0173784	0.00190373	0.947473	0.915744	0.980301	0.0176853	0.196084
Total lipids in medium LDL	M.LDL.L	healthspan	Weighted mode	14	-0.0558302	-0.0854559	-0.0262044	0.0151152	0.00270258	0.9457	0.918094	0.974136	0.0176853	0.196084
Total lipids in medium LDL	M.LDL.L	healthspan	MR Egger	14	-0.0465093	-0.102207	0.00918889	0.0284174	0.127643	0.954556	0.902842	1.00923	0.0176853	0.196084
Concentration of medium LDL particles	M.LDL.P	healthspan	Weighted median	14	-0.054462	-0.0843066	-0.0246174	0.0152268	0.000347942	0.946994	0.919149	0.975683	0.0176853	0.216013
Concentration of medium LDL particles	M.LDL.P	healthspan	Inverse variance weighted	14	-0.054553	-0.0893124	-0.0197935	0.0177344	0.00209722	0.946908	0.91456	0.980401	0.0176853	0.216013
Concentration of medium LDL particles	M.LDL.P	healthspan	Weighted mode	14	-0.057617	-0.0904506	-0.0247834	0.0167518	0.00439631	0.944011	0.913519	0.975521	0.0176853	0.216013
Concentration of medium LDL particles	M.LDL.P	healthspan	MR Egger	14	-0.0477428	-0.105474	0.00998851	0.0294548	0.131005	0.953379	0.899898	1.01004	0.0176853	0.216013
Total cholesterol in LDL	LDL.C	healthspan	Weighted median	16	-0.0463708	-0.0731858	-0.0195558	0.0136811	0.000700454	0.954688	0.929428	0.980634	0.0176853	0.239102
Total cholesterol in LDL	LDL.C	healthspan	Weighted mode	16	-0.0499468	-0.0766684	-0.0232253	0.0136335	0.00230495	0.95128	0.926197	0.977042	0.0176853	0.239102
Total cholesterol in LDL	LDL.C	healthspan	Inverse variance weighted	16	-0.0515369	-0.0847024	-0.0183714	0.0169212	0.00232137	0.949769	0.918786	0.981796	0.0176853	0.239102
Total cholesterol in LDL	LDL.C	healthspan	MR Egger	16	-0.0437567	-0.0948476	0.0073342	0.0260668	0.115394	0.957187	0.909512	1.00736	0.0176853	0.239102
Free cholesterol in small VLDL	S.VLDL.FC	healthspan	Inverse variance weighted	11	-0.067628	-0.111299	-0.0239567	0.0222813	0.00240382	0.934608	0.894671	0.976328	0.0176853	0.247594
Free cholesterol in small VLDL	S.VLDL.FC	healthspan	Weighted median	11	-0.0706377	-0.116798	-0.024477	0.0235514	0.00270598	0.931799	0.889765	0.97582	0.0176853	0.247594
Free cholesterol in small VLDL	S.VLDL.FC	healthspan	Weighted mode	11	-0.0699115	-0.132382	-0.0074406	0.0318729	0.0530259	0.932476	0.876006	0.992587	0.0176853	0.247594
Free cholesterol in small VLDL	S.VLDL.FC	healthspan	MR Egger	11	-0.00399644	-0.130106	0.122113	0.0643417	0.951831	0.996012	0.878002	1.12988	0.0176853	0.247594
Serum total cholesterol	SERUM.C	healthspan	Weighted median	12	-0.064455	-0.100994	-0.0279156	0.0186426	0.000545399	0.937578	0.903938	0.97247	0.0200192	0.300287
Serum total cholesterol	SERUM.C	healthspan	Inverse variance weighted	12	-0.0610601	-0.101267	-0.0208528	0.0205139	0.00291541	0.940767	0.903691	0.979363	0.0200192	0.300287
Serum total cholesterol	SERUM.C	healthspan	Weighted mode	12	-0.0669835	-0.108977	-0.0249905	0.021425	0.00963907	0.935211	0.896751	0.975319	0.0200192	0.300287
Serum total cholesterol	SERUM.C	healthspan	MR Egger	12	-0.0773649	-0.149164	-0.00556527	0.0366325	0.0608452	0.925552	0.861427	0.99445	0.0200192	0.300287
Total cholesterol in medium LDL	M.LDL.C	healthspan	Weighted median	14	-0.0492668	-0.0769084	-0.0216253	0.0141028	0.000476907	0.951927	0.925975	0.978607	0.0220116	0.352185
Total cholesterol in medium LDL	M.LDL.C	healthspan	Inverse variance weighted	14	-0.0515439	-0.0860557	-0.0170321	0.0176081	0.00341927	0.949762	0.917543	0.983112	0.0220116	0.352185
Total cholesterol in medium LDL	M.LDL.C	healthspan	Weighted mode	14	-0.0525436	-0.0816366	-0.0234506	0.0148434	0.00362607	0.948813	0.921607	0.976822	0.0220116	0.352185
Total cholesterol in medium LDL	M.LDL.C	healthspan	MR Egger	14	-0.0440555	-0.0979074	0.0097964	0.0274755	0.134816	0.956901	0.906733	1.00984	0.0220116	0.352185
Concentration of small LDL particles	S.LDL.P	healthspan	Weighted median	9	-0.0661538	-0.101295	-0.0310127	0.0179292	0.000224489	0.935987	0.903666	0.969463	0.0235103	0.406236
Concentration of small LDL particles	S.LDL.P	healthspan	Inverse variance weighted	9	-0.0662993	-0.111379	-0.0212197	0.0229998	0.00394404	0.935851	0.8946	0.979004	0.0235103	0.406236
Concentration of small LDL particles	S.LDL.P	healthspan	Weighted mode	9	-0.070756	-0.105498	-0.0360138	0.0177256	0.00399557	0.931689	0.899876	0.964627	0.0235103	0.406236
Concentration of small LDL particles	S.LDL.P	healthspan	MR Egger	9	-0.0590908	-0.144271	0.0260891	0.0434591	0.216099	0.942621	0.865653	1.02643	0.0235103	0.406236
Free cholesterol in IDL	IDL.FC	healthspan	Weighted median	13	-0.0511105	-0.0817631	-0.0204579	0.0156391	0.00108262	0.950174	0.92149	0.97975	0.0235103	0.423186
Free cholesterol in IDL	IDL.FC	healthspan	Weighted mode	13	-0.058089	-0.0895511	-0.0266268	0.0160521	0.00352248	0.943566	0.914342	0.973725	0.0235103	0.423186
Free cholesterol in IDL	IDL.FC	healthspan	Inverse variance weighted	13	-0.0551879	-0.0928811	-0.0174947	0.0192312	0.0041086	0.946307	0.911302	0.982657	0.0235103	0.423186
Free cholesterol in IDL	IDL.FC	healthspan	MR Egger	13	-0.0506695	-0.112658	0.0113186	0.0316266	0.137434	0.950593	0.893456	1.01138	0.0235103	0.423186
Total lipids in small LDL	S.LDL.L	healthspan	Weighted median	13	-0.0602268	-0.0929798	-0.0274738	0.0167107	0.000313259	0.941551	0.911212	0.9729	0.0247112	0.469513
Total lipids in small LDL	S.LDL.L	healthspan	Weighted mode	13	-0.0638663	-0.0994076	-0.028325	0.0181333	0.00420759	0.93813	0.905374	0.972072	0.0247112	0.469513
Total lipids in small LDL	S.LDL.L	healthspan	Inverse variance weighted	13	-0.0576062	-0.097409	-0.0178034	0.0203075	0.00455837	0.944022	0.907185	0.982354	0.0247112	0.469513
Total lipids in small LDL	S.LDL.L	healthspan	MR Egger	13	-0.0529456	-0.122819	0.0169275	0.0356495	0.165583	0.948432	0.884424	1.01707	0.0247112	0.469513
Total lipids in IDL	IDL.L	healthspan	Weighted median	15	-0.0545623	-0.0849998	-0.0241248	0.0155293	0.000442242	0.946899	0.918512	0.976164	0.0251069	0.525544
Total lipids in IDL	IDL.L	healthspan	Weighted mode	15	-0.0582272	-0.0892371	-0.0272173	0.0158214	0.00247196	0.943436	0.914629	0.97315	0.0251069	0.525544
Total lipids in IDL	IDL.L	healthspan	Inverse variance weighted	15	-0.0525478	-0.0893247	-0.0157709	0.0187637	0.00510237	0.948809	0.914549	0.984353	0.0251069	0.525544
Total lipids in IDL	IDL.L	healthspan	MR Egger	15	-0.0537991	-0.115815	0.00821684	0.0316408	0.112857	0.947623	0.89064	1.00825	0.0251069	0.525544
Total cholesterol in IDL	IDL.C	healthspan	Weighted median	14	-0.0531216	-0.0822398	-0.0240034	0.0148562	0.000349273	0.948265	0.921051	0.976282	0.0251069	0.538261
Total cholesterol in IDL	IDL.C	healthspan	Weighted mode	14	-0.0559206	-0.0858338	-0.0260074	0.0152618	0.0028594	0.945614	0.917747	0.974328	0.0251069	0.538261
Total cholesterol in IDL	IDL.C	healthspan	Inverse variance weighted	14	-0.0528448	-0.0899318	-0.0157577	0.018922	0.00522584	0.948527	0.913993	0.984366	0.0251069	0.538261
Total cholesterol in IDL	IDL.C	healthspan	MR Egger	14	-0.0533879	-0.113762	0.00698601	0.030803	0.108653	0.948012	0.89247	1.00701	0.0251069	0.538261
Phospholipids in IDL	IDL.PL	healthspan	Weighted median	14	-0.0525008	-0.0843858	-0.0206158	0.0162679	0.00124977	0.948854	0.919077	0.979595	0.0251069	0.552446
Phospholipids in IDL	IDL.PL	healthspan	Weighted mode	14	-0.0605896	-0.0950508	-0.0261284	0.0175822	0.00434077	0.941209	0.909327	0.97421	0.0251069	0.552446
Phospholipids in IDL	IDL.PL	healthspan	Inverse variance weighted	14	-0.0553004	-0.0942282	-0.0163725	0.0198612	0.00536355	0.946201	0.910075	0.983761	0.0251069	0.552446
Phospholipids in IDL	IDL.PL	healthspan	MR Egger	14	-0.0506048	-0.115747	0.0145372	0.0332357	0.153766	0.950654	0.890701	1.01464	0.0251069	0.552446
Concentration of small VLDL particles	S.VLDL.P	healthspan	Inverse variance weighted	12	-0.0563001	-0.0961376	-0.0164626	0.0203253	0.0056064	0.945255	0.908339	0.983672	0.0251069	0.577459
Concentration of small VLDL particles	S.VLDL.P	healthspan	Weighted median	12	-0.0500216	-0.0949041	-0.00513909	0.0228992	0.0289313	0.951209	0.90946	0.994874	0.0251069	0.577459
Concentration of small VLDL particles	S.VLDL.P	healthspan	Weighted mode	12	-0.0548237	-0.113488	0.00384111	0.029931	0.0941923	0.946652	0.892715	1.00385	0.0251069	0.577459
Concentration of small VLDL particles	S.VLDL.P	healthspan	MR Egger	12	-0.0506758	-0.161147	0.0597949	0.0563626	0.389734	0.950587	0.851167	1.06162	0.0251069	0.577459
Concentration of IDL particles	IDL.P	healthspan	Weighted median	14	-0.0575237	-0.0890932	-0.0259542	0.0161069	0.000355114	0.9441	0.91476	0.97438	0.030938	0.742511
Concentration of IDL particles	IDL.P	healthspan	Weighted mode	14	-0.0600078	-0.0920199	-0.0279956	0.0163327	0.00280535	0.941757	0.912087	0.972393	0.030938	0.742511
Concentration of IDL particles	IDL.P	healthspan	Inverse variance weighted	14	-0.0540671	-0.0935051	-0.0146291	0.0201214	0.00720884	0.947369	0.910733	0.985477	0.030938	0.742511
Concentration of IDL particles	IDL.P	healthspan	MR Egger	14	-0.0512529	-0.121002	0.0184965	0.0355864	0.175377	0.950038	0.886032	1.01867	0.030938	0.742511
Total cholesterol in small VLDL	S.VLDL.C	healthspan	Weighted median	11	-0.0758331	-0.123286	-0.0283805	0.0242106	0.00173481	0.926971	0.884011	0.972018	0.0340208	0.85052
Total cholesterol in small VLDL	S.VLDL.C	healthspan	Inverse variance weighted	11	-0.0785474	-0.136833	-0.0202619	0.0297375	0.00825747	0.924458	0.872116	0.979942	0.0340208	0.85052
Total cholesterol in small VLDL	S.VLDL.C	healthspan	Weighted mode	11	-0.0743696	-0.132882	-0.0158571	0.0298533	0.0319264	0.928328	0.875568	0.984268	0.0340208	0.85052
Total cholesterol in small VLDL	S.VLDL.C	healthspan	MR Egger	11	-0.037245	-0.189878	0.115388	0.0778738	0.643859	0.96344	0.82706	1.12231	0.0340208	0.85052
18:2, linoleic acid	LA	healthspan	MR Egger	10	-0.12394	-0.224462	-0.0234183	0.0512866	0.0420716	0.883433	0.798946	0.976854	0.701546	1
18:2, linoleic acid	LA	healthspan	Weighted mode	10	-0.0648607	-0.122065	-0.00765698	0.0291856	0.0533586	0.937198	0.885091	0.992372	0.701546	1
18:2, linoleic acid	LA	healthspan	Weighted median	10	-0.0418335	-0.0864988	0.00283175	0.0227884	0.0663965	0.959029	0.917137	1.00284	0.701546	1
18:2, linoleic acid	LA	healthspan	Inverse variance weighted	10	-0.0179801	-0.0652911	0.029331	0.0241383	0.456346	0.982181	0.936795	1.02977	0.701546	1
22:6, docosahexaenoic acid	DHA	healthspan	Weighted mode	5	0.0581603	-0.0741156	0.190436	0.0674877	0.437401	1.05988	0.928564	1.20978	0.921297	1
22:6, docosahexaenoic acid	DHA	healthspan	Weighted median	5	0.0230198	-0.0453324	0.0913719	0.0348735	0.509194	1.02329	0.95568	1.09568	0.921297	1
22:6, docosahexaenoic acid	DHA	healthspan	Inverse variance weighted	5	-0.00772313	-0.0876245	0.0721783	0.040766	0.84974	0.992307	0.916105	1.07485	0.921297	1
22:6, docosahexaenoic acid	DHA	healthspan	MR Egger	5	-0.0236007	-0.57171	0.524508	0.279647	0.938059	0.976676	0.564559	1.68963	0.921297	1
Alanine	ALA	healthspan	Weighted median	4	0.0735914	0.00309554	0.144087	0.0359673	0.0407499	1.07637	1.0031	1.15499	0.131834	1
Alanine	ALA	healthspan	Inverse variance weighted	4	0.0635639	0.00147453	0.125653	0.0316782	0.0447979	1.06563	1.00148	1.13389	0.131834	1
Alanine	ALA	healthspan	Weighted mode	4	0.0812256	-0.00655832	0.169009	0.0447877	0.167392	1.08462	0.993463	1.18413	0.131834	1
Alanine	ALA	healthspan	MR Egger	4	-0.00798502	-0.247412	0.231441	0.122156	0.953828	0.992047	0.780819	1.26042	0.131834	1
Apolipoprotein A-I	APOA1	healthspan	MR Egger	8	0.146329	0.0463983	0.246259	0.0509849	0.0284256	1.15758	1.04749	1.27923	0.963752	1
Apolipoprotein A-I	APOA1	healthspan	Weighted mode	8	0.0134096	-0.0322954	0.0591147	0.0233189	0.583257	1.0135	0.968221	1.0609	0.963752	1
Apolipoprotein A-I	APOA1	healthspan	Weighted median	8	0.00572538	-0.0410421	0.0524929	0.023861	0.810371	1.00574	0.959789	1.0539	0.963752	1
Apolipoprotein A-I	APOA1	healthspan	Inverse variance weighted	8	-0.00197441	-0.0581088	0.05416	0.02864	0.945038	0.998028	0.943547	1.05565	0.963752	1
Cholesterol esters in large HDL	L.HDL.CE	healthspan	Weighted median	10	0.0235792	-0.0155273	0.0626856	0.0199522	0.237293	1.02386	0.984593	1.06469	0.774764	1
Cholesterol esters in large HDL	L.HDL.CE	healthspan	MR Egger	10	0.0676442	-0.0559838	0.191272	0.0630755	0.314808	1.06998	0.945554	1.21079	0.774764	1
Cholesterol esters in large HDL	L.HDL.CE	healthspan	Weighted mode	10	0.0164572	-0.0241843	0.0570986	0.0207354	0.447804	1.01659	0.976106	1.05876	0.774764	1
Cholesterol esters in large HDL	L.HDL.CE	healthspan	Inverse variance weighted	10	0.0113951	-0.0342104	0.0570006	0.0232681	0.624325	1.01146	0.966368	1.05866	0.774764	1
Cholesterol esters in large VLDL	L.VLDL.CE	healthspan	Weighted median	9	-0.0420052	-0.0900255	0.00601518	0.0245002	0.0864398	0.958865	0.913908	1.00603	0.310392	1
Cholesterol esters in large VLDL	L.VLDL.CE	healthspan	Inverse variance weighted	9	-0.0341071	-0.0816524	0.0134382	0.0242578	0.159716	0.966468	0.921592	1.01353	0.310392	1
Cholesterol esters in large VLDL	L.VLDL.CE	healthspan	Weighted mode	9	-0.04542	-0.104187	0.0133467	0.029983	0.168273	0.955596	0.901057	1.01344	0.310392	1
Cholesterol esters in large VLDL	L.VLDL.CE	healthspan	MR Egger	9	-0.059872	-0.176596	0.0568525	0.0595533	0.348208	0.941885	0.838118	1.0585	0.310392	1
Cholesterol esters in medium HDL	M.HDL.CE	healthspan	Inverse variance weighted	7	0.0481982	-0.00726445	0.103661	0.0282972	0.0885155	1.04938	0.992762	1.10922	0.21949	1
Cholesterol esters in medium HDL	M.HDL.CE	healthspan	Weighted median	7	0.0377269	-0.0183113	0.0937652	0.0285909	0.186988	1.03845	0.981855	1.0983	0.21949	1
Cholesterol esters in medium HDL	M.HDL.CE	healthspan	MR Egger	7	0.107398	-0.0491697	0.263966	0.0798814	0.236568	1.11338	0.95202	1.30208	0.21949	1
Cholesterol esters in medium HDL	M.HDL.CE	healthspan	Weighted mode	7	0.0318144	-0.0318627	0.0954916	0.0324883	0.365271	1.03233	0.96864	1.1002	0.21949	1
Cholesterol esters in medium VLDL	M.VLDL.CE	healthspan	Inverse variance weighted	11	-0.0515013	-0.092967	-0.0100355	0.021156	0.0149181	0.949802	0.911224	0.990015	0.0535264	1
Cholesterol esters in medium VLDL	M.VLDL.CE	healthspan	Weighted median	11	-0.0496423	-0.0959887	-0.003296	0.0236461	0.0357826	0.95157	0.908474	0.996709	0.0535264	1
Cholesterol esters in medium VLDL	M.VLDL.CE	healthspan	Weighted mode	11	-0.0570853	-0.123707	0.00953625	0.0339906	0.123988	0.944513	0.883639	1.00958	0.0535264	1
Cholesterol esters in medium VLDL	M.VLDL.CE	healthspan	MR Egger	11	-0.0447513	-0.160181	0.0706784	0.0588927	0.466765	0.956235	0.85199	1.07324	0.0535264	1
Cholesterol esters in very large HDL	XL.HDL.CE	healthspan	MR Egger	8	0.102944	-0.0273029	0.23319	0.0664524	0.172322	1.10843	0.973066	1.26262	0.88306	1
Cholesterol esters in very large HDL	XL.HDL.CE	healthspan	Weighted median	8	-0.0168477	-0.0662805	0.0325851	0.0252208	0.504128	0.983293	0.935868	1.03312	0.88306	1
Cholesterol esters in very large HDL	XL.HDL.CE	healthspan	Inverse variance weighted	8	-0.00755664	-0.0606265	0.0455132	0.0270765	0.780179	0.992472	0.941175	1.04656	0.88306	1
Cholesterol esters in very large HDL	XL.HDL.CE	healthspan	Weighted mode	8	-0.0037157	-0.0724749	0.0650435	0.0350812	0.91862	0.996291	0.930089	1.06721	0.88306	1
Citrate	CIT	healthspan	Weighted median	3	0.0548291	-0.029654	0.139312	0.0431036	0.203363	1.05636	0.970781	1.14948	0.735871	1
Citrate	CIT	healthspan	Weighted mode	3	0.0780634	-0.0446947	0.200822	0.0626317	0.33881	1.08119	0.956289	1.22241	0.735871	1
Citrate	CIT	healthspan	Inverse variance weighted	3	0.0291509	-0.0699899	0.128292	0.050582	0.564406	1.02958	0.932403	1.13688	0.735871	1
Citrate	CIT	healthspan	MR Egger	3	0.195498	-1.59845	1.98944	0.915279	0.866035	1.21592	0.20221	7.31147	0.735871	1
Concentration of chylomicrons and extremely large VLDL particles	XXL.VLDL.P	healthspan	Weighted median	7	0.062403	-0.00548678	0.130293	0.0346376	0.0716092	1.06439	0.994528	1.13916	0.28734	1
Concentration of chylomicrons and extremely large VLDL particles	XXL.VLDL.P	healthspan	Inverse variance weighted	7	0.0800657	-0.0253823	0.185514	0.0538	0.136696	1.08336	0.974937	1.20384	0.28734	1
Concentration of chylomicrons and extremely large VLDL particles	XXL.VLDL.P	healthspan	Weighted mode	7	0.0891908	-0.0281418	0.206523	0.0598636	0.186833	1.09329	0.97225	1.2294	0.28734	1
Concentration of chylomicrons and extremely large VLDL particles	XXL.VLDL.P	healthspan	MR Egger	7	0.182792	-0.206003	0.571587	0.198365	0.399075	1.20056	0.81383	1.77107	0.28734	1
Concentration of large HDL particles	L.HDL.P	healthspan	Weighted median	9	0.0238475	-0.0168195	0.0645145	0.0207485	0.250407	1.02413	0.983321	1.06664	0.793345	1
Concentration of large HDL particles	L.HDL.P	healthspan	Weighted mode	9	0.0122082	-0.0257419	0.0501584	0.0193623	0.545943	1.01228	0.974587	1.05144	0.793345	1
Concentration of large HDL particles	L.HDL.P	healthspan	Inverse variance weighted	9	0.00955851	-0.0323311	0.0514481	0.0213722	0.654702	1.0096	0.968186	1.05279	0.793345	1
Concentration of large HDL particles	L.HDL.P	healthspan	MR Egger	9	-0.00619636	-0.131874	0.119481	0.0641212	0.925725	0.993823	0.876451	1.12691	0.793345	1
Concentration of large VLDL particles	L.VLDL.P	healthspan	Weighted median	7	-0.0277971	-0.0856505	0.0300563	0.029517	0.346331	0.972586	0.917915	1.03051	0.918687	1
Concentration of large VLDL particles	L.VLDL.P	healthspan	Weighted mode	7	-0.0295024	-0.0996307	0.0406259	0.0357798	0.441164	0.970929	0.905172	1.04146	0.918687	1
Concentration of large VLDL particles	L.VLDL.P	healthspan	MR Egger	7	0.0843026	-0.242327	0.410933	0.166648	0.634454	1.08796	0.784799	1.50822	0.918687	1
Concentration of large VLDL particles	L.VLDL.P	healthspan	Inverse variance weighted	7	0.0126321	-0.108781	0.134045	0.0619456	0.838414	1.01271	0.896927	1.14344	0.918687	1
Concentration of medium HDL particles	M.HDL.P	healthspan	Weighted median	4	0.0464372	-0.0246498	0.117524	0.0362689	0.200419	1.04753	0.975652	1.12471	0.653172	1
Concentration of medium HDL particles	M.HDL.P	healthspan	Weighted mode	4	0.0517608	-0.0283576	0.131879	0.0408767	0.294806	1.05312	0.972041	1.14097	0.653172	1
Concentration of medium HDL particles	M.HDL.P	healthspan	Inverse variance weighted	4	0.0263428	-0.03282	0.0855057	0.0301851	0.382822	1.02669	0.967713	1.08927	0.653172	1
Concentration of medium HDL particles	M.HDL.P	healthspan	MR Egger	4	0.15078	-0.350237	0.651798	0.255621	0.615049	1.16274	0.704521	1.91899	0.653172	1
Concentration of medium VLDL particles	M.VLDL.P	healthspan	Inverse variance weighted	11	-0.0440073	-0.0927162	0.00470156	0.0248515	0.0765917	0.956947	0.911452	1.00471	0.197224	1
Concentration of medium VLDL particles	M.VLDL.P	healthspan	Weighted median	11	-0.03642	-0.0844746	0.0116345	0.0245176	0.137421	0.964235	0.918995	1.0117	0.197224	1
Concentration of medium VLDL particles	M.VLDL.P	healthspan	Weighted mode	11	-0.0528161	-0.120608	0.0149756	0.0345876	0.157744	0.948554	0.886381	1.01509	0.197224	1
Concentration of medium VLDL particles	M.VLDL.P	healthspan	MR Egger	11	-0.0632547	-0.18417	0.0576605	0.0616914	0.33197	0.938704	0.831794	1.05936	0.197224	1
Concentration of small HDL particles	S.HDL.P	healthspan	Inverse variance weighted	3	0.0252442	-0.021092	0.0715803	0.0236409	0.285603	1.02557	0.979129	1.0742	0.516089	1
Concentration of small HDL particles	S.HDL.P	healthspan	MR Egger	3	-0.0429223	-0.170698	0.0848539	0.0651919	0.629324	0.957986	0.843076	1.08856	0.516089	1
Concentration of small HDL particles	S.HDL.P	healthspan	Weighted median	3	0.0113731	-0.0384014	0.0611475	0.0253951	0.654265	1.01144	0.962327	1.06306	0.516089	1
Concentration of small HDL particles	S.HDL.P	healthspan	Weighted mode	3	0.00988316	-0.0465422	0.0663085	0.0287885	0.764099	1.00993	0.954524	1.06856	0.516089	1
Concentration of very large HDL particles	XL.HDL.P	healthspan	MR Egger	9	0.0792051	-0.047713	0.206123	0.0647541	0.260842	1.08243	0.953407	1.2289	0.734855	1
Concentration of very large HDL particles	XL.HDL.P	healthspan	Inverse variance weighted	9	-0.0147454	-0.0638918	0.034401	0.0250747	0.556492	0.985363	0.938106	1.035	0.734855	1
Concentration of very large HDL particles	XL.HDL.P	healthspan	Weighted median	9	-0.00824143	-0.0509391	0.0344563	0.0217845	0.705196	0.991792	0.950337	1.03506	0.734855	1
Concentration of very large HDL particles	XL.HDL.P	healthspan	Weighted mode	9	-0.00434992	-0.0496981	0.0409983	0.0231368	0.855551	0.99566	0.951517	1.04185	0.734855	1
Concentration of very large VLDL particles	XL.VLDL.P	healthspan	Inverse variance weighted	7	0.0505233	-0.064595	0.165642	0.0587338	0.389674	1.05182	0.937447	1.18015	0.653172	1
Concentration of very large VLDL particles	XL.VLDL.P	healthspan	MR Egger	7	0.127932	-0.239379	0.495244	0.187404	0.525162	1.13648	0.787116	1.6409	0.653172	1
Concentration of very large VLDL particles	XL.VLDL.P	healthspan	Weighted median	7	0.0144026	-0.0502717	0.0790769	0.0329971	0.662489	1.01451	0.950971	1.08229	0.653172	1
Concentration of very large VLDL particles	XL.VLDL.P	healthspan	Weighted mode	7	-0.00374029	-0.0841403	0.0766598	0.0410204	0.930317	0.996267	0.919302	1.07967	0.653172	1
Concentration of very small VLDL particles	XS.VLDL.P	healthspan	Weighted median	13	-0.0506878	-0.0970182	-0.00435752	0.0236379	0.0320053	0.950575	0.90754	0.995652	0.158563	1
Concentration of very small VLDL particles	XS.VLDL.P	healthspan	Inverse variance weighted	13	-0.0544585	-0.110876	0.00195904	0.0287844	0.0584989	0.946998	0.89505	1.00196	0.158563	1
Concentration of very small VLDL particles	XS.VLDL.P	healthspan	Weighted mode	13	-0.0603917	-0.122717	0.0019335	0.0317986	0.0818381	0.941396	0.884514	1.00194	0.158563	1
Concentration of very small VLDL particles	XS.VLDL.P	healthspan	MR Egger	13	0.084854	-0.0628953	0.232603	0.0753823	0.284275	1.08856	0.939042	1.26188	0.158563	1
Creatinine	CREA	healthspan	Weighted mode	6	-0.0896729	-0.237071	0.057725	0.075203	0.286599	0.91423	0.788935	1.05942	0.971646	1
Creatinine	CREA	healthspan	MR Egger	6	-0.150103	-0.782818	0.482612	0.322814	0.666129	0.86062	0.457116	1.6203	0.971646	1
Creatinine	CREA	healthspan	Weighted median	6	-0.015849	-0.102329	0.0706308	0.0441224	0.719441	0.984276	0.902733	1.07318	0.971646	1
Creatinine	CREA	healthspan	Inverse variance weighted	6	0.00245647	-0.0991676	0.104081	0.051849	0.962212	1.00246	0.905591	1.10969	0.971646	1
Free cholesterol in large HDL	L.HDL.FC	healthspan	Weighted median	12	0.0224893	-0.0170381	0.0620166	0.020167	0.264786	1.02274	0.983106	1.06398	0.839296	1
Free cholesterol in large HDL	L.HDL.FC	healthspan	Weighted mode	12	0.0182831	-0.0217694	0.0583355	0.0204349	0.390106	1.01845	0.978466	1.06007	0.839296	1
Free cholesterol in large HDL	L.HDL.FC	healthspan	MR Egger	12	0.0379755	-0.073831	0.149782	0.0570441	0.520648	1.03871	0.928829	1.16158	0.839296	1
Free cholesterol in large HDL	L.HDL.FC	healthspan	Inverse variance weighted	12	0.00753582	-0.0344853	0.049557	0.0214394	0.725217	1.00756	0.966103	1.05081	0.839296	1
Free cholesterol in large VLDL	L.VLDL.FC	healthspan	Weighted mode	9	-0.0229786	-0.0813911	0.0354339	0.0298023	0.462849	0.977283	0.921833	1.03607	0.753119	1
Free cholesterol in large VLDL	L.VLDL.FC	healthspan	Weighted median	9	-0.0175518	-0.0705956	0.0354919	0.0270631	0.516629	0.982601	0.931839	1.03613	0.753119	1
Free cholesterol in large VLDL	L.VLDL.FC	healthspan	Inverse variance weighted	9	0.0248403	-0.0643018	0.113982	0.0454806	0.584947	1.02515	0.937722	1.12073	0.753119	1
Free cholesterol in large VLDL	L.VLDL.FC	healthspan	MR Egger	9	-0.0220621	-0.331048	0.286924	0.157646	0.892643	0.978179	0.71817	1.33232	0.753119	1
Free cholesterol in medium HDL	M.HDL.FC	healthspan	Inverse variance weighted	5	0.0570313	0.00754669	0.106516	0.0252473	0.0238889	1.05869	1.00758	1.1124	0.0745624	1
Free cholesterol in medium HDL	M.HDL.FC	healthspan	Weighted median	5	0.0408315	-0.0165363	0.0981993	0.0292693	0.163007	1.04168	0.9836	1.10318	0.0745624	1
Free cholesterol in medium HDL	M.HDL.FC	healthspan	Weighted mode	5	0.0366272	-0.0270997	0.100354	0.0325137	0.322956	1.03731	0.973264	1.10556	0.0745624	1
Free cholesterol in medium HDL	M.HDL.FC	healthspan	MR Egger	5	0.068084	-0.0773766	0.213545	0.0742146	0.426589	1.07046	0.925541	1.23806	0.0745624	1
Free cholesterol in medium VLDL	M.VLDL.FC	healthspan	Weighted median	7	-0.0237111	-0.0748585	0.0274364	0.0260956	0.36355	0.976568	0.927875	1.02782	0.653172	1
Free cholesterol in medium VLDL	M.VLDL.FC	healthspan	Inverse variance weighted	7	-0.0261904	-0.0887891	0.0364083	0.0319381	0.412196	0.97415	0.915039	1.03708	0.653172	1
Free cholesterol in medium VLDL	M.VLDL.FC	healthspan	Weighted mode	7	-0.0174883	-0.0846325	0.049656	0.0342573	0.627935	0.982664	0.91885	1.05091	0.653172	1
Free cholesterol in medium VLDL	M.VLDL.FC	healthspan	MR Egger	7	-0.0386696	-0.188405	0.111065	0.0763955	0.634255	0.962069	0.828279	1.11747	0.653172	1
Free cholesterol in very large HDL	XL.HDL.FC	healthspan	MR Egger	11	0.065426	-0.0601113	0.190963	0.0640496	0.333695	1.06761	0.94166	1.21042	0.653172	1
Free cholesterol in very large HDL	XL.HDL.FC	healthspan	Weighted median	11	-0.0199574	-0.0634665	0.0235517	0.0221985	0.368631	0.98024	0.938506	1.02383	0.653172	1
Free cholesterol in very large HDL	XL.HDL.FC	healthspan	Inverse variance weighted	11	-0.0184251	-0.0619714	0.0251211	0.0222175	0.40693	0.981744	0.93991	1.02544	0.653172	1
Free cholesterol in very large HDL	XL.HDL.FC	healthspan	Weighted mode	11	-0.0103713	-0.0593581	0.0386155	0.0249933	0.68693	0.989682	0.942369	1.03937	0.653172	1
Glucose	GLC	healthspan	MR Egger	4	0.266397	0.124174	0.40862	0.0725628	0.0668408	1.30525	1.13221	1.50474	0.703919	1
Glucose	GLC	healthspan	Weighted median	4	-0.0565693	-0.126427	0.013289	0.0356419	0.112478	0.945001	0.881238	1.01338	0.703919	1
Glucose	GLC	healthspan	Weighted mode	4	-0.0555637	-0.137763	0.0266358	0.0419385	0.277085	0.945952	0.871305	1.02699	0.703919	1
Glucose	GLC	healthspan	Inverse variance weighted	4	-0.0534501	-0.210254	0.103354	0.080002	0.504064	0.947953	0.810378	1.10888	0.703919	1
Glutamine	GLN	healthspan	Inverse variance weighted	4	-0.0549473	-0.102617	-0.00727771	0.0243212	0.0238689	0.946535	0.902473	0.992749	0.0745624	1
Glutamine	GLN	healthspan	Weighted median	4	-0.0492958	-0.0984453	-0.000146286	0.0250763	0.0493178	0.9519	0.906245	0.999854	0.0745624	1
Glutamine	GLN	healthspan	Weighted mode	4	-0.0459999	-0.104218	0.0122181	0.029703	0.219223	0.955042	0.901029	1.01229	0.0745624	1
Glutamine	GLN	healthspan	MR Egger	4	-0.0255599	-0.114988	0.063868	0.0456265	0.63172	0.974764	0.891377	1.06595	0.0745624	1
Glycine	GLY	healthspan	MR Egger	6	-0.0191143	-0.0497382	0.0115095	0.0156244	0.288332	0.981067	0.951478	1.01158	0.950678	1
Glycine	GLY	healthspan	Weighted median	6	-0.00232082	-0.0226683	0.0180267	0.0103814	0.823103	0.997682	0.977587	1.01819	0.950678	1
Glycine	GLY	healthspan	Weighted mode	6	-0.00205896	-0.0215869	0.017469	0.00996324	0.844431	0.997943	0.978644	1.01762	0.950678	1
Glycine	GLY	healthspan	Inverse variance weighted	6	0.00120537	-0.0216098	0.0240205	0.0116404	0.917526	1.00121	0.978622	1.02431	0.950678	1
Glycoprotein acetyls, mainly a1-acid glycoprotein	GP	healthspan	Weighted mode	6	0.0928728	0.0232654	0.16248	0.035514	0.0473768	1.09732	1.02354	1.17643	0.85788	1
Glycoprotein acetyls, mainly a1-acid glycoprotein	GP	healthspan	Weighted median	6	0.0519382	-0.0199478	0.123824	0.0366765	0.156742	1.05331	0.98025	1.13182	0.85788	1
Glycoprotein acetyls, mainly a1-acid glycoprotein	GP	healthspan	Inverse variance weighted	6	0.0169781	-0.0872862	0.121242	0.0531961	0.749604	1.01712	0.916415	1.1289	0.85788	1
Glycoprotein acetyls, mainly a1-acid glycoprotein	GP	healthspan	MR Egger	6	0.0445671	-0.280573	0.369707	0.165888	0.80148	1.04558	0.755351	1.44731	0.85788	1
Histidine	HIS	healthspan	MR Egger	4	-0.656945	-1.36751	0.053621	0.362534	0.211662	0.518433	0.25474	1.05508	0.484708	1
Histidine	HIS	healthspan	Inverse variance weighted	4	-0.0443452	-0.122082	0.0333918	0.0396617	0.263531	0.956624	0.885076	1.03396	0.484708	1
Histidine	HIS	healthspan	Weighted median	4	-0.0459633	-0.131128	0.0392013	0.0434513	0.290141	0.955077	0.877106	1.03998	0.484708	1
Histidine	HIS	healthspan	Weighted mode	4	-0.0410673	-0.127912	0.0457778	0.0443087	0.422371	0.959765	0.879931	1.04684	0.484708	1
Leucine	LEU	healthspan	MR Egger	3	-0.475317	-0.924937	-0.0256971	0.229398	0.286255	0.621688	0.396556	0.97463	0.950678	1
Leucine	LEU	healthspan	Weighted mode	3	-0.0536121	-0.142114	0.0348894	0.0451538	0.357004	0.9478	0.867523	1.03551	0.950678	1
Leucine	LEU	healthspan	Weighted median	3	-0.028604	-0.108987	0.051779	0.0410118	0.485515	0.971801	0.896742	1.05314	0.950678	1
Leucine	LEU	healthspan	Inverse variance weighted	3	-0.00525622	-0.111827	0.101314	0.0543728	0.922988	0.994758	0.894199	1.10662	0.950678	1
Mean diameter for HDL particles	HDL.D	healthspan	MR Egger	10	0.0609389	-0.0702879	0.192166	0.0669525	0.389326	1.06283	0.932125	1.21187	0.918687	1
Mean diameter for HDL particles	HDL.D	healthspan	Weighted median	10	-0.0107134	-0.0471693	0.0257426	0.0186	0.564624	0.989344	0.953926	1.02608	0.918687	1
Mean diameter for HDL particles	HDL.D	healthspan	Inverse variance weighted	10	0.00462255	-0.0388582	0.0481033	0.0221841	0.834938	1.00463	0.961887	1.04928	0.918687	1
Mean diameter for HDL particles	HDL.D	healthspan	Weighted mode	10	0.00108861	-0.0363673	0.0385445	0.0191101	0.955818	1.00109	0.964286	1.0393	0.918687	1
Mean diameter for LDL particles	LDL.D	healthspan	Inverse variance weighted	5	-0.0533882	-0.117938	0.0111616	0.0329336	0.104999	0.948012	0.888751	1.01122	0.240331	1
Mean diameter for LDL particles	LDL.D	healthspan	Weighted median	5	-0.0424262	-0.0938288	0.00897635	0.0262258	0.105721	0.958461	0.910439	1.00902	0.240331	1
Mean diameter for LDL particles	LDL.D	healthspan	MR Egger	5	0.0857764	-0.0208924	0.192445	0.0544228	0.213088	1.08956	0.979324	1.21221	0.240331	1
Mean diameter for LDL particles	LDL.D	healthspan	Weighted mode	5	-0.0275173	-0.0830899	0.0280552	0.0283533	0.386747	0.972858	0.920268	1.02845	0.240331	1
Mean diameter for VLDL particles	VLDL.D	healthspan	Inverse variance weighted	11	0.0273727	-0.049188	0.103934	0.0390616	0.483454	1.02775	0.952002	1.10953	0.703919	1
Mean diameter for VLDL particles	VLDL.D	healthspan	Weighted mode	11	-0.0163299	-0.0912552	0.0585954	0.0382272	0.6783	0.983803	0.912785	1.06035	0.703919	1
Mean diameter for VLDL particles	VLDL.D	healthspan	MR Egger	11	-0.0288898	-0.315182	0.257402	0.146067	0.847609	0.971524	0.729656	1.29357	0.703919	1
Mean diameter for VLDL particles	VLDL.D	healthspan	Weighted median	11	-0.00223115	-0.0527796	0.0483173	0.02579	0.931059	0.997771	0.948589	1.0495	0.703919	1
Monounsaturated fatty acids; 16:1, 18:1	MUFA	healthspan	Weighted median	6	0.0583146	0.00152723	0.115102	0.0289732	0.044145	1.06005	1.00153	1.12199	0.821206	1
Monounsaturated fatty acids; 16:1, 18:1	MUFA	healthspan	Weighted mode	6	0.0666455	0.00197967	0.131311	0.0329928	0.0993699	1.06892	1.00198	1.14032	0.821206	1
Monounsaturated fatty acids; 16:1, 18:1	MUFA	healthspan	Inverse variance weighted	6	0.015336	-0.0631164	0.0937885	0.0400268	0.701613	1.01545	0.938834	1.09833	0.821206	1
Monounsaturated fatty acids; 16:1, 18:1	MUFA	healthspan	MR Egger	6	0.0955704	-0.365824	0.556965	0.235406	0.705536	1.10029	0.693625	1.74537	0.821206	1
Omega-3 fatty acids	FAW3	healthspan	Weighted mode	5	0.078516	0.000324329	0.156708	0.0398937	0.120427	1.08168	1.00032	1.16965	0.941076	1
Omega-3 fatty acids	FAW3	healthspan	MR Egger	5	-0.141359	-0.451196	0.168478	0.15808	0.437091	0.868178	0.636866	1.1835	0.941076	1
Omega-3 fatty acids	FAW3	healthspan	Weighted median	5	-0.00826868	-0.078095	0.0615576	0.0356257	0.816461	0.991765	0.924877	1.06349	0.941076	1
Omega-3 fatty acids	FAW3	healthspan	Inverse variance weighted	5	-0.00583992	-0.0858594	0.0741796	0.0408263	0.886256	0.994177	0.917723	1.077	0.941076	1
Omega-6 fatty acids	FAW6	healthspan	MR Egger	8	-0.15861	-0.259437	-0.0577826	0.0514425	0.0215733	0.853329	0.771486	0.943855	0.21949	1
Omega-6 fatty acids	FAW6	healthspan	Weighted median	8	-0.0494652	-0.100232	0.00130156	0.0259014	0.0561655	0.951738	0.904628	1.0013	0.21949	1
Omega-6 fatty acids	FAW6	healthspan	Weighted mode	8	-0.0703322	-0.138692	-0.0019727	0.0348773	0.0835531	0.932084	0.870496	0.998029	0.21949	1
Omega-6 fatty acids	FAW6	healthspan	Inverse variance weighted	8	-0.0469097	-0.101056	0.00723691	0.0276258	0.0895006	0.954174	0.903882	1.00726	0.21949	1
Phenylalanine	PHE	healthspan	MR Egger	4	0.228599	-0.0286618	0.48586	0.131256	0.223698	1.25684	0.971745	1.62557	0.81582	1
Phenylalanine	PHE	healthspan	Weighted median	4	-0.0422284	-0.12353	0.0390728	0.0414802	0.30866	0.958651	0.883796	1.03985	0.81582	1
Phenylalanine	PHE	healthspan	Weighted mode	4	-0.0435675	-0.12783	0.0406952	0.0429912	0.385496	0.957368	0.880003	1.04153	0.81582	1
Phenylalanine	PHE	healthspan	Inverse variance weighted	4	-0.0178838	-0.105495	0.0697271	0.0446994	0.689091	0.982275	0.899879	1.07222	0.81582	1
Phosphatidylcholine and other cholines	PC	healthspan	Inverse variance weighted	4	-0.0325799	-0.130772	0.0656124	0.0500981	0.515484	0.967945	0.877418	1.06781	0.707932	1
Phosphatidylcholine and other cholines	PC	healthspan	Weighted mode	4	0.0179475	-0.038366	0.074261	0.0287314	0.576475	1.01811	0.962361	1.07709	0.707932	1
Phosphatidylcholine and other cholines	PC	healthspan	Weighted median	4	-0.00629109	-0.0653311	0.0527489	0.0301224	0.834565	0.993729	0.936757	1.05416	0.707932	1
Phosphatidylcholine and other cholines	PC	healthspan	MR Egger	4	-0.0051648	-0.403122	0.392792	0.203039	0.982016	0.994849	0.668231	1.48111	0.707932	1
Phospholipids in chylomicrons and extremely large VLDL	XXL.VLDL.PL	healthspan	MR Egger	7	0.2655	-0.131439	0.66244	0.20252	0.246842	1.30408	0.876832	1.93952	0.653172	1
Phospholipids in chylomicrons and extremely large VLDL	XXL.VLDL.PL	healthspan	Inverse variance weighted	7	0.0525443	-0.0696038	0.174692	0.0623205	0.399155	1.05395	0.932763	1.19088	0.653172	1
Phospholipids in chylomicrons and extremely large VLDL	XXL.VLDL.PL	healthspan	Weighted mode	7	-0.0218466	-0.103114	0.0594211	0.0414631	0.617171	0.97839	0.902024	1.06122	0.653172	1
Phospholipids in chylomicrons and extremely large VLDL	XXL.VLDL.PL	healthspan	Weighted median	7	-9.62048e-05	-0.0698264	0.069634	0.0355766	0.997842	0.999904	0.932556	1.07212	0.653172	1
Phospholipids in large HDL	L.HDL.PL	healthspan	Weighted median	9	0.027858	-0.0150314	0.0707473	0.0218823	0.202989	1.02825	0.985081	1.07331	0.774764	1
Phospholipids in large HDL	L.HDL.PL	healthspan	Weighted mode	9	0.0160289	-0.0254646	0.0575223	0.0211701	0.470672	1.01616	0.974857	1.05921	0.774764	1
Phospholipids in large HDL	L.HDL.PL	healthspan	Inverse variance weighted	9	0.010834	-0.0323637	0.0540317	0.0220397	0.623025	1.01089	0.968154	1.05552	0.774764	1
Phospholipids in large HDL	L.HDL.PL	healthspan	MR Egger	9	0.00108626	-0.129973	0.132146	0.0668672	0.987492	1.00109	0.878119	1.14127	0.774764	1
Phospholipids in large VLDL	L.VLDL.PL	healthspan	MR Egger	8	-0.0768473	-0.254141	0.100446	0.0904558	0.428162	0.926031	0.775583	1.10566	0.703919	1
Phospholipids in large VLDL	L.VLDL.PL	healthspan	Weighted median	8	-0.0222896	-0.0779839	0.0334046	0.0284154	0.432794	0.977957	0.924979	1.03397	0.703919	1
Phospholipids in large VLDL	L.VLDL.PL	healthspan	Weighted mode	8	-0.0291017	-0.104054	0.0458504	0.0382408	0.471504	0.971318	0.901177	1.04692	0.703919	1
Phospholipids in large VLDL	L.VLDL.PL	healthspan	Inverse variance weighted	8	-0.0207237	-0.0772214	0.035774	0.0288254	0.472178	0.97949	0.925685	1.03642	0.703919	1
Phospholipids in medium HDL	M.HDL.PL	healthspan	Inverse variance weighted	6	0.0539831	0.0027195	0.105247	0.0261549	0.0390199	1.05547	1.00272	1.11098	0.118207	1
Phospholipids in medium HDL	M.HDL.PL	healthspan	Weighted median	6	0.0412279	-0.0207855	0.103241	0.0316395	0.192557	1.04209	0.979429	1.10876	0.118207	1
Phospholipids in medium HDL	M.HDL.PL	healthspan	MR Egger	6	0.126415	-0.0386655	0.291496	0.0842248	0.207773	1.13475	0.962072	1.33843	0.118207	1
Phospholipids in medium HDL	M.HDL.PL	healthspan	Weighted mode	6	0.0438189	-0.0232295	0.110867	0.0342084	0.256409	1.04479	0.977038	1.11725	0.118207	1
Phospholipids in medium VLDL	M.VLDL.PL	healthspan	Inverse variance weighted	11	-0.0443926	-0.0961049	0.00731975	0.0263838	0.092459	0.956578	0.908369	1.00735	0.221472	1
Phospholipids in medium VLDL	M.VLDL.PL	healthspan	Weighted median	11	-0.0340374	-0.0868519	0.0187772	0.0269462	0.206531	0.966535	0.916813	1.01895	0.221472	1
Phospholipids in medium VLDL	M.VLDL.PL	healthspan	MR Egger	11	-0.060779	-0.178322	0.0567644	0.0599711	0.337304	0.941031	0.836673	1.05841	0.221472	1
Phospholipids in medium VLDL	M.VLDL.PL	healthspan	Weighted mode	11	-0.030024	-0.0978542	0.0378062	0.0346072	0.40597	0.970422	0.906781	1.03853	0.221472	1
Phospholipids in small VLDL	S.VLDL.PL	healthspan	Inverse variance weighted	11	-0.0536193	-0.0976209	-0.0096177	0.0224498	0.0169215	0.947793	0.906993	0.990428	0.0580971	1
Phospholipids in small VLDL	S.VLDL.PL	healthspan	Weighted median	11	-0.0474262	-0.0937458	-0.00110658	0.0236325	0.0447683	0.953681	0.910514	0.998894	0.0580971	1
Phospholipids in small VLDL	S.VLDL.PL	healthspan	Weighted mode	11	-0.0588577	-0.118362	0.000646643	0.0303593	0.0812557	0.942841	0.888374	1.00065	0.0580971	1
Phospholipids in small VLDL	S.VLDL.PL	healthspan	MR Egger	11	-0.0471756	-0.180019	0.0856682	0.0677775	0.503982	0.95392	0.835254	1.08944	0.0580971	1
Phospholipids in very large HDL	XL.HDL.PL	healthspan	MR Egger	11	0.0392464	-0.0579	0.136393	0.0495645	0.448828	1.04003	0.943744	1.14613	0.703919	1
Phospholipids in very large HDL	XL.HDL.PL	healthspan	Inverse variance weighted	11	-0.0141749	-0.0528595	0.0245096	0.019737	0.47264	0.985925	0.948513	1.02481	0.703919	1
Phospholipids in very large HDL	XL.HDL.PL	healthspan	Weighted mode	11	0.00293059	-0.0386928	0.044554	0.0212364	0.892981	1.00293	0.962046	1.04556	0.703919	1
Phospholipids in very large HDL	XL.HDL.PL	healthspan	Weighted median	11	-0.00251239	-0.0426635	0.0376387	0.0204852	0.902389	0.997491	0.958234	1.03836	0.703919	1
Phospholipids in very large VLDL	XL.VLDL.PL	healthspan	Inverse variance weighted	7	0.0525725	-0.061009	0.166154	0.0579497	0.364297	1.05398	0.940815	1.18075	0.635975	1
Phospholipids in very large VLDL	XL.VLDL.PL	healthspan	MR Egger	7	0.116818	-0.317755	0.551391	0.221721	0.620815	1.12391	0.727781	1.73567	0.635975	1
Phospholipids in very large VLDL	XL.VLDL.PL	healthspan	Weighted median	7	0.0126266	-0.0479471	0.0732002	0.0309049	0.682861	1.01271	0.953184	1.07595	0.635975	1
Phospholipids in very large VLDL	XL.VLDL.PL	healthspan	Weighted mode	7	0.005249	-0.074183	0.084681	0.0405265	0.901179	1.00526	0.928502	1.08837	0.635975	1
Phospholipids in very small VLDL	XS.VLDL.PL	healthspan	Weighted median	14	-0.0688037	-0.105167	-0.0324405	0.0185526	0.000208434	0.93351	0.900174	0.96808	0.0535264	1
Phospholipids in very small VLDL	XS.VLDL.PL	healthspan	Weighted mode	14	-0.0688581	-0.111467	-0.0262488	0.0217394	0.00741847	0.933459	0.894521	0.974093	0.0535264	1
Phospholipids in very small VLDL	XS.VLDL.PL	healthspan	Inverse variance weighted	14	-0.0550721	-0.0991289	-0.0110154	0.0224779	0.0142835	0.946417	0.905626	0.989045	0.0535264	1
Phospholipids in very small VLDL	XS.VLDL.PL	healthspan	MR Egger	14	-0.0493227	-0.13906	0.0404145	0.0457843	0.302534	0.951874	0.870176	1.04124	0.0535264	1
Serum total triglycerides	SERUM.TG	healthspan	Weighted median	9	-0.042806	-0.0923434	0.0067315	0.0252742	0.0903296	0.958097	0.911792	1.00675	0.292723	1
Serum total triglycerides	SERUM.TG	healthspan	Inverse variance weighted	9	-0.0428999	-0.100177	0.0143771	0.029223	0.142099	0.958007	0.904677	1.01448	0.292723	1
Serum total triglycerides	SERUM.TG	healthspan	Weighted mode	9	-0.0447227	-0.122658	0.0332125	0.0397628	0.293313	0.956263	0.884566	1.03377	0.292723	1
Serum total triglycerides	SERUM.TG	healthspan	MR Egger	9	-0.0234943	-0.197075	0.150087	0.0885618	0.798431	0.97678	0.821129	1.16194	0.292723	1
Sphingomyelins	SM	healthspan	Weighted median	7	-0.0910017	-0.151903	-0.0301006	0.031072	0.00340343	0.913016	0.859072	0.970348	0.226527	1
Sphingomyelins	SM	healthspan	Weighted mode	7	-0.0995826	-0.172416	-0.0267492	0.0371599	0.0365438	0.905215	0.841629	0.973605	0.226527	1
Sphingomyelins	SM	healthspan	Inverse variance weighted	7	-0.0689228	-0.150266	0.0124205	0.0415017	0.096769	0.933399	0.860479	1.0125	0.226527	1
Sphingomyelins	SM	healthspan	MR Egger	7	-0.12522	-0.287178	0.0367378	0.0826317	0.190104	0.882303	0.750378	1.03742	0.226527	1
Total cholesterol in HDL	HDL.C	healthspan	MR Egger	10	0.0948531	-0.00665536	0.196362	0.05179	0.104398	1.0995	0.993367	1.21697	0.992065	1
Total cholesterol in HDL	HDL.C	healthspan	Weighted mode	10	0.0199069	-0.0183346	0.0581485	0.019511	0.334231	1.02011	0.981832	1.05987	0.992065	1
Total cholesterol in HDL	HDL.C	healthspan	Weighted median	10	0.0090057	-0.0321335	0.0501448	0.0209894	0.667879	1.00905	0.968377	1.05142	0.992065	1
Total cholesterol in HDL	HDL.C	healthspan	Inverse variance weighted	10	0.000247298	-0.0484917	0.0489863	0.0248668	0.992065	1.00025	0.952665	1.05021	0.992065	1
Total cholesterol in large HDL	L.HDL.C	healthspan	Weighted median	11	0.0226127	-0.0156435	0.0608689	0.0195185	0.246648	1.02287	0.984478	1.06276	0.90194	1
Total cholesterol in large HDL	L.HDL.C	healthspan	MR Egger	11	0.0609823	-0.047326	0.169291	0.0552593	0.298413	1.06288	0.953776	1.18446	0.90194	1
Total cholesterol in large HDL	L.HDL.C	healthspan	Weighted mode	11	0.0174555	-0.0213245	0.0562354	0.0197857	0.398364	1.01761	0.978901	1.05785	0.90194	1
Total cholesterol in large HDL	L.HDL.C	healthspan	Inverse variance weighted	11	0.00537797	-0.0374562	0.0482121	0.0218541	0.805617	1.00539	0.963237	1.04939	0.90194	1
Total cholesterol in large VLDL	L.VLDL.C	healthspan	MR Egger	8	-0.0952857	-0.264767	0.0741953	0.0864699	0.312711	0.909113	0.767385	1.07702	0.653172	1
Total cholesterol in large VLDL	L.VLDL.C	healthspan	Weighted median	8	-0.0242302	-0.0753202	0.0268598	0.0260663	0.352599	0.976061	0.927446	1.02722	0.653172	1
Total cholesterol in large VLDL	L.VLDL.C	healthspan	Inverse variance weighted	8	-0.0232877	-0.0783049	0.0317295	0.02807	0.406748	0.976981	0.924682	1.03224	0.653172	1
Total cholesterol in large VLDL	L.VLDL.C	healthspan	Weighted mode	8	-0.0284835	-0.0926282	0.0356612	0.0327269	0.412964	0.971918	0.911532	1.0363	0.653172	1
Total cholesterol in medium HDL	M.HDL.C	healthspan	Inverse variance weighted	6	0.0638836	0.0110409	0.116726	0.0269606	0.0178112	1.06597	1.0111	1.12381	0.0591791	1
Total cholesterol in medium HDL	M.HDL.C	healthspan	Weighted median	6	0.0496765	-0.00547208	0.104825	0.028137	0.0774764	1.05093	0.994543	1.11052	0.0591791	1
Total cholesterol in medium HDL	M.HDL.C	healthspan	Weighted mode	6	0.0397437	-0.021539	0.101026	0.0312667	0.259609	1.04054	0.978691	1.10631	0.0591791	1
Total cholesterol in medium HDL	M.HDL.C	healthspan	MR Egger	6	0.0532475	-0.0859418	0.192437	0.071015	0.495063	1.05469	0.917648	1.2122	0.0591791	1
Total cholesterol in medium VLDL	M.VLDL.C	healthspan	Inverse variance weighted	10	-0.0434929	-0.0866196	-0.000366089	0.0220035	0.0480826	0.957439	0.917026	0.999634	0.13757	1
Total cholesterol in medium VLDL	M.VLDL.C	healthspan	Weighted median	10	-0.0403487	-0.0888528	0.00815534	0.024747	0.103006	0.960454	0.91498	1.00819	0.13757	1
Total cholesterol in medium VLDL	M.VLDL.C	healthspan	Weighted mode	10	-0.0428784	-0.104102	0.0183456	0.0312367	0.203081	0.958028	0.901133	1.01851	0.13757	1
Total cholesterol in medium VLDL	M.VLDL.C	healthspan	MR Egger	10	-0.0469985	-0.160664	0.0666669	0.0579925	0.441136	0.954089	0.851578	1.06894	0.13757	1
Total cholesterol in small LDL	S.LDL.C	healthspan	Weighted median	11	-0.062414	-0.0943089	-0.030519	0.0162729	0.000125337	0.939494	0.910002	0.969942	0.0535264	1
Total cholesterol in small LDL	S.LDL.C	healthspan	Weighted mode	11	-0.065615	-0.0991887	-0.0320414	0.0171294	0.00331589	0.936491	0.905572	0.968466	0.0535264	1
Total cholesterol in small LDL	S.LDL.C	healthspan	Inverse variance weighted	11	-0.0559635	-0.10109	-0.0108368	0.0230238	0.0150705	0.945574	0.903852	0.989222	0.0535264	1
Total cholesterol in small LDL	S.LDL.C	healthspan	MR Egger	11	-0.0498811	-0.130458	0.0306957	0.0411106	0.255883	0.951343	0.877693	1.03117	0.0535264	1
Total cholesterol in very large HDL	XL.HDL.C	healthspan	MR Egger	9	0.103557	-0.0189707	0.226085	0.0625143	0.141583	1.10911	0.981208	1.25368	0.950678	1
Total cholesterol in very large HDL	XL.HDL.C	healthspan	Weighted mode	9	0.0349001	-0.0322949	0.102095	0.0342832	0.338475	1.03552	0.968221	1.10749	0.950678	1
Total cholesterol in very large HDL	XL.HDL.C	healthspan	Weighted median	9	0.00905037	-0.0389051	0.0570059	0.0244671	0.711457	1.00909	0.961842	1.05866	0.950678	1
Total cholesterol in very large HDL	XL.HDL.C	healthspan	Inverse variance weighted	9	-0.0026974	-0.0531132	0.0477184	0.0257223	0.916482	0.997306	0.948273	1.04888	0.950678	1
Total lipids in chylomicrons and extremely large VLDL	XXL.VLDL.L	healthspan	MR Egger	7	0.237731	-0.179878	0.655341	0.213066	0.315256	1.26837	0.835372	1.9258	0.722562	1
Total lipids in chylomicrons and extremely large VLDL	XXL.VLDL.L	healthspan	Weighted mode	7	-0.0369033	-0.115517	0.0417104	0.040109	0.393022	0.963769	0.890905	1.04259	0.722562	1
Total lipids in chylomicrons and extremely large VLDL	XXL.VLDL.L	healthspan	Inverse variance weighted	7	0.0419223	-0.0900031	0.173848	0.0673089	0.533393	1.04281	0.913928	1.18987	0.722562	1
Total lipids in chylomicrons and extremely large VLDL	XXL.VLDL.L	healthspan	Weighted median	7	-0.0189315	-0.0876446	0.0497817	0.0350577	0.589191	0.981247	0.916086	1.05104	0.722562	1
Total lipids in large HDL	L.HDL.L	healthspan	Weighted median	9	0.0237265	-0.0165237	0.0639767	0.0205358	0.247939	1.02401	0.983612	1.06607	0.777476	1
Total lipids in large HDL	L.HDL.L	healthspan	Weighted mode	9	0.0137473	-0.0278462	0.0553407	0.0212212	0.535253	1.01384	0.972538	1.0569	0.777476	1
Total lipids in large HDL	L.HDL.L	healthspan	Inverse variance weighted	9	0.0101372	-0.0316023	0.0518767	0.0212957	0.634058	1.01019	0.968892	1.05325	0.777476	1
Total lipids in large HDL	L.HDL.L	healthspan	MR Egger	9	-0.00153776	-0.127954	0.124878	0.064498	0.981644	0.998463	0.879894	1.13301	0.777476	1
Total lipids in large VLDL	L.VLDL.L	healthspan	Weighted mode	9	-0.0302048	-0.0999776	0.039568	0.0355984	0.420828	0.970247	0.904858	1.04036	0.81582	1
Total lipids in large VLDL	L.VLDL.L	healthspan	Weighted median	9	-0.0222786	-0.0783085	0.0337512	0.0285867	0.435782	0.977968	0.924679	1.03433	0.81582	1
Total lipids in large VLDL	L.VLDL.L	healthspan	Inverse variance weighted	9	0.0217579	-0.0831847	0.1267	0.0535421	0.684471	1.022	0.920181	1.13508	0.81582	1
Total lipids in large VLDL	L.VLDL.L	healthspan	MR Egger	9	0.011044	-0.333991	0.356079	0.176038	0.95173	1.01111	0.71606	1.42772	0.81582	1
Total lipids in medium HDL	M.HDL.L	healthspan	MR Egger	5	0.237428	0.00993559	0.46492	0.116067	0.133326	1.26798	1.00999	1.59189	0.310392	1
Total lipids in medium HDL	M.HDL.L	healthspan	Weighted median	5	0.0478791	-0.0152133	0.110971	0.03219	0.136912	1.04904	0.984902	1.11736	0.310392	1
Total lipids in medium HDL	M.HDL.L	healthspan	Inverse variance weighted	5	0.0447681	-0.0172391	0.106775	0.0316363	0.157044	1.04579	0.982909	1.11268	0.310392	1
Total lipids in medium HDL	M.HDL.L	healthspan	Weighted mode	5	0.0459617	-0.0287304	0.120654	0.0381082	0.294243	1.04703	0.971678	1.12823	0.310392	1
Total lipids in medium VLDL	M.VLDL.L	healthspan	Weighted median	9	-0.0464146	-0.0972373	0.0044081	0.02593	0.073454	0.954646	0.907341	1.00442	0.262507	1
Total lipids in medium VLDL	M.VLDL.L	healthspan	Inverse variance weighted	9	-0.0442479	-0.0999959	0.0115001	0.0284429	0.119785	0.956717	0.904841	1.01157	0.262507	1
Total lipids in medium VLDL	M.VLDL.L	healthspan	Weighted mode	9	-0.0541593	-0.118371	0.0100522	0.032761	0.136897	0.947281	0.888367	1.0101	0.262507	1
Total lipids in medium VLDL	M.VLDL.L	healthspan	MR Egger	9	-0.0740396	-0.207476	0.059397	0.0680799	0.31282	0.928635	0.812633	1.0612	0.262507	1
Total lipids in small HDL	S.HDL.L	healthspan	MR Egger	5	-0.0959285	-0.287945	0.0960878	0.0979675	0.399698	0.908529	0.749803	1.10086	0.932011	1
Total lipids in small HDL	S.HDL.L	healthspan	Weighted mode	5	0.0131723	-0.0471593	0.0735039	0.0307814	0.690735	1.01326	0.953935	1.07627	0.932011	1
Total lipids in small HDL	S.HDL.L	healthspan	Weighted median	5	0.00991581	-0.0423698	0.0622014	0.0266763	0.71011	1.00997	0.958515	1.06418	0.932011	1
Total lipids in small HDL	S.HDL.L	healthspan	Inverse variance weighted	5	-0.00629525	-0.0809182	0.0683277	0.0380729	0.868671	0.993725	0.922269	1.07072	0.932011	1
Total lipids in very large HDL	XL.HDL.L	healthspan	Weighted median	10	-0.0180916	-0.0594919	0.0233087	0.0211226	0.391719	0.982071	0.942243	1.02358	0.701546	1
Total lipids in very large HDL	XL.HDL.L	healthspan	Inverse variance weighted	10	-0.01692	-0.0607809	0.0269409	0.022378	0.449589	0.983222	0.941029	1.02731	0.701546	1
Total lipids in very large HDL	XL.HDL.L	healthspan	MR Egger	10	0.0401399	-0.0957383	0.176018	0.0693256	0.578519	1.04096	0.908702	1.19246	0.701546	1
Total lipids in very large HDL	XL.HDL.L	healthspan	Weighted mode	10	-0.00957594	-0.0540738	0.034922	0.022703	0.683073	0.99047	0.947362	1.03554	0.701546	1
Total lipids in very large VLDL	XL.VLDL.L	healthspan	MR Egger	8	0.138282	-0.226499	0.503062	0.186113	0.485545	1.1483	0.79732	1.65378	0.703919	1
Total lipids in very large VLDL	XL.VLDL.L	healthspan	Inverse variance weighted	8	0.0382091	-0.0722871	0.148705	0.0563756	0.497924	1.03895	0.930264	1.16033	0.703919	1
Total lipids in very large VLDL	XL.VLDL.L	healthspan	Weighted mode	8	-0.00962762	-0.0774429	0.0581876	0.0345996	0.788854	0.990419	0.92548	1.05991	0.703919	1
Total lipids in very large VLDL	XL.VLDL.L	healthspan	Weighted median	8	0.00137615	-0.0633267	0.066079	0.0330117	0.966748	1.00138	0.938637	1.06831	0.703919	1
Total lipids in very small VLDL	XS.VLDL.L	healthspan	Weighted median	13	-0.0518855	-0.098649	-0.00512211	0.0238589	0.0296538	0.949438	0.906061	0.994891	0.160146	1
Total lipids in very small VLDL	XS.VLDL.L	healthspan	Inverse variance weighted	13	-0.0531963	-0.108771	0.00237816	0.0283543	0.0606378	0.948194	0.896936	1.00238	0.160146	1
Total lipids in very small VLDL	XS.VLDL.L	healthspan	Weighted mode	13	-0.0558563	-0.12197	0.0102578	0.0337317	0.123638	0.945675	0.885175	1.01031	0.160146	1
Total lipids in very small VLDL	XS.VLDL.L	healthspan	MR Egger	13	0.0728405	-0.0859112	0.231592	0.0809958	0.38775	1.07556	0.917676	1.26061	0.160146	1
Total phosphoglycerides	TOTPG	healthspan	Weighted median	6	0.0321283	-0.0215734	0.08583	0.0273988	0.24095	1.03265	0.978658	1.08962	0.774764	1
Total phosphoglycerides	TOTPG	healthspan	Weighted mode	6	0.0280672	-0.0318032	0.0879375	0.0305461	0.400331	1.02846	0.968697	1.09192	0.774764	1
Total phosphoglycerides	TOTPG	healthspan	Inverse variance weighted	6	0.0163316	-0.0465084	0.0791715	0.0320612	0.610481	1.01647	0.954557	1.08239	0.774764	1
Total phosphoglycerides	TOTPG	healthspan	MR Egger	6	-0.0315037	-0.249271	0.186264	0.111106	0.790829	0.968987	0.779368	1.20474	0.774764	1
Triglycerides in chylomicrons and extremely large VLDL	XXL.VLDL.TG	healthspan	MR Egger	8	0.258521	-0.0966379	0.61368	0.181203	0.203569	1.29501	0.907885	1.84722	0.52609	1
Triglycerides in chylomicrons and extremely large VLDL	XXL.VLDL.TG	healthspan	Inverse variance weighted	8	0.0548361	-0.0480617	0.157734	0.0524989	0.296245	1.05637	0.953075	1.17085	0.52609	1
Triglycerides in chylomicrons and extremely large VLDL	XXL.VLDL.TG	healthspan	Weighted median	8	0.0149235	-0.0475819	0.0774288	0.0318905	0.639814	1.01504	0.953532	1.08051	0.52609	1
Triglycerides in chylomicrons and extremely large VLDL	XXL.VLDL.TG	healthspan	Weighted mode	8	-0.00277491	-0.0927863	0.0872365	0.0459242	0.953507	0.997229	0.911388	1.09115	0.52609	1
Triglycerides in IDL	IDL.TG	healthspan	Weighted median	12	-0.0451932	-0.0899722	-0.000414262	0.0228464	0.0479138	0.955813	0.913957	0.999586	0.310392	1
Triglycerides in IDL	IDL.TG	healthspan	Inverse variance weighted	12	-0.0389649	-0.0931295	0.0151998	0.027635	0.158545	0.961784	0.911075	1.01532	0.310392	1
Triglycerides in IDL	IDL.TG	healthspan	MR Egger	12	0.0687345	-0.049601	0.18707	0.0603753	0.28147	1.07115	0.951609	1.20571	0.310392	1
Triglycerides in IDL	IDL.TG	healthspan	Weighted mode	12	0.0225916	-0.0282725	0.0734558	0.0259511	0.4026	1.02285	0.972123	1.07622	0.310392	1
Triglycerides in large VLDL	L.VLDL.TG	healthspan	Weighted mode	8	-0.0256689	-0.0885084	0.0371707	0.032061	0.449663	0.974658	0.915295	1.03787	0.703919	1
Triglycerides in large VLDL	L.VLDL.TG	healthspan	Inverse variance weighted	8	0.035657	-0.0668336	0.138148	0.0522911	0.495306	1.0363	0.935351	1.14814	0.703919	1
Triglycerides in large VLDL	L.VLDL.TG	healthspan	MR Egger	8	0.0766166	-0.242343	0.395576	0.162735	0.654407	1.07963	0.784787	1.48524	0.703919	1
Triglycerides in large VLDL	L.VLDL.TG	healthspan	Weighted median	8	-0.0119102	-0.0682489	0.0444285	0.0287442	0.678616	0.98816	0.934028	1.04543	0.703919	1
Triglycerides in medium VLDL	M.VLDL.TG	healthspan	Weighted median	10	-0.0404552	-0.0908025	0.00989204	0.0256874	0.115278	0.960352	0.913198	1.00994	0.285869	1
Triglycerides in medium VLDL	M.VLDL.TG	healthspan	Inverse variance weighted	10	-0.0373236	-0.0860437	0.0113964	0.0248572	0.13322	0.963364	0.917554	1.01146	0.285869	1
Triglycerides in medium VLDL	M.VLDL.TG	healthspan	Weighted mode	10	-0.0534903	-0.118329	0.0113483	0.0330809	0.140343	0.947915	0.888404	1.01141	0.285869	1
Triglycerides in medium VLDL	M.VLDL.TG	healthspan	MR Egger	10	-0.0826922	-0.200835	0.035451	0.0602771	0.207341	0.920634	0.818047	1.03609	0.285869	1
Triglycerides in small HDL	S.HDL.TG	healthspan	Inverse variance weighted	10	-0.0572938	-0.102175	-0.0124125	0.0228986	0.0123471	0.944317	0.902871	0.987664	0.0489137	1
Triglycerides in small HDL	S.HDL.TG	healthspan	Weighted mode	10	-0.0512818	-0.0965779	-0.00598568	0.0231103	0.0536511	0.950011	0.907939	0.994032	0.0489137	1
Triglycerides in small HDL	S.HDL.TG	healthspan	Weighted median	10	-0.0426301	-0.0909085	0.00564825	0.0246318	0.0835065	0.958266	0.913101	1.00566	0.0489137	1
Triglycerides in small HDL	S.HDL.TG	healthspan	MR Egger	10	-0.00921023	-0.151802	0.133381	0.0727508	0.902381	0.990832	0.859159	1.14269	0.0489137	1
Triglycerides in small VLDL	S.VLDL.TG	healthspan	Inverse variance weighted	11	-0.0481598	-0.0971429	0.000823281	0.0249914	0.0539725	0.952981	0.907426	1.00082	0.150248	1
Triglycerides in small VLDL	S.VLDL.TG	healthspan	Weighted median	11	-0.0339879	-0.0821556	0.0141799	0.0245754	0.166664	0.966583	0.921129	1.01428	0.150248	1
Triglycerides in small VLDL	S.VLDL.TG	healthspan	Weighted mode	11	-0.0517213	-0.120011	0.0165682	0.0348416	0.168507	0.949593	0.886911	1.01671	0.150248	1
Triglycerides in small VLDL	S.VLDL.TG	healthspan	MR Egger	11	-0.0710521	-0.196053	0.0539485	0.0637758	0.294107	0.931413	0.821969	1.05543	0.150248	1
Triglycerides in very large HDL	XL.HDL.TG	healthspan	Inverse variance weighted	10	-0.0254654	-0.0568233	0.00589242	0.0159989	0.111452	0.974856	0.944761	1.00591	0.249557	1
Triglycerides in very large HDL	XL.HDL.TG	healthspan	Weighted mode	10	-0.0189327	-0.0519216	0.0140562	0.0168311	0.28975	0.981245	0.949403	1.01416	0.249557	1
Triglycerides in very large HDL	XL.HDL.TG	healthspan	Weighted median	10	-0.0177827	-0.0509139	0.0153485	0.0169037	0.292798	0.982374	0.95036	1.01547	0.249557	1
Triglycerides in very large HDL	XL.HDL.TG	healthspan	MR Egger	10	-0.0114812	-0.0817898	0.0588275	0.0358717	0.757121	0.988585	0.921466	1.06059	0.249557	1
Triglycerides in very large VLDL	XL.VLDL.TG	healthspan	Inverse variance weighted	6	0.0782008	-0.0350704	0.191472	0.0577914	0.176006	1.08134	0.965537	1.21103	0.335715	1
Triglycerides in very large VLDL	XL.VLDL.TG	healthspan	Weighted median	6	0.0317451	-0.0342918	0.097782	0.0336923	0.346087	1.03225	0.96629	1.10272	0.335715	1
Triglycerides in very large VLDL	XL.VLDL.TG	healthspan	MR Egger	6	0.151319	-0.219576	0.522213	0.189232	0.46871	1.16337	0.802859	1.68575	0.335715	1
Triglycerides in very large VLDL	XL.VLDL.TG	healthspan	Weighted mode	6	-0.0206195	-0.10322	0.0619813	0.0421433	0.645356	0.979592	0.901928	1.06394	0.335715	1
Triglycerides in very small VLDL	XS.VLDL.TG	healthspan	Weighted median	11	-0.0399468	-0.0866749	0.00678141	0.0238409	0.0938253	0.960841	0.916975	1.0068	0.398516	1
Triglycerides in very small VLDL	XS.VLDL.TG	healthspan	Inverse variance weighted	11	-0.0301916	-0.0776877	0.0173045	0.0242327	0.2128	0.97026	0.925253	1.01746	0.398516	1
Triglycerides in very small VLDL	XS.VLDL.TG	healthspan	Weighted mode	11	-0.0432679	-0.11056	0.0240243	0.0343327	0.236192	0.957655	0.895333	1.02432	0.398516	1
Triglycerides in very small VLDL	XS.VLDL.TG	healthspan	MR Egger	11	-0.0336767	-0.178835	0.111481	0.0740603	0.66008	0.966884	0.836244	1.11793	0.398516	1
Tyrosine	TYR	healthspan	Inverse variance weighted	3	0.0224592	-0.0494033	0.0943217	0.0366645	0.540168	1.02271	0.951797	1.09891	0.722562	1
Tyrosine	TYR	healthspan	Weighted median	3	0.0228608	-0.0536549	0.0993765	0.0390386	0.558147	1.02312	0.947759	1.10448	0.722562	1
Tyrosine	TYR	healthspan	Weighted mode	3	0.0328743	-0.0714926	0.137241	0.0532484	0.599911	1.03342	0.931003	1.1471	0.722562	1
Tyrosine	TYR	healthspan	MR Egger	3	0.0305445	-0.149922	0.211011	0.0920748	0.796083	1.03102	0.860775	1.23493	0.722562	1
Valine	VAL	healthspan	Weighted median	4	-0.0586453	-0.126363	0.00907202	0.0345497	0.0896171	0.943041	0.881295	1.00911	0.703919	1
Valine	VAL	healthspan	Weighted mode	4	-0.0615369	-0.132066	0.00899195	0.0359841	0.185773	0.940318	0.876283	1.00903	0.703919	1
Valine	VAL	healthspan	MR Egger	4	-0.235023	-0.789463	0.319416	0.282877	0.49346	0.790552	0.454089	1.37632	0.703919	1
Valine	VAL	healthspan	Inverse variance weighted	4	-0.0263058	-0.10378	0.0511684	0.0395277	0.505728	0.974037	0.901424	1.0525	0.703919	1
* Beyond the meta-analyses here, repeated sensitivity analyses were taken forward for APOB, after removing three outliers detected with RadialMR (see column AA).
We did not perform detailed sensitivity analyses for each of the significant LDL-lipoproteins, as the genetic correlation between LDL and healthspan was not significant.
See Supplementary table 3 for the final Kettenun APOB on healthspan results.
