# Supplementary material for: Mendelian randomization reveals apolipoprotein B shortens healthspan and possibly increases risk for Alzheimer’s disease
Source: Commun Biol. 2024 Feb 24;7:230. doi: 10.1038/s42003-024-05887-2 (PMC10894226; doi:10.1038/s42003-024-05887-2)
Supplement: Supplementary file 4 — Supplementary Data 3 [file 42003_2024_5887_MOESM4_ESM.xlsx]

## Sheet: Data 3
Supplementary Data 3: Mendelian randomization (MR) single-nucleotide polymorphism (SNP) data (for calculating the Wald ratios that were meta-analyzed in Supplementary Data 2) for 103 nuclear-magnetic resonance (NMR)-measured circulating metabolites on healthspan.
SNP	Chromosome	Position	Exposure (metabolite)	Metabolite names and units	Metabolite names	Outcome (healthspan)	Mendelian randomization beta	Mendelian randomization standard error	Mendelian randomization P-value	Number of SNPs	Effect allele (exposure)	Other allele (exposure)	Effect allele (outcome)	Other allele (outcome)	Palindromic	Ambiguous	Effect allele frequency exposure (metabolite)	Effect allele frequency outcome (healthspan)	Beta exposure (metabolite)	Beta outcome (healthspan)	Standard error exposure (metabolite)	Standard error outcome (healthspan)	P-value exposure (metabolite)	P-value outcome (healthspan)
rs1260326	2	27730940	ALA	Alanine (m)	Alanine	healthspan	0.0821365	0.0474269	0.0832994	4	C	T	C	T	FALSE	FALSE	0.638817	0.61	-0.104582	-0.00859	0.00994	0.00496	7.4e-26	0.0416497
rs149191093	16	70341358	ALA	Alanine (m)	Alanine	healthspan	-0.0155622	0.0827513	0.85083	4	T	C	T	C	FALSE	FALSE	0.043189	0.034	-0.161931	0.00252	0.024508	0.0134	4.05e-11	0.425415
rs2160387	2	65220910	ALA	Alanine (m)	Alanine	healthspan	0.0491542	0.0688723	0.475412	4	C	T	C	T	FALSE	FALSE	0.40317	0.43	-0.071001	-0.00349	0.009603	0.00489	1.49e-13	0.237706
rs4554975	12	47201814	ALA	Alanine (m)	Alanine	healthspan	0.096044	0.071599	0.179786	4	G	A	G	A	FALSE	FALSE	0.644059	0.56	-0.069135	-0.00664	0.009598	0.00495	6.12e-13	0.089893
rs144064722	4	73406173	APOA1	Apolipoprotein A-I (g/l)	Apolipoprotein A-I	healthspan	-0.0265557	0.0790289	0.736852	8	G	A	G	A	FALSE	FALSE	0.025304	0.024	0.203723	-0.00541	0.035039	0.0161	8.3e-09	0.368426
rs1461729	8	9187242	APOA1	Apolipoprotein A-I (g/l)	Apolipoprotein A-I	healthspan	-0.0291792	0.0927481	0.75306	8	G	A	G	A	FALSE	FALSE	0.861933	0.9	0.086363	-0.00252	0.015193	0.00801	1.77e-08	0.37653
rs174594	11	61619829	APOA1	Apolipoprotein A-I (g/l)	Apolipoprotein A-I	healthspan	-0.193825	0.0700003	0.00562417	8	A	C	A	C	FALSE	FALSE	0.58921	0.63	0.071714	-0.0139	0.010504	0.00502	1.32e-11	0.00281209
rs1883025	9	107664301	APOA1	Apolipoprotein A-I (g/l)	Apolipoprotein A-I	healthspan	-0.124501	0.0698907	0.0748533	8	T	C	T	C	FALSE	FALSE	0.194349	0.25	-0.079839	0.00994	0.013321	0.00558	2.86e-09	0.0374267
rs247617	16	56990716	APOA1	Apolipoprotein A-I (g/l)	Apolipoprotein A-I	healthspan	0.0339176	0.0263127	0.197392	8	A	C	A	C	FALSE	FALSE	0.285998	0.32	0.197243	0.00669	0.011688	0.00519	7.9e-63	0.098696
rs261291	15	58680178	APOA1	Apolipoprotein A-I (g/l)	Apolipoprotein A-I	healthspan	-0.0249456	0.035201	0.478535	8	C	T	C	T	FALSE	FALSE	0.374904	0.36	0.144314	-0.0036	0.010905	0.00508	2.58e-39	0.239267
rs6507939	18	47176261	APOA1	Apolipoprotein A-I (g/l)	Apolipoprotein A-I	healthspan	0.0371689	0.0629012	0.554581	8	C	A	C	A	FALSE	FALSE	0.838753	0.85	0.108424	0.00403	0.014268	0.00682	5.03e-14	0.277291
rs75835816	8	19885513	APOA1	Apolipoprotein A-I (g/l)	Apolipoprotein A-I	healthspan	0.199593	0.0846345	0.0183594	8	C	G	C	G	TRUE	FALSE	0.019619	0.018	-0.22095	-0.0441	0.038801	0.0187	1.67e-08	0.0091797
rs10056811	5	74605220	APOB	Apolipoprotein B (g/l)	Apolipoprotein B	healthspan	-0.0507093	0.0598021	0.396464	13	A	G	A	G	FALSE	FALSE	0.341411	0.34	0.085783	-0.00435	0.010571	0.00513	1.35e-15	0.198232
rs115849089	8	19912370	APOB	Apolipoprotein B (g/l)	Apolipoprotein B	healthspan	-0.240027	0.0761258	0.00161583	13	A	G	A	G	FALSE	FALSE	0.106662	0.12	-0.099572	0.0239	0.017126	0.00758	1.04e-08	0.000807914
rs11591147	1	55505647	APOB	Apolipoprotein B (g/l)	Apolipoprotein B	healthspan	-0.121021	0.0417865	0.00377742	13	T	G	T	G	FALSE	FALSE	0.031101	0.018	-0.437941	0.053	0.035298	0.0183	2.5e-34	0.00188871
rs1367117	2	21263900	APOB	Apolipoprotein B (g/l)	Apolipoprotein B	healthspan	0.0129534	0.0471282	0.783429	13	A	G	A	G	FALSE	FALSE	0.287972	0.34	0.108852	0.00141	0.011191	0.00513	9.99e-22	0.391714
rs142130958	19	11190652	APOB	Apolipoprotein B (g/l)	Apolipoprotein B	healthspan	-0.0806419	0.0375661	0.0318198	13	A	G	A	G	FALSE	FALSE	0.105527	0.12	-0.199648	0.0161	0.016743	0.0075	7.78e-32	0.0159099
rs144064722	4	73406173	APOB	Apolipoprotein B (g/l)	Apolipoprotein B	healthspan	-0.0271858	0.0809041	0.736852	13	G	A	G	A	FALSE	FALSE	0.025304	0.024	0.199001	-0.00541	0.035059	0.0161	2.29e-08	0.368426
rs1883711	20	39179822	APOB	Apolipoprotein B (g/l)	Apolipoprotein B	healthspan	-0.0473309	0.0992422	0.633417	13	C	G	C	G	TRUE	FALSE	0.056795	0.031	0.144092	-0.00682	0.02526	0.0143	1.95e-08	0.316708
rs2980875	8	126481747	APOB	Apolipoprotein B (g/l)	Apolipoprotein B	healthspan	-0.134912	0.0698959	0.0535839	13	G	A	G	A	FALSE	FALSE	0.483896	0.47	-0.069675	0.0094	0.009993	0.00487	6.68e-12	0.026792
rs629301	1	109818306	APOB	Apolipoprotein B (g/l)	Apolipoprotein B	healthspan	-0.249856	0.0646293	0.000110644	13	T	G	T	G	FALSE	FALSE	0.779917	0.78	0.090052	-0.0225	0.012193	0.00582	3.56e-13	5.53221e-05
rs635634	9	136155000	APOB	Apolipoprotein B (g/l)	Apolipoprotein B	healthspan	-0.27308	0.0846278	0.00125167	13	T	C	T	C	FALSE	FALSE	0.198293	0.19	0.073971	-0.0202	0.012612	0.00626	7.71e-09	0.000625834
rs6756629	2	44065090	APOB	Apolipoprotein B (g/l)	Apolipoprotein B	healthspan	0.0731989	0.0882979	0.407104	13	A	G	A	G	FALSE	FALSE	0.078334	0.063	-0.113253	-0.00829	0.018566	0.01	1.9e-09	0.203552
rs7412	19	45412079	APOB	Apolipoprotein B (g/l)	Apolipoprotein B	healthspan	-0.0619806	0.0208395	0.00293767	13	T	C	T	C	FALSE	FALSE	0.055855	0.081	-0.427553	0.0265	0.025979	0.00891	4.39e-59	0.00146883
rs964184	11	116648917	APOB	Apolipoprotein B (g/l)	Apolipoprotein B	healthspan	-0.0475366	0.0433138	0.272426	13	C	G	C	G	TRUE	FALSE	0.861008	0.87	-0.165767	0.00788	0.014266	0.00718	2.58e-30	0.136213
rs172642	17	6595398	CIT	Citrate (m)	Citrate	healthspan	0.0522895	0.060631	0.388455	3	C	A	C	A	FALSE	FALSE	0.480953	0.53	0.080322	0.0042	0.00927	0.00487	4.8e-18	0.194227
rs2040771	22	19161935	CIT	Citrate (m)	Citrate	healthspan	-0.0663604	0.0535521	0.215281	3	T	C	T	C	FALSE	FALSE	0.476266	0.47	-0.090566	0.00601	0.009247	0.00485	1.28e-22	0.10764
rs2921604	5	14867948	CIT	Citrate (m)	Citrate	healthspan	0.0979564	0.0504718	0.0522806	3	C	T	C	T	FALSE	FALSE	0.444373	0.46	0.097084	0.00951	0.009362	0.0049	3.65e-25	0.0261403
rs10265221	7	151414329	CREA	Creatinine (m)	Creatinine	healthspan	-0.134473	0.0736858	0.0680081	6	C	T	C	T	FALSE	FALSE	0.239169	0.29	0.072877	-0.0098	0.011169	0.00537	7.53e-11	0.034004
rs1986734	4	77420784	CREA	Creatinine (m)	Creatinine	healthspan	0.0961632	0.0787083	0.221796	6	T	C	T	C	FALSE	FALSE	0.558968	0.52	0.061874	0.00595	0.009804	0.00487	3.04e-10	0.110898
rs2079742	17	59465697	CREA	Creatinine (m)	Creatinine	healthspan	0.157426	0.073813	0.0329437	6	C	T	C	T	FALSE	FALSE	0.178082	0.14	0.095918	0.0151	0.012827	0.00708	8.61e-14	0.0164719
rs3119311	6	160693107	CREA	Creatinine (m)	Creatinine	healthspan	-0.109022	0.0778574	0.161429	6	C	T	C	T	FALSE	FALSE	0.119822	0.14	0.090807	-0.0099	0.015519	0.00707	5.29e-09	0.0807143
rs6127099	20	52731402	CREA	Creatinine (m)	Creatinine	healthspan	0.127066	0.0923811	0.168992	6	T	A	T	A	TRUE	FALSE	0.277716	0.28	-0.059969	-0.00762	0.010828	0.00554	3.28e-08	0.0844958
rs61524473	15	45646283	CREA	Creatinine (m)	Creatinine	healthspan	-0.0597095	0.0653403	0.360809	6	C	T	C	T	FALSE	FALSE	0.259195	0.26	0.085246	-0.00509	0.010626	0.00557	1.21e-15	0.180405
rs11604424	11	116651115	DHA	22:6, docosahexaenoic acid (m)	22:6, docosahexaenoic acid	healthspan	-0.0273132	0.0729154	0.707967	5	T	C	T	C	FALSE	FALSE	0.756672	0.8	-0.08311	0.00227	0.014241	0.00606	7.84e-09	0.353984
rs143988316	19	19667254	DHA	22:6, docosahexaenoic acid (m)	22:6, docosahexaenoic acid	healthspan	0.0873071	0.0587157	0.137029	5	T	C	T	C	FALSE	FALSE	0.069487	0.083	-0.150045	-0.0131	0.024351	0.00881	1.1e-09	0.0685145
rs174546	11	61569830	DHA	22:6, docosahexaenoic acid (m)	22:6, docosahexaenoic acid	healthspan	-0.112038	0.0399577	0.00504852	5	T	C	T	C	FALSE	FALSE	0.402849	0.34	-0.127635	0.0143	0.012483	0.0051	4.81e-24	0.00252426
rs2281591	6	10990493	DHA	22:6, docosahexaenoic acid (m)	22:6, docosahexaenoic acid	healthspan	0.0591361	0.0531395	0.265774	5	G	A	G	A	FALSE	FALSE	0.13372	0.23	-0.108394	-0.00641	0.018174	0.00576	3.66e-09	0.132887
rs261334	15	58726744	DHA	22:6, docosahexaenoic acid (m)	22:6, docosahexaenoic acid	healthspan	0.0435386	0.0536976	0.417474	5	C	G	C	G	TRUE	FALSE	0.769129	0.79	-0.110247	-0.0048	0.014749	0.00592	1.44e-13	0.208737
rs1077835	15	58723426	FAW3	Omega-3 fatty acids (m)	Omega-3 fatty acids	healthspan	0.0656376	0.066088	0.320619	5	G	A	G	A	FALSE	FALSE	0.249772	0.22	0.088821	0.00583	0.014466	0.00587	1.08e-09	0.16031
rs11604424	11	116651115	FAW3	Omega-3 fatty acids (m)	Omega-3 fatty acids	healthspan	-0.0252001	0.0672743	0.707967	5	T	C	T	C	FALSE	FALSE	0.756243	0.8	-0.090079	0.00227	0.014237	0.00606	3.32e-10	0.353984
rs1260326	2	27730940	FAW3	Omega-3 fatty acids (m)	Omega-3 fatty acids	healthspan	0.088736	0.0512376	0.0832994	5	C	T	C	T	FALSE	FALSE	0.636884	0.61	-0.096804	-0.00859	0.012677	0.00496	3.37e-14	0.0416497
rs143988316	19	19667254	FAW3	Omega-3 fatty acids (m)	Omega-3 fatty acids	healthspan	0.0764307	0.0514011	0.137029	5	T	C	T	C	FALSE	FALSE	0.069337	0.083	-0.171397	-0.0131	0.024385	0.00881	2.95e-12	0.0685145
rs174546	11	61569830	FAW3	Omega-3 fatty acids (m)	Omega-3 fatty acids	healthspan	-0.0929718	0.0331578	0.00504852	5	T	C	T	C	FALSE	FALSE	0.40295	0.34	-0.15381	0.0143	0.012443	0.0051	1.19e-34	0.00252426
rs10402112	19	11191677	FAW6	Omega-6 fatty acids (m)	Omega-6 fatty acids	healthspan	-0.0949428	0.0450077	0.0349032	8	A	T	A	T	TRUE	FALSE	0.099716	0.12	-0.166416	0.0158	0.021114	0.00749	3.8e-15	0.0174516
rs11591147	1	55505647	FAW6	Omega-6 fatty acids (m)	Omega-6 fatty acids	healthspan	-0.17144	0.0591953	0.00377742	8	T	G	T	G	FALSE	FALSE	0.028839	0.018	-0.309146	0.053	0.039917	0.0183	1.12e-14	0.00188871
rs1260326	2	27730940	FAW6	Omega-6 fatty acids (m)	Omega-6 fatty acids	healthspan	0.110156	0.0636061	0.0832994	8	C	T	C	T	FALSE	FALSE	0.63681	0.61	-0.07798	-0.00859	0.012722	0.00496	9.73e-10	0.0416497
rs144064722	4	73406173	FAW6	Omega-6 fatty acids (m)	Omega-6 fatty acids	healthspan	-0.0228569	0.0680215	0.736852	8	G	A	G	A	FALSE	FALSE	0.026411	0.024	0.23669	-0.00541	0.039503	0.0161	2.29e-09	0.368426
rs1800588	15	58723675	FAW6	Omega-6 fatty acids (m)	Omega-6 fatty acids	healthspan	0.0426571	0.0413241	0.301951	8	T	C	T	C	FALSE	FALSE	0.249057	0.22	0.142532	0.00608	0.014482	0.00589	9.47e-23	0.150976
rs3741298	11	116657561	FAW6	Omega-6 fatty acids (m)	Omega-6 fatty acids	healthspan	-0.0273762	0.0432991	0.527218	8	T	C	T	C	FALSE	FALSE	0.769753	0.81	-0.14319	0.00392	0.01451	0.0062	7.32e-23	0.263609
rs7412	19	45412079	FAW6	Omega-6 fatty acids (m)	Omega-6 fatty acids	healthspan	-0.0973527	0.0327326	0.00293767	8	T	C	T	C	FALSE	FALSE	0.057368	0.081	-0.272206	0.0265	0.028286	0.00891	8.06e-22	0.00146883
rs79225634	5	74619639	FAW6	Omega-6 fatty acids (m)	Omega-6 fatty acids	healthspan	-0.0489477	0.0604162	0.417839	8	T	C	T	C	FALSE	FALSE	0.351533	0.34	0.08458	-0.00414	0.012959	0.00511	7.52e-11	0.208919
rs10466351	11	92697981	GLC	Glucose (m)	Glucose	healthspan	-0.293893	0.0691759	2.1521e-05	4	T	C	T	C	FALSE	FALSE	0.383742	0.39	0.072135	-0.0212	0.009887	0.00499	3.28e-13	1.07605e-05
rs560887	2	169763148	GLC	Glucose (m)	Glucose	healthspan	-0.0489978	0.042772	0.251978	4	C	T	C	T	FALSE	FALSE	0.699326	0.7	0.123679	-0.00606	0.010453	0.00529	3.41e-32	0.125989
rs7729232	5	154557940	GLC	Glucose (m)	Glucose	healthspan	0.170948	0.0644438	0.00798575	4	A	T	A	T	TRUE	FALSE	0.00448	0.0087	0.406556	0.0695	0.072062	0.0262	1.79e-08	0.00399287
rs878521	7	44255643	GLC	Glucose (m)	Glucose	healthspan	-0.0762962	0.0606041	0.208056	4	A	G	A	G	FALSE	FALSE	0.219783	0.25	0.092403	-0.00705	0.012346	0.0056	7.98e-14	0.104028
rs1260326	2	27730940	GLN	Glutamine (m)	Glutamine	healthspan	-0.139299	0.0804333	0.0832994	4	C	T	C	T	FALSE	FALSE	0.638963	0.61	0.061666	-0.00859	0.010082	0.00496	9.87e-10	0.0416497
rs2657879	12	56865338	GLN	Glutamine (m)	Glutamine	healthspan	-0.0456176	0.0283642	0.107774	4	G	A	G	A	FALSE	FALSE	0.176486	0.18	-0.221406	0.0101	0.012494	0.00628	3.3e-70	0.0538869
rs6729711	2	191720765	GLN	Glutamine (m)	Glutamine	healthspan	-0.0779015	0.0800575	0.330519	4	A	G	A	G	FALSE	FALSE	0.181259	0.26	-0.069575	0.00542	0.01243	0.00557	2.23e-08	0.165259
rs7078003	10	99359412	GLN	Glutamine (m)	Glutamine	healthspan	-0.0182793	0.0854388	0.830589	4	T	C	T	C	FALSE	FALSE	0.195935	0.18	0.073854	-0.00135	0.011712	0.00631	2.96e-10	0.415295
rs10083777	16	81065282	GLY	Glycine (m)	Glycine	healthspan	0.126344	0.0648689	0.0514539	6	T	C	T	C	FALSE	FALSE	0.172891	0.15	-0.10606	-0.0134	0.014526	0.00688	2.97e-13	0.025727
rs1047891	2	211540507	GLY	Glycine (m)	Glycine	healthspan	-0.00211449	0.0107161	0.843579	6	A	C	A	C	FALSE	FALSE	0.333894	0.32	0.487116	-0.00103	0.011096	0.00522	1e-200	0.421789
rs13298772	9	5934989	GLY	Glycine (m)	Glycine	healthspan	-0.0122309	0.0406476	0.76349	6	C	T	C	T	FALSE	FALSE	0.053088	0.05	0.273079	-0.00334	0.022751	0.0111	3.74e-33	0.381745
rs147007805	2	210439980	GLY	Glycine (m)	Glycine	healthspan	-0.0698415	0.0672073	0.298714	6	A	T	A	T	TRUE	FALSE	0.074589	0.076	-0.140461	0.00981	0.024336	0.00944	8.05e-09	0.149357
rs1992855	3	125909669	GLY	Glycine (m)	Glycine	healthspan	0.104404	0.0795533	0.189394	6	C	T	C	T	FALSE	FALSE	0.409533	0.42	0.061971	0.00647	0.010625	0.00493	5.6e-09	0.0946971
rs2169387	8	9181395	GLY	Glycine (m)	Glycine	healthspan	0.0272943	0.062277	0.661189	6	G	A	G	A	FALSE	FALSE	0.86668	0.9	-0.130064	-0.00355	0.01571	0.0081	1.31e-16	0.330595
rs115849089	8	19912370	GP	Glycoprotein acetyls, mainly a1-acid glycoprotein (m)	Glycoprotein acetyls, mainly a1-acid glycoprotein	healthspan	-0.226577	0.0718599	0.00161583	6	A	G	A	G	FALSE	FALSE	0.101418	0.12	-0.105483	0.0239	0.017163	0.00758	1.29e-09	0.000807914
rs1260326	2	27730940	GP	Glycoprotein acetyls, mainly a1-acid glycoprotein (m)	Glycoprotein acetyls, mainly a1-acid glycoprotein	healthspan	0.0985499	0.0569042	0.0832994	6	C	T	C	T	FALSE	FALSE	0.636583	0.61	-0.087164	-0.00859	0.010619	0.00496	5.24e-16	0.0416497
rs182695896	4	74813227	GP	Glycoprotein acetyls, mainly a1-acid glycoprotein (m)	Glycoprotein acetyls, mainly a1-acid glycoprotein	healthspan	0.160299	0.0847248	0.058491	6	C	A	C	A	FALSE	FALSE	0.019224	0.0097	0.295073	0.0473	0.040829	0.025	9.57e-13	0.0292455
rs28929474	14	94844947	GP	Glycoprotein acetyls, mainly a1-acid glycoprotein (m)	Glycoprotein acetyls, mainly a1-acid glycoprotein	healthspan	-0.0806469	0.0596996	0.176735	6	T	C	T	C	FALSE	FALSE	0.018453	0.02	-0.286434	0.0231	0.038711	0.0171	2.74e-13	0.0883674
rs77303550	16	72079657	GP	Glycoprotein acetyls, mainly a1-acid glycoprotein (m)	Glycoprotein acetyls, mainly a1-acid glycoprotein	healthspan	0.0968016	0.0402904	0.0162791	6	T	C	T	C	FALSE	FALSE	0.186285	0.19	0.15289	0.0148	0.013242	0.00616	4.04e-30	0.00813955
rs964184	11	116648917	GP	Glycoprotein acetyls, mainly a1-acid glycoprotein (m)	Glycoprotein acetyls, mainly a1-acid glycoprotein	healthspan	-0.0747508	0.0681105	0.272426	6	C	G	C	G	TRUE	FALSE	0.857706	0.87	-0.105417	0.00788	0.01456	0.00718	8.7e-13	0.136213
rs111894427	11	116721405	HDL.C	Total cholesterol in HDL (m)	Total cholesterol in HDL	healthspan	-0.157682	0.103128	0.126268	10	T	C	T	C	FALSE	FALSE	0.052024	0.032	0.133814	-0.0211	0.02204	0.0138	1.83e-09	0.063134
rs1461729	8	9187242	HDL.C	Total cholesterol in HDL (m)	Total cholesterol in HDL	healthspan	-0.0268116	0.0852227	0.75306	10	G	A	G	A	FALSE	FALSE	0.869708	0.9	0.093989	-0.00252	0.014485	0.00801	1.32e-10	0.37653
rs174594	11	61619829	HDL.C	Total cholesterol in HDL (m)	Total cholesterol in HDL	healthspan	-0.201967	0.0729407	0.00562417	10	A	C	A	C	FALSE	FALSE	0.58932	0.63	0.068823	-0.0139	0.010278	0.00502	3.35e-11	0.00281209
rs1800961	20	43042364	HDL.C	Total cholesterol in HDL (m)	Total cholesterol in HDL	healthspan	0.129506	0.0886762	0.144171	10	T	C	T	C	FALSE	FALSE	0.036404	0.031	-0.15675	-0.0203	0.026493	0.0139	4.67e-09	0.0720857
rs1883025	9	107664301	HDL.C	Total cholesterol in HDL (m)	Total cholesterol in HDL	healthspan	-0.130683	0.0733612	0.0748533	10	T	C	T	C	FALSE	FALSE	0.193655	0.25	-0.076062	0.00994	0.01246	0.00558	1.5e-09	0.0374267
rs247617	16	56990716	HDL.C	Total cholesterol in HDL (m)	Total cholesterol in HDL	healthspan	0.02943	0.0228314	0.197392	10	A	C	A	C	FALSE	FALSE	0.297503	0.32	0.227319	0.00669	0.010776	0.00519	5.76e-97	0.098696
rs261291	15	58680178	HDL.C	Total cholesterol in HDL (m)	Total cholesterol in HDL	healthspan	-0.027962	0.0394575	0.478535	10	C	T	C	T	FALSE	FALSE	0.373202	0.36	0.128746	-0.0036	0.010195	0.00508	6.8e-36	0.239267
rs291	8	19815852	HDL.C	Total cholesterol in HDL (m)	Total cholesterol in HDL	healthspan	0.101207	0.0594176	0.088509	10	C	T	C	T	FALSE	FALSE	0.23101	0.23	0.096436	0.00976	0.011678	0.00573	2.9e-16	0.0442545
rs6507939	18	47176261	HDL.C	Total cholesterol in HDL (m)	Total cholesterol in HDL	healthspan	0.0435088	0.0736302	0.554581	10	C	A	C	A	FALSE	FALSE	0.843389	0.85	0.092625	0.00403	0.01346	0.00682	9.48e-12	0.277291
rs67053123	12	125353810	HDL.C	Total cholesterol in HDL (m)	Total cholesterol in HDL	healthspan	-0.0801918	0.0898296	0.372013	10	A	T	A	T	TRUE	FALSE	0.1485	0.13	0.080931	-0.00649	0.014549	0.00727	3.63e-08	0.186006
rs1532085	15	58683366	HDL.D	Mean diameter for HDL particles (nm)	Mean diameter for HDL particles	healthspan	-0.0206929	0.0217385	0.341146	10	G	A	G	A	FALSE	FALSE	0.594771	0.61	-0.229547	0.00475	0.010398	0.00499	3.26e-106	0.170573
rs16940011	15	58580204	HDL.D	Mean diameter for HDL particles (nm)	Mean diameter for HDL particles	healthspan	-0.0106845	0.0626825	0.864653	10	G	C	G	C	TRUE	FALSE	0.105398	0.14	-0.112312	0.0012	0.016607	0.00704	2.05e-11	0.432326
rs174578	11	61605499	HDL.D	Mean diameter for HDL particles (nm)	Mean diameter for HDL particles	healthspan	-0.122802	0.051884	0.0179395	10	A	T	A	T	TRUE	FALSE	0.40193	0.35	-0.097718	0.012	0.010484	0.00507	2.5e-20	0.00896976
rs1883025	9	107664301	HDL.D	Mean diameter for HDL particles (nm)	Mean diameter for HDL particles	healthspan	-0.136008	0.0763505	0.0748533	10	T	C	T	C	FALSE	FALSE	0.193849	0.25	-0.073084	0.00994	0.01304	0.00558	2.78e-08	0.0374267
rs247617	16	56990716	HDL.D	Mean diameter for HDL particles (nm)	Mean diameter for HDL particles	healthspan	0.0377861	0.0293139	0.197392	10	A	C	A	C	FALSE	FALSE	0.288773	0.32	0.177049	0.00669	0.011403	0.00519	1.83e-53	0.098696
rs6065904	20	44534651	HDL.D	Mean diameter for HDL particles (nm)	Mean diameter for HDL particles	healthspan	0.014902	0.0331781	0.653322	10	A	G	A	G	FALSE	FALSE	0.233223	0.21	-0.177828	-0.00265	0.012178	0.0059	1.73e-47	0.326661
rs6507939	18	47176261	HDL.D	Mean diameter for HDL particles (nm)	Mean diameter for HDL particles	healthspan	0.0355756	0.0602048	0.554581	10	C	A	C	A	FALSE	FALSE	0.839141	0.85	0.11328	0.00403	0.013948	0.00682	8.32e-16	0.277291
rs67053123	12	125353810	HDL.D	Mean diameter for HDL particles (nm)	Mean diameter for HDL particles	healthspan	-0.0607849	0.0680903	0.372013	10	A	T	A	T	TRUE	FALSE	0.147378	0.13	0.10677	-0.00649	0.014835	0.00727	9.82e-13	0.186006
rs7412	19	45412079	HDL.D	Mean diameter for HDL particles (nm)	Mean diameter for HDL particles	healthspan	0.176653	0.0593952	0.00293767	10	T	C	T	C	FALSE	FALSE	0.055504	0.081	0.150012	0.0265	0.026119	0.00891	1.25e-08	0.00146883
rs75551077	8	19840408	HDL.D	Mean diameter for HDL particles (nm)	Mean diameter for HDL particles	healthspan	0.136684	0.0591084	0.0207544	10	C	G	C	G	TRUE	FALSE	0.086418	0.098	0.137544	0.0188	0.018378	0.00813	1.2e-13	0.0103772
rs1801020	5	176836532	HIS	Histidine (m)	Histidine	healthspan	-0.0456874	0.0720702	0.526127	4	G	A	G	A	FALSE	FALSE	0.727869	0.74	0.077702	-0.00355	0.011791	0.0056	5.83e-11	0.263064
rs1998848	14	21492229	HIS	Histidine (m)	Histidine	healthspan	-0.342408	0.167475	0.0409008	4	A	G	A	G	FALSE	FALSE	0.05404	0.011	0.147485	-0.0505	0.023554	0.0247	4.91e-10	0.0204504
rs3733402	4	187158034	HIS	Histidine (m)	Histidine	healthspan	-0.0507983	0.0596541	0.394466	4	A	G	A	G	FALSE	FALSE	0.567998	0.51	0.081302	-0.00413	0.010423	0.00485	9.14e-15	0.197233
rs7954638	12	96314795	HIS	Histidine (m)	Histidine	healthspan	0.000270758	0.0592741	0.996355	4	A	C	A	C	FALSE	FALSE	0.482356	0.46	-0.081992	-2.22e-05	0.010472	0.00486	7.25e-15	0.498178
rs11591147	1	55505647	IDL.C	Total cholesterol in IDL (m)	Total cholesterol in IDL	healthspan	-0.106073	0.0366253	0.00377742	14	T	G	T	G	FALSE	FALSE	0.030715	0.018	-0.499655	0.053	0.034767	0.0183	1.55e-45	0.00188871
rs142130958	19	11190652	IDL.C	Total cholesterol in IDL (m)	Total cholesterol in IDL	healthspan	-0.0677316	0.031552	0.0318198	14	A	G	A	G	FALSE	FALSE	0.101869	0.12	-0.237703	0.0161	0.017229	0.0075	4.2e-42	0.0159099
rs182695896	4	74813227	IDL.C	Total cholesterol in IDL (m)	Total cholesterol in IDL	healthspan	0.182072	0.0962323	0.058491	14	C	A	C	A	FALSE	FALSE	0.019221	0.0097	0.259788	0.0473	0.040896	0.025	3.89e-10	0.0292455
rs1883711	20	39179822	IDL.C	Total cholesterol in IDL (m)	Total cholesterol in IDL	healthspan	-0.0458367	0.0961093	0.633417	14	C	G	C	G	TRUE	FALSE	0.05671	0.031	0.148789	-0.00682	0.024719	0.0143	3.02e-09	0.316708
rs261334	15	58726744	IDL.C	Total cholesterol in IDL (m)	Total cholesterol in IDL	healthspan	0.0404115	0.0498409	0.417474	14	C	G	C	G	TRUE	FALSE	0.769329	0.79	-0.118778	-0.0048	0.012312	0.00592	2e-21	0.208737
rs2980860	8	126485337	IDL.C	Total cholesterol in IDL (m)	Total cholesterol in IDL	healthspan	-0.144026	0.0751706	0.0553672	14	G	A	G	A	FALSE	FALSE	0.48076	0.47	-0.064919	0.00935	0.010295	0.00488	5.2e-10	0.0276836
rs62523994	8	145026582	IDL.C	Total cholesterol in IDL (m)	Total cholesterol in IDL	healthspan	0.0033427	0.0826529	0.96774	14	A	G	A	G	FALSE	FALSE	0.390666	0.4	0.060131	0.000201	0.010607	0.00497	2.34e-08	0.48387
rs629301	1	109818306	IDL.C	Total cholesterol in IDL (m)	Total cholesterol in IDL	healthspan	-0.177382	0.0458828	0.000110644	14	T	G	T	G	FALSE	FALSE	0.783555	0.78	0.126845	-0.0225	0.012412	0.00582	7.51e-24	5.53221e-05
rs635634	9	136155000	IDL.C	Total cholesterol in IDL (m)	Total cholesterol in IDL	healthspan	-0.244056	0.0756331	0.00125167	14	T	C	T	C	FALSE	FALSE	0.20054	0.19	0.082768	-0.0202	0.012828	0.00626	2.06e-10	0.000625834
rs6756629	2	44065090	IDL.C	Total cholesterol in IDL (m)	Total cholesterol in IDL	healthspan	0.0645121	0.0778192	0.407104	14	A	G	A	G	FALSE	FALSE	0.081568	0.063	-0.128503	-0.00829	0.018819	0.01	1.73e-11	0.203552
rs7412	19	45412079	IDL.C	Total cholesterol in IDL (m)	Total cholesterol in IDL	healthspan	-0.0497078	0.0167131	0.00293767	14	T	C	T	C	FALSE	FALSE	0.055504	0.081	-0.533115	0.0265	0.025827	0.00891	5.08e-92	0.00146883
rs7786322	7	21592766	IDL.C	Total cholesterol in IDL (m)	Total cholesterol in IDL	healthspan	-0.0716866	0.0815794	0.379545	14	T	A	T	A	TRUE	FALSE	0.24911	0.24	0.069748	-0.005	0.011953	0.00569	8.99e-09	0.189773
rs79225634	5	74619639	IDL.C	Total cholesterol in IDL (m)	Total cholesterol in IDL	healthspan	-0.0460189	0.0568011	0.417839	14	T	C	T	C	FALSE	FALSE	0.353218	0.34	0.089963	-0.00414	0.010812	0.00511	2.45e-16	0.208919
rs952275	2	21221399	IDL.C	Total cholesterol in IDL (m)	Total cholesterol in IDL	healthspan	0.0703624	0.0447343	0.115743	14	G	T	G	T	FALSE	FALSE	0.426607	0.52	0.108865	0.00766	0.010349	0.00487	3.58e-25	0.0578715
rs11591147	1	55505647	IDL.FC	Free cholesterol in IDL (m)	Free cholesterol in IDL	healthspan	-0.104942	0.0362345	0.00377742	13	T	G	T	G	FALSE	FALSE	0.030715	0.018	-0.505043	0.053	0.034776	0.0183	1.28e-46	0.00188871
rs17248720	19	11198187	IDL.FC	Free cholesterol in IDL (m)	Free cholesterol in IDL	healthspan	-0.0733913	0.0325512	0.0241558	13	T	C	T	C	FALSE	FALSE	0.105195	0.12	-0.231635	0.017	0.016531	0.00754	1.62e-43	0.0120779
rs185567543	4	74990001	IDL.FC	Free cholesterol in IDL (m)	Free cholesterol in IDL	healthspan	0.128917	0.132176	0.32939	13	T	A	T	A	TRUE	FALSE	0.017852	0.0057	0.276147	0.0356	0.041875	0.0365	7.59e-11	0.164695
rs1883711	20	39179822	IDL.FC	Free cholesterol in IDL (m)	Free cholesterol in IDL	healthspan	-0.0457755	0.0959809	0.633417	13	C	G	C	G	TRUE	FALSE	0.05671	0.031	0.148988	-0.00682	0.024728	0.0143	2.74e-09	0.316708
rs261334	15	58726744	IDL.FC	Free cholesterol in IDL (m)	Free cholesterol in IDL	healthspan	0.0346021	0.0426759	0.417474	13	C	G	C	G	TRUE	FALSE	0.775278	0.79	-0.13872	-0.0048	0.011922	0.00592	1.55e-30	0.208737
rs2954021	8	126482077	IDL.FC	Free cholesterol in IDL (m)	Free cholesterol in IDL	healthspan	-0.139688	0.0807937	0.0838175	13	G	A	G	A	FALSE	FALSE	0.546373	0.51	-0.060277	0.00842	0.009816	0.00487	1.36e-09	0.0419088
rs629301	1	109818306	IDL.FC	Free cholesterol in IDL (m)	Free cholesterol in IDL	healthspan	-0.189397	0.0489907	0.000110644	13	T	G	T	G	FALSE	FALSE	0.779766	0.78	0.118798	-0.0225	0.011937	0.00582	8.93e-23	5.53221e-05
rs635634	9	136155000	IDL.FC	Free cholesterol in IDL (m)	Free cholesterol in IDL	healthspan	-0.26111	0.0809183	0.00125167	13	T	C	T	C	FALSE	FALSE	0.198427	0.19	0.077362	-0.0202	0.012378	0.00626	6.91e-10	0.000625834
rs6756629	2	44065090	IDL.FC	Free cholesterol in IDL (m)	Free cholesterol in IDL	healthspan	0.0691865	0.0834578	0.407104	13	A	G	A	G	FALSE	FALSE	0.078221	0.063	-0.119821	-0.00829	0.018218	0.01	8.52e-11	0.203552
rs7412	19	45412079	IDL.FC	Free cholesterol in IDL (m)	Free cholesterol in IDL	healthspan	-0.0506741	0.017038	0.00293767	13	T	C	T	C	FALSE	FALSE	0.056115	0.081	-0.52295	0.0265	0.025147	0.00891	1.09e-93	0.00146883
rs7786322	7	21592766	IDL.FC	Free cholesterol in IDL (m)	Free cholesterol in IDL	healthspan	-0.0708536	0.0806314	0.379545	13	T	A	T	A	TRUE	FALSE	0.245761	0.24	0.070568	-0.005	0.011464	0.00569	1.24e-09	0.189773
rs79225634	5	74619639	IDL.FC	Free cholesterol in IDL (m)	Free cholesterol in IDL	healthspan	-0.0518628	0.0640142	0.417839	13	T	C	T	C	FALSE	FALSE	0.33695	0.34	0.079826	-0.00414	0.010481	0.00511	5.61e-14	0.208919
rs952275	2	21221399	IDL.FC	Free cholesterol in IDL (m)	Free cholesterol in IDL	healthspan	0.0703785	0.0447446	0.115743	13	G	T	G	T	FALSE	FALSE	0.433279	0.52	0.10884	0.00766	0.009876	0.00487	1.47e-27	0.0578715
rs11591147	1	55505647	IDL.L	Total lipids in IDL (m)	Total lipids in IDL	healthspan	-0.110245	0.0380658	0.00377742	15	T	G	T	G	FALSE	FALSE	0.030715	0.018	-0.480746	0.053	0.034793	0.0183	3.33e-42	0.00188871
rs142130958	19	11190652	IDL.L	Total lipids in IDL (m)	Total lipids in IDL	healthspan	-0.0685354	0.0319264	0.0318198	15	A	G	A	G	FALSE	FALSE	0.101869	0.12	-0.234915	0.0161	0.01724	0.0075	4.3e-41	0.0159099
rs182695896	4	74813227	IDL.L	Total lipids in IDL (m)	Total lipids in IDL	healthspan	0.161025	0.0851081	0.058491	15	C	A	C	A	FALSE	FALSE	0.019221	0.0097	0.293744	0.0473	0.040903	0.025	1.51e-12	0.0292455
rs1883711	20	39179822	IDL.L	Total lipids in IDL (m)	Total lipids in IDL	healthspan	-0.0436505	0.0915253	0.633417	15	C	G	C	G	TRUE	FALSE	0.05671	0.031	0.156241	-0.00682	0.024727	0.0143	4.85e-10	0.316708
rs261334	15	58726744	IDL.L	Total lipids in IDL (m)	Total lipids in IDL	healthspan	0.0363103	0.0447827	0.417474	15	C	G	C	G	TRUE	FALSE	0.769329	0.79	-0.132194	-0.0048	0.012311	0.00592	3.74e-26	0.208737
rs2980860	8	126485337	IDL.L	Total lipids in IDL (m)	Total lipids in IDL	healthspan	-0.128818	0.0672334	0.0553672	15	G	A	G	A	FALSE	FALSE	0.48076	0.47	-0.072583	0.00935	0.010296	0.00488	3.81e-12	0.0276836
rs3741298	11	116657561	IDL.L	Total lipids in IDL (m)	Total lipids in IDL	healthspan	-0.0501779	0.079363	0.527218	15	T	C	T	C	FALSE	FALSE	0.771465	0.81	-0.078122	0.00392	0.012216	0.0062	2.99e-10	0.263609
rs62523994	8	145026582	IDL.L	Total lipids in IDL (m)	Total lipids in IDL	healthspan	0.00338094	0.0835983	0.96774	15	A	G	A	G	FALSE	FALSE	0.390666	0.4	0.059451	0.000201	0.010612	0.00497	3.42e-08	0.48387
rs629301	1	109818306	IDL.L	Total lipids in IDL (m)	Total lipids in IDL	healthspan	-0.186812	0.048322	0.000110644	15	T	G	T	G	FALSE	FALSE	0.783555	0.78	0.120442	-0.0225	0.01242	0.00582	1.26e-21	5.53221e-05
rs635634	9	136155000	IDL.L	Total lipids in IDL (m)	Total lipids in IDL	healthspan	-0.236396	0.0732592	0.00125167	15	T	C	T	C	FALSE	FALSE	0.20054	0.19	0.08545	-0.0202	0.012832	0.00626	5.41e-11	0.000625834
rs7412	19	45412079	IDL.L	Total lipids in IDL (m)	Total lipids in IDL	healthspan	-0.0524764	0.0176439	0.00293767	15	T	C	T	C	FALSE	FALSE	0.055504	0.081	-0.504989	0.0265	0.025872	0.00891	1.92e-82	0.00146883
rs76866386	2	44075483	IDL.L	Total lipids in IDL (m)	Total lipids in IDL	healthspan	0.0794338	0.0804134	0.323242	15	C	T	C	T	FALSE	FALSE	0.081622	0.065	-0.122492	-0.00973	0.01881	0.00985	1.41e-10	0.161621
rs7786322	7	21592766	IDL.L	Total lipids in IDL (m)	Total lipids in IDL	healthspan	-0.0692492	0.0788056	0.379545	15	T	A	T	A	TRUE	FALSE	0.24911	0.24	0.072203	-0.005	0.011958	0.00569	2.72e-09	0.189773
rs79225634	5	74619639	IDL.L	Total lipids in IDL (m)	Total lipids in IDL	healthspan	-0.0477646	0.0589559	0.417839	15	T	C	T	C	FALSE	FALSE	0.353218	0.34	0.086675	-0.00414	0.010818	0.00511	2.97e-15	0.208919
rs952275	2	21221399	IDL.L	Total lipids in IDL (m)	Total lipids in IDL	healthspan	0.0702404	0.0446568	0.115743	15	G	T	G	T	FALSE	FALSE	0.426607	0.52	0.109054	0.00766	0.010353	0.00487	3.14e-25	0.0578715
rs11591147	1	55505647	IDL.P	Concentration of IDL particles	Concentration of IDL particles	healthspan	-0.114101	0.0393973	0.00377742	14	T	G	T	G	FALSE	FALSE	0.030715	0.018	-0.464499	0.053	0.034806	0.0183	1.82e-39	0.00188871
rs142130958	19	11190652	IDL.P	Concentration of IDL particles	Concentration of IDL particles	healthspan	-0.0699453	0.0325832	0.0318198	14	A	G	A	G	FALSE	FALSE	0.101869	0.12	-0.23018	0.0161	0.017244	0.0075	1.76e-39	0.0159099
rs182695896	4	74813227	IDL.P	Concentration of IDL particles	Concentration of IDL particles	healthspan	0.155159	0.0820081	0.058491	14	C	A	C	A	FALSE	FALSE	0.019221	0.0097	0.304848	0.0473	0.040898	0.025	2.13e-13	0.0292455
rs1883711	20	39179822	IDL.P	Concentration of IDL particles	Concentration of IDL particles	healthspan	-0.0429587	0.0900748	0.633417	14	C	G	C	G	TRUE	FALSE	0.05671	0.031	0.158757	-0.00682	0.024726	0.0143	2.57e-10	0.316708
rs261334	15	58726744	IDL.P	Concentration of IDL particles	Concentration of IDL particles	healthspan	0.0344039	0.0424315	0.417474	14	C	G	C	G	TRUE	FALSE	0.769329	0.79	-0.139519	-0.0048	0.012306	0.00592	5.98e-29	0.208737
rs2980860	8	126485337	IDL.P	Concentration of IDL particles	Concentration of IDL particles	healthspan	-0.124178	0.0648117	0.0553672	14	G	A	G	A	FALSE	FALSE	0.48076	0.47	-0.075295	0.00935	0.010295	0.00488	5.92e-13	0.0276836
rs3741298	11	116657561	IDL.P	Concentration of IDL particles	Concentration of IDL particles	healthspan	-0.0459226	0.0726327	0.527218	14	T	C	T	C	FALSE	FALSE	0.771465	0.81	-0.085361	0.00392	0.012213	0.0062	5.87e-12	0.263609
rs629301	1	109818306	IDL.P	Concentration of IDL particles	Concentration of IDL particles	healthspan	-0.193757	0.0501184	0.000110644	14	T	G	T	G	FALSE	FALSE	0.783555	0.78	0.116125	-0.0225	0.012422	0.00582	3.38e-20	5.53221e-05
rs635634	9	136155000	IDL.P	Concentration of IDL particles	Concentration of IDL particles	healthspan	-0.237739	0.0736757	0.00125167	14	T	C	T	C	FALSE	FALSE	0.20054	0.19	0.084967	-0.0202	0.012832	0.00626	7.01e-11	0.000625834
rs7412	19	45412079	IDL.P	Concentration of IDL particles	Concentration of IDL particles	healthspan	-0.055002	0.0184931	0.00293767	14	T	C	T	C	FALSE	FALSE	0.055504	0.081	-0.481801	0.0265	0.025898	0.00891	5.03e-75	0.00146883
rs76866386	2	44075483	IDL.P	Concentration of IDL particles	Concentration of IDL particles	healthspan	0.0830665	0.084091	0.323242	14	C	T	C	T	FALSE	FALSE	0.081622	0.065	-0.117135	-0.00973	0.018811	0.00985	8.69e-10	0.161621
rs7786322	7	21592766	IDL.P	Concentration of IDL particles	Concentration of IDL particles	healthspan	-0.0696369	0.0792468	0.379545	14	T	A	T	A	TRUE	FALSE	0.24911	0.24	0.071801	-0.005	0.011958	0.00569	3.36e-09	0.189773
rs79225634	5	74619639	IDL.P	Concentration of IDL particles	Concentration of IDL particles	healthspan	-0.0496248	0.0612519	0.417839	14	T	C	T	C	FALSE	FALSE	0.353218	0.34	0.083426	-0.00414	0.010819	0.00511	3.11e-14	0.208919
rs952275	2	21221399	IDL.P	Concentration of IDL particles	Concentration of IDL particles	healthspan	0.0711063	0.0452073	0.115743	14	G	T	G	T	FALSE	FALSE	0.426607	0.52	0.107726	0.00766	0.010353	0.00487	1.21e-24	0.0578715
rs11591147	1	55505647	IDL.PL	Phospholipids in IDL (m)	Phospholipids in IDL	healthspan	-0.10866	0.0375186	0.00377742	14	T	G	T	G	FALSE	FALSE	0.030715	0.018	-0.487758	0.053	0.034812	0.0183	1.59e-43	0.00188871
rs17248720	19	11198187	IDL.PL	Phospholipids in IDL (m)	Phospholipids in IDL	healthspan	-0.0749523	0.0332435	0.0241558	14	T	C	T	C	FALSE	FALSE	0.105195	0.12	-0.226811	0.017	0.01654	0.00754	9.24e-42	0.0120779
rs182695896	4	74813227	IDL.PL	Phospholipids in IDL (m)	Phospholipids in IDL	healthspan	0.161879	0.0855599	0.058491	14	C	A	C	A	FALSE	FALSE	0.019221	0.0097	0.292193	0.0473	0.040918	0.025	1.81e-12	0.0292455
rs2207132	20	39142516	IDL.PL	Phospholipids in IDL (m)	Phospholipids in IDL	healthspan	-0.0572029	0.0888526	0.519708	14	A	G	A	G	FALSE	FALSE	0.059698	0.033	0.154188	-0.00882	0.024556	0.0137	5.72e-10	0.259854
rs261334	15	58726744	IDL.PL	Phospholipids in IDL (m)	Phospholipids in IDL	healthspan	0.0379234	0.0467722	0.417474	14	C	G	C	G	TRUE	FALSE	0.775278	0.79	-0.126571	-0.0048	0.011932	0.00592	1.17e-25	0.208737
rs2954022	8	126482621	IDL.PL	Phospholipids in IDL (m)	Phospholipids in IDL	healthspan	-0.133397	0.0703077	0.0577843	14	A	C	A	C	FALSE	FALSE	0.484494	0.47	-0.069267	0.00924	0.009817	0.00487	3.29e-12	0.0288922
rs3741298	11	116657561	IDL.PL	Phospholipids in IDL (m)	Phospholipids in IDL	healthspan	-0.0494625	0.0782315	0.527218	14	T	C	T	C	FALSE	FALSE	0.778198	0.81	-0.079252	0.00392	0.011812	0.0062	3.53e-11	0.263609
rs629301	1	109818306	IDL.PL	Phospholipids in IDL (m)	Phospholipids in IDL	healthspan	-0.199526	0.0516108	0.000110644	14	T	G	T	G	FALSE	FALSE	0.779766	0.78	0.112767	-0.0225	0.011943	0.00582	1.15e-20	5.53221e-05
rs635634	9	136155000	IDL.PL	Phospholipids in IDL (m)	Phospholipids in IDL	healthspan	-0.261462	0.0810272	0.00125167	14	T	C	T	C	FALSE	FALSE	0.198427	0.19	0.077258	-0.0202	0.012381	0.00626	7.3e-10	0.000625834
rs6756629	2	44065090	IDL.PL	Phospholipids in IDL (m)	Phospholipids in IDL	healthspan	0.0741556	0.0894518	0.407104	14	A	G	A	G	FALSE	FALSE	0.078221	0.063	-0.111792	-0.00829	0.018235	0.01	1.44e-09	0.203552
rs7412	19	45412079	IDL.PL	Phospholipids in IDL (m)	Phospholipids in IDL	healthspan	-0.0524593	0.0176382	0.00293767	14	T	C	T	C	FALSE	FALSE	0.056115	0.081	-0.505154	0.0265	0.025175	0.00891	2.19e-87	0.00146883
rs7786322	7	21592766	IDL.PL	Phospholipids in IDL (m)	Phospholipids in IDL	healthspan	-0.0687616	0.0782507	0.379545	14	T	A	T	A	TRUE	FALSE	0.245761	0.24	0.072715	-0.005	0.011467	0.00569	3.87e-10	0.189773
rs79225634	5	74619639	IDL.PL	Phospholipids in IDL (m)	Phospholipids in IDL	healthspan	-0.0525607	0.0648757	0.417839	14	T	C	T	C	FALSE	FALSE	0.33695	0.34	0.078766	-0.00414	0.010485	0.00511	1.21e-13	0.208919
rs952275	2	21221399	IDL.PL	Phospholipids in IDL (m)	Phospholipids in IDL	healthspan	0.0723953	0.0460268	0.115743	14	G	T	G	T	FALSE	FALSE	0.433279	0.52	0.105808	0.00766	0.00988	0.00487	3.98e-26	0.0578715
rs115849089	8	19912370	IDL.TG	Triglycerides in IDL (m)	Triglycerides in IDL	healthspan	-0.244244	0.0774631	0.00161583	12	A	G	A	G	FALSE	FALSE	0.101403	0.12	-0.097853	0.0239	0.017191	0.00758	2.05e-08	0.000807914
rs182695896	4	74813227	IDL.TG	Triglycerides in IDL (m)	Triglycerides in IDL	healthspan	0.135793	0.0717723	0.058491	12	C	A	C	A	FALSE	FALSE	0.019221	0.0097	0.348324	0.0473	0.040852	0.025	4.45e-17	0.0292455
rs1883711	20	39179822	IDL.TG	Triglycerides in IDL (m)	Triglycerides in IDL	healthspan	-0.0440176	0.092295	0.633417	12	C	G	C	G	TRUE	FALSE	0.05671	0.031	0.154938	-0.00682	0.024724	0.0143	6.67e-10	0.316708
rs247617	16	56990716	IDL.TG	Triglycerides in IDL (m)	Triglycerides in IDL	healthspan	-0.0794009	0.061598	0.197392	12	A	C	A	C	FALSE	FALSE	0.288773	0.32	-0.084256	0.00669	0.011466	0.00519	4.51e-13	0.098696
rs261334	15	58726744	IDL.TG	Triglycerides in IDL (m)	Triglycerides in IDL	healthspan	0.0243212	0.0299961	0.417474	12	C	G	C	G	TRUE	FALSE	0.769329	0.79	-0.197359	-0.0048	0.012259	0.00592	1.09e-56	0.208737
rs4075673	2	21150787	IDL.TG	Triglycerides in IDL (m)	Triglycerides in IDL	healthspan	0.0207847	0.0476195	0.662492	12	C	T	C	T	FALSE	FALSE	0.601523	0.53	-0.102479	-0.00213	0.010484	0.00488	5.92e-22	0.331246
rs6511720	19	11202306	IDL.TG	Triglycerides in IDL (m)	Triglycerides in IDL	healthspan	-0.0870966	0.0426375	0.0410798	12	T	G	T	G	FALSE	FALSE	0.099907	0.12	-0.175667	0.0153	0.017333	0.00749	1.76e-23	0.0205399
rs660240	1	109817838	IDL.TG	Triglycerides in IDL (m)	Triglycerides in IDL	healthspan	-0.297994	0.075008	7.10222e-05	12	C	T	C	T	FALSE	FALSE	0.785302	0.78	0.078525	-0.0234	0.012481	0.00589	5.7e-10	3.55111e-05
rs72660594	1	55636240	IDL.TG	Triglycerides in IDL (m)	Triglycerides in IDL	healthspan	-0.048581	0.0802323	0.544844	12	C	T	C	T	FALSE	FALSE	0.035214	0.012	-0.271711	0.0132	0.028807	0.0218	1.5e-20	0.272422
rs79225634	5	74619639	IDL.TG	Triglycerides in IDL (m)	Triglycerides in IDL	healthspan	-0.0667161	0.0823476	0.417839	12	T	C	T	C	FALSE	FALSE	0.353218	0.34	0.062054	-0.00414	0.01082	0.00511	1.6e-08	0.208919
rs9302635	16	72144174	IDL.TG	Triglycerides in IDL (m)	Triglycerides in IDL	healthspan	-0.0457595	0.0807219	0.570796	12	C	T	C	T	FALSE	FALSE	0.174853	0.18	-0.077798	0.00356	0.013469	0.00628	1.27e-08	0.285398
rs964184	11	116648917	IDL.TG	Triglycerides in IDL (m)	Triglycerides in IDL	healthspan	-0.0529374	0.0482349	0.272426	12	C	G	C	G	TRUE	FALSE	0.857677	0.87	-0.148855	0.00788	0.014566	0.00718	7.59e-24	0.136213
rs174583	11	61609750	L.HDL.C	Total cholesterol in large HDL (m)	Total cholesterol in large HDL	healthspan	-0.163174	0.0651411	0.0122475	11	T	C	T	C	FALSE	FALSE	0.392152	0.35	-0.077831	0.0127	0.010132	0.00507	2.92e-14	0.00612376
rs1883025	9	107664301	L.HDL.C	Total cholesterol in large HDL (m)	Total cholesterol in large HDL	healthspan	-0.137757	0.0773324	0.0748533	11	T	C	T	C	FALSE	FALSE	0.193654	0.25	-0.072156	0.00994	0.012455	0.00558	9.85e-09	0.0374267
rs247617	16	56990716	L.HDL.C	Total cholesterol in large HDL (m)	Total cholesterol in large HDL	healthspan	0.0319129	0.0247576	0.197392	11	A	C	A	C	FALSE	FALSE	0.297513	0.32	0.209633	0.00669	0.01079	0.00519	1.93e-82	0.098696
rs261291	15	58680178	L.HDL.C	Total cholesterol in large HDL (m)	Total cholesterol in large HDL	healthspan	-0.0200687	0.0283191	0.478535	11	C	T	C	T	FALSE	FALSE	0.373198	0.36	0.179384	-0.0036	0.010165	0.00508	2.39e-68	0.239267
rs291	8	19815852	L.HDL.C	Total cholesterol in large HDL (m)	Total cholesterol in large HDL	healthspan	0.0969697	0.05693	0.088509	11	C	T	C	T	FALSE	FALSE	0.231014	0.23	0.10065	0.00976	0.011676	0.00573	1.45e-17	0.0442545
rs429358	19	45411941	L.HDL.C	Total cholesterol in large HDL (m)	Total cholesterol in large HDL	healthspan	0.14964	0.0730724	0.0405764	11	C	T	C	T	FALSE	FALSE	0.169994	0.16	-0.091553	-0.0137	0.013419	0.00669	1.46e-11	0.0202882
rs6065904	20	44534651	L.HDL.C	Total cholesterol in large HDL (m)	Total cholesterol in large HDL	healthspan	0.0195806	0.0435946	0.653322	11	A	G	A	G	FALSE	FALSE	0.228686	0.21	-0.135338	-0.00265	0.011671	0.0059	1.72e-30	0.326661
rs6507939	18	47176261	L.HDL.C	Total cholesterol in large HDL (m)	Total cholesterol in large HDL	healthspan	0.0425298	0.0719736	0.554581	11	C	A	C	A	FALSE	FALSE	0.843394	0.85	0.094757	0.00403	0.013468	0.00682	3.34e-12	0.277291
rs6544366	2	21204025	L.HDL.C	Total cholesterol in large HDL (m)	Total cholesterol in large HDL	healthspan	-0.138237	0.0906495	0.12727	11	T	G	T	G	FALSE	FALSE	0.267874	0.23	0.064093	-0.00886	0.011001	0.00581	8.14e-09	0.0636349
rs67053123	12	125353810	L.HDL.C	Total cholesterol in large HDL (m)	Total cholesterol in large HDL	healthspan	-0.0705044	0.078978	0.372013	11	A	T	A	T	TRUE	FALSE	0.148501	0.13	0.092051	-0.00649	0.014556	0.00727	3.9e-10	0.186006
rs964184	11	116648917	L.HDL.C	Total cholesterol in large HDL (m)	Total cholesterol in large HDL	healthspan	0.0962584	0.0877075	0.272426	11	C	G	C	G	TRUE	FALSE	0.861774	0.87	0.081863	0.00788	0.014048	0.00718	8.07e-09	0.136213
rs174529	11	61543961	L.HDL.CE	Cholesterol esters in large HDL (m)	Cholesterol esters in large HDL	healthspan	-0.168291	0.0612188	0.00597767	10	C	T	C	T	FALSE	FALSE	0.409265	0.37	-0.082001	0.0138	0.010539	0.00502	1.53e-14	0.00298883
rs247617	16	56990716	L.HDL.CE	Cholesterol esters in large HDL (m)	Cholesterol esters in large HDL	healthspan	0.0320668	0.0248769	0.197392	10	A	C	A	C	FALSE	FALSE	0.288773	0.32	0.208627	0.00669	0.011386	0.00519	2.9e-73	0.098696
rs261291	15	58680178	L.HDL.CE	Cholesterol esters in large HDL (m)	Cholesterol esters in large HDL	healthspan	-0.0198637	0.0280299	0.478535	10	C	T	C	T	FALSE	FALSE	0.376501	0.36	0.181235	-0.0036	0.010618	0.00508	8.02e-64	0.239267
rs429358	19	45411941	L.HDL.CE	Cholesterol esters in large HDL (m)	Cholesterol esters in large HDL	healthspan	0.151853	0.0741529	0.0405764	10	C	T	C	T	FALSE	FALSE	0.168024	0.16	-0.090219	-0.0137	0.013862	0.00669	1.29e-10	0.0202882
rs6065904	20	44534651	L.HDL.CE	Cholesterol esters in large HDL (m)	Cholesterol esters in large HDL	healthspan	0.0198651	0.0442279	0.653322	10	A	G	A	G	FALSE	FALSE	0.233223	0.21	-0.1334	-0.00265	0.012222	0.0059	4.17e-27	0.326661
rs6507939	18	47176261	L.HDL.CE	Cholesterol esters in large HDL (m)	Cholesterol esters in large HDL	healthspan	0.0413906	0.0700457	0.554581	10	C	A	C	A	FALSE	FALSE	0.839141	0.85	0.097365	0.00403	0.013967	0.00682	5.76e-12	0.277291
rs6544366	2	21204025	L.HDL.CE	Cholesterol esters in large HDL (m)	Cholesterol esters in large HDL	healthspan	-0.133103	0.0872831	0.12727	10	T	G	T	G	FALSE	FALSE	0.274622	0.23	0.066565	-0.00886	0.01146	0.00581	9.62e-09	0.0636349
rs67053123	12	125353810	L.HDL.CE	Cholesterol esters in large HDL (m)	Cholesterol esters in large HDL	healthspan	-0.0710952	0.0796398	0.372013	10	A	T	A	T	TRUE	FALSE	0.147378	0.13	0.091286	-0.00649	0.014852	0.00727	1.27e-09	0.186006
rs75551077	8	19840408	L.HDL.CE	Cholesterol esters in large HDL (m)	Cholesterol esters in large HDL	healthspan	0.125259	0.0541679	0.0207544	10	C	G	C	G	TRUE	FALSE	0.086418	0.098	0.150089	0.0188	0.018389	0.00813	7.52e-16	0.0103772
rs964184	11	116648917	L.HDL.CE	Cholesterol esters in large HDL (m)	Cholesterol esters in large HDL	healthspan	0.0916577	0.0835156	0.272426	10	C	G	C	G	TRUE	FALSE	0.857677	0.87	0.085972	0.00788	0.014598	0.00718	5.99e-09	0.136213
rs174578	11	61605499	L.HDL.FC	Free cholesterol in large HDL (m)	Free cholesterol in large HDL	healthspan	-0.14692	0.0620738	0.0179395	12	A	T	A	T	TRUE	FALSE	0.393563	0.35	-0.081677	0.012	0.010039	0.00507	8.02e-16	0.00896976
rs1883025	9	107664301	L.HDL.FC	Free cholesterol in large HDL (m)	Free cholesterol in large HDL	healthspan	-0.140971	0.0791366	0.0748533	12	T	C	T	C	FALSE	FALSE	0.193654	0.25	-0.070511	0.00994	0.012444	0.00558	2.04e-08	0.0374267
rs247617	16	56990716	L.HDL.FC	Free cholesterol in large HDL (m)	Free cholesterol in large HDL	healthspan	0.0340363	0.0264048	0.197392	12	A	C	A	C	FALSE	FALSE	0.297517	0.32	0.196555	0.00669	0.010789	0.00519	9.47e-73	0.098696
rs261291	15	58680178	L.HDL.FC	Free cholesterol in large HDL (m)	Free cholesterol in large HDL	healthspan	-0.0199139	0.0281008	0.478535	12	C	T	C	T	FALSE	FALSE	0.373196	0.36	0.180778	-0.0036	0.010154	0.00508	1.47e-69	0.239267
rs291	8	19815852	L.HDL.FC	Free cholesterol in large HDL (m)	Free cholesterol in large HDL	healthspan	0.0937866	0.0550612	0.088509	12	C	T	C	T	FALSE	FALSE	0.231015	0.23	0.104066	0.00976	0.011665	0.00573	1.04e-18	0.0442545
rs429358	19	45411941	L.HDL.FC	Free cholesterol in large HDL (m)	Free cholesterol in large HDL	healthspan	0.184843	0.0902627	0.0405764	12	C	T	C	T	FALSE	FALSE	0.169995	0.16	-0.074117	-0.0137	0.013415	0.00669	4.53e-08	0.0202882
rs6065904	20	44534651	L.HDL.FC	Free cholesterol in large HDL (m)	Free cholesterol in large HDL	healthspan	0.0196767	0.0438085	0.653322	12	A	G	A	G	FALSE	FALSE	0.228684	0.21	-0.134677	-0.00265	0.011662	0.0059	2.86e-30	0.326661
rs6507939	18	47176261	L.HDL.FC	Free cholesterol in large HDL (m)	Free cholesterol in large HDL	healthspan	0.0452951	0.0766533	0.554581	12	C	A	C	A	FALSE	FALSE	0.843395	0.85	0.088972	0.00403	0.013462	0.00682	6.08e-11	0.277291
rs6544366	2	21204025	L.HDL.FC	Free cholesterol in large HDL (m)	Free cholesterol in large HDL	healthspan	-0.142774	0.0936251	0.12727	12	T	G	T	G	FALSE	FALSE	0.267871	0.23	0.062056	-0.00886	0.010993	0.00581	2.3e-08	0.0636349
rs67053123	12	125353810	L.HDL.FC	Free cholesterol in large HDL (m)	Free cholesterol in large HDL	healthspan	-0.068601	0.0768458	0.372013	12	A	T	A	T	TRUE	FALSE	0.148502	0.13	0.094605	-0.00649	0.014543	0.00727	1.2e-10	0.186006
rs6957745	7	73056750	L.HDL.FC	Free cholesterol in large HDL (m)	Free cholesterol in large HDL	healthspan	0.107165	0.0790328	0.175112	12	C	T	C	T	FALSE	FALSE	0.175606	0.2	0.076424	0.00819	0.013281	0.00604	1.23e-08	0.0875559
rs964184	11	116648917	L.HDL.FC	Free cholesterol in large HDL (m)	Free cholesterol in large HDL	healthspan	0.0949604	0.0865248	0.272426	12	C	G	C	G	TRUE	FALSE	0.861776	0.87	0.082982	0.00788	0.014035	0.00718	4.84e-09	0.136213
rs1532085	15	58683366	L.HDL.L	Total lipids in large HDL (m)	Total lipids in large HDL	healthspan	-0.0249025	0.0261607	0.341146	9	G	A	G	A	FALSE	FALSE	0.594771	0.61	-0.190744	0.00475	0.01044	0.00499	8.04e-73	0.170573
rs174578	11	61605499	L.HDL.L	Total lipids in large HDL (m)	Total lipids in large HDL	healthspan	-0.136629	0.0577258	0.0179395	9	A	T	A	T	TRUE	FALSE	0.40193	0.35	-0.087829	0.012	0.01049	0.00507	1.36e-16	0.00896976
rs247617	16	56990716	L.HDL.L	Total lipids in large HDL (m)	Total lipids in large HDL	healthspan	0.0324053	0.0251395	0.197392	9	A	C	A	C	FALSE	FALSE	0.288773	0.32	0.206448	0.00669	0.011382	0.00519	8.57e-72	0.098696
rs291	8	19815852	L.HDL.L	Total lipids in large HDL (m)	Total lipids in large HDL	healthspan	0.0997904	0.058586	0.088509	9	C	T	C	T	FALSE	FALSE	0.227915	0.23	0.097805	0.00976	0.012304	0.00573	4.18e-15	0.0442545
rs429358	19	45411941	L.HDL.L	Total lipids in large HDL (m)	Total lipids in large HDL	healthspan	0.165305	0.080722	0.0405764	9	C	T	C	T	FALSE	FALSE	0.168024	0.16	-0.082877	-0.0137	0.013854	0.00669	3.48e-09	0.0202882
rs6065904	20	44534651	L.HDL.L	Total lipids in large HDL (m)	Total lipids in large HDL	healthspan	0.0212014	0.047203	0.653322	9	A	G	A	G	FALSE	FALSE	0.233223	0.21	-0.124992	-0.00265	0.012221	0.0059	5.51e-24	0.326661
rs6507939	18	47176261	L.HDL.L	Total lipids in large HDL (m)	Total lipids in large HDL	healthspan	0.0393678	0.0666224	0.554581	9	C	A	C	A	FALSE	FALSE	0.839141	0.85	0.102368	0.00403	0.013956	0.00682	4.37e-13	0.277291
rs67053123	12	125353810	L.HDL.L	Total lipids in large HDL (m)	Total lipids in large HDL	healthspan	-0.0689934	0.0772853	0.372013	9	A	T	A	T	TRUE	FALSE	0.147378	0.13	0.094067	-0.00649	0.014841	0.00727	3.88e-10	0.186006
rs964184	11	116648917	L.HDL.L	Total lipids in large HDL (m)	Total lipids in large HDL	healthspan	0.0909122	0.0828363	0.272426	9	C	G	C	G	TRUE	FALSE	0.857677	0.87	0.086677	0.00788	0.014585	0.00718	4.4e-09	0.136213
rs1532085	15	58683366	L.HDL.P	Concentration of large HDL particles	Concentration of large HDL particles	healthspan	-0.024443	0.025678	0.341146	9	G	A	G	A	FALSE	FALSE	0.594771	0.61	-0.19433	0.00475	0.010435	0.00499	1.57e-75	0.170573
rs174578	11	61605499	L.HDL.P	Concentration of large HDL particles	Concentration of large HDL particles	healthspan	-0.134627	0.05688	0.0179395	9	A	T	A	T	TRUE	FALSE	0.40193	0.35	-0.089135	0.012	0.010489	0.00507	4.89e-17	0.00896976
rs247617	16	56990716	L.HDL.P	Concentration of large HDL particles	Concentration of large HDL particles	healthspan	0.0328495	0.0254841	0.197392	9	A	C	A	C	FALSE	FALSE	0.288773	0.32	0.203656	0.00669	0.011384	0.00519	7.6e-70	0.098696
rs291	8	19815852	L.HDL.P	Concentration of large HDL particles	Concentration of large HDL particles	healthspan	0.100362	0.0589215	0.088509	9	C	T	C	T	FALSE	FALSE	0.227915	0.23	0.097248	0.00976	0.012303	0.00573	6.05e-15	0.0442545
rs429358	19	45411941	L.HDL.P	Concentration of large HDL particles	Concentration of large HDL particles	healthspan	0.167465	0.0817768	0.0405764	9	C	T	C	T	FALSE	FALSE	0.168024	0.16	-0.081808	-0.0137	0.013854	0.00669	5.57e-09	0.0202882
rs6065904	20	44534651	L.HDL.P	Concentration of large HDL particles	Concentration of large HDL particles	healthspan	0.0219286	0.0488221	0.653322	9	A	G	A	G	FALSE	FALSE	0.233223	0.21	-0.120847	-0.00265	0.012221	0.0059	1.64e-22	0.326661
rs6507939	18	47176261	L.HDL.P	Concentration of large HDL particles	Concentration of large HDL particles	healthspan	0.0388333	0.0657178	0.554581	9	C	A	C	A	FALSE	FALSE	0.839141	0.85	0.103777	0.00403	0.013953	0.00682	2.11e-13	0.277291
rs67053123	12	125353810	L.HDL.P	Concentration of large HDL particles	Concentration of large HDL particles	healthspan	-0.0695412	0.077899	0.372013	9	A	T	A	T	TRUE	FALSE	0.147378	0.13	0.093326	-0.00649	0.01484	0.00727	5.37e-10	0.186006
rs964184	11	116648917	L.HDL.P	Concentration of large HDL particles	Concentration of large HDL particles	healthspan	0.0934579	0.0851558	0.272426	9	C	G	C	G	TRUE	FALSE	0.857677	0.87	0.084316	0.00788	0.014582	0.00718	1.14e-08	0.136213
rs1532085	15	58683366	L.HDL.PL	Phospholipids in large HDL (m)	Phospholipids in large HDL	healthspan	-0.025811	0.0271151	0.341146	9	G	A	G	A	FALSE	FALSE	0.594771	0.61	-0.18403	0.00475	0.010441	0.00499	1.02e-67	0.170573
rs174578	11	61605499	L.HDL.PL	Phospholipids in large HDL (m)	Phospholipids in large HDL	healthspan	-0.139134	0.058784	0.0179395	9	A	T	A	T	TRUE	FALSE	0.40193	0.35	-0.086248	0.012	0.010485	0.00507	4.95e-16	0.00896976
rs247617	16	56990716	L.HDL.PL	Phospholipids in large HDL (m)	Phospholipids in large HDL	healthspan	0.0331594	0.0257245	0.197392	9	A	C	A	C	FALSE	FALSE	0.288773	0.32	0.201753	0.00669	0.011379	0.00519	1.67e-68	0.098696
rs291	8	19815852	L.HDL.PL	Phospholipids in large HDL (m)	Phospholipids in large HDL	healthspan	0.099294	0.0582945	0.088509	9	C	T	C	T	FALSE	FALSE	0.227915	0.23	0.098294	0.00976	0.012296	0.00573	3.18e-15	0.0442545
rs429358	19	45411941	L.HDL.PL	Phospholipids in large HDL (m)	Phospholipids in large HDL	healthspan	0.172396	0.0841848	0.0405764	9	C	T	C	T	FALSE	FALSE	0.168024	0.16	-0.079468	-0.0137	0.013848	0.00669	1.52e-08	0.0202882
rs6065904	20	44534651	L.HDL.PL	Phospholipids in large HDL (m)	Phospholipids in large HDL	healthspan	0.025701	0.057221	0.653322	9	A	G	A	G	FALSE	FALSE	0.233223	0.21	-0.103109	-0.00265	0.012223	0.0059	8.83e-17	0.326661
rs6507939	18	47176261	L.HDL.PL	Phospholipids in large HDL (m)	Phospholipids in large HDL	healthspan	0.039596	0.0670086	0.554581	9	C	A	C	A	FALSE	FALSE	0.839141	0.85	0.101778	0.00403	0.013947	0.00682	6.16e-13	0.277291
rs67053123	12	125353810	L.HDL.PL	Phospholipids in large HDL (m)	Phospholipids in large HDL	healthspan	-0.0717412	0.0803635	0.372013	9	A	T	A	T	TRUE	FALSE	0.147378	0.13	0.090464	-0.00649	0.014833	0.00727	1.8e-09	0.186006
rs964184	11	116648917	L.HDL.PL	Phospholipids in large HDL (m)	Phospholipids in large HDL	healthspan	0.0837959	0.0763521	0.272426	9	C	G	C	G	TRUE	FALSE	0.857677	0.87	0.094038	0.00788	0.014569	0.00718	1.95e-10	0.136213
rs11591147	1	55505647	L.LDL.C	Total cholesterol in large LDL (m)	Total cholesterol in large LDL	healthspan	-0.101178	0.0349351	0.00377742	16	T	G	T	G	FALSE	FALSE	0.030715	0.018	-0.523828	0.053	0.034717	0.0183	5.69e-50	0.00188871
rs142130958	19	11190652	L.LDL.C	Total cholesterol in large LDL (m)	Total cholesterol in large LDL	healthspan	-0.0691536	0.0322144	0.0318198	16	A	G	A	G	FALSE	FALSE	0.105488	0.12	-0.232815	0.0161	0.01635	0.0075	1.07e-44	0.0159099
rs182695896	4	74813227	L.LDL.C	Total cholesterol in large LDL (m)	Total cholesterol in large LDL	healthspan	0.158464	0.0837549	0.058491	16	C	A	C	A	FALSE	FALSE	0.019221	0.0097	0.29849	0.0473	0.040831	0.025	6.05e-13	0.0292455
rs193084249	1	26987646	L.LDL.C	Total cholesterol in large LDL (m)	Total cholesterol in large LDL	healthspan	-0.170847	0.0912668	0.0612134	16	G	A	G	A	FALSE	FALSE	0.032129	0.024	0.179693	-0.0307	0.031247	0.0164	1.48e-08	0.0306067
rs2207132	20	39142516	L.LDL.C	Total cholesterol in large LDL (m)	Total cholesterol in large LDL	healthspan	-0.0620384	0.0963635	0.519708	16	A	G	A	G	FALSE	FALSE	0.059698	0.033	0.14217	-0.00882	0.024523	0.0137	1.13e-08	0.259854
rs261334	15	58726744	L.LDL.C	Total cholesterol in large LDL (m)	Total cholesterol in large LDL	healthspan	0.0682943	0.0842297	0.417474	16	C	G	C	G	TRUE	FALSE	0.775261	0.79	-0.070284	-0.0048	0.011934	0.00592	6.63e-09	0.208737
rs2954022	8	126482621	L.LDL.C	Total cholesterol in large LDL (m)	Total cholesterol in large LDL	healthspan	-0.159674	0.084157	0.0577843	16	A	C	A	C	FALSE	FALSE	0.484485	0.47	-0.057868	0.00924	0.009799	0.00487	6.03e-09	0.0288922
rs34042070	16	72101525	L.LDL.C	Total cholesterol in large LDL (m)	Total cholesterol in large LDL	healthspan	-0.130751	0.090888	0.150265	16	G	C	G	C	TRUE	FALSE	0.20157	0.19	0.068986	-0.00902	0.012217	0.00627	2.68e-08	0.0751324
rs3741298	11	116657561	L.LDL.C	Total cholesterol in large LDL (m)	Total cholesterol in large LDL	healthspan	-0.0569097	0.0900103	0.527218	16	T	C	T	C	FALSE	FALSE	0.778179	0.81	-0.068881	0.00392	0.011795	0.0062	8.86e-09	0.263609
rs495828	9	136154867	L.LDL.C	Total cholesterol in large LDL (m)	Total cholesterol in large LDL	healthspan	-0.223673	0.0825229	0.00671945	16	T	G	T	G	FALSE	FALSE	0.220826	0.21	0.07198	-0.0161	0.01175	0.00594	1.61e-09	0.00335972
rs629301	1	109818306	L.LDL.C	Total cholesterol in large LDL (m)	Total cholesterol in large LDL	healthspan	-0.176059	0.0455406	0.000110644	16	T	G	T	G	FALSE	FALSE	0.779776	0.78	0.127798	-0.0225	0.011915	0.00582	4.36e-26	5.53221e-05
rs6756629	2	44065090	L.LDL.C	Total cholesterol in large LDL (m)	Total cholesterol in large LDL	healthspan	0.0586807	0.0707849	0.407104	16	A	G	A	G	FALSE	FALSE	0.078231	0.063	-0.141273	-0.00829	0.01819	0.01	2.03e-14	0.203552
rs73066442	7	21592973	L.LDL.C	Total cholesterol in large LDL (m)	Total cholesterol in large LDL	healthspan	-0.065223	0.07764	0.400869	16	G	A	G	A	FALSE	FALSE	0.245776	0.24	0.073287	-0.00478	0.011449	0.00569	2.9e-10	0.200434
rs7412	19	45412079	L.LDL.C	Total cholesterol in large LDL (m)	Total cholesterol in large LDL	healthspan	-0.0462745	0.0155587	0.00293767	16	T	C	T	C	FALSE	FALSE	0.056113	0.081	-0.57267	0.0265	0.025055	0.00891	2.63e-112	0.00146883
rs79225634	5	74619639	L.LDL.C	Total cholesterol in large LDL (m)	Total cholesterol in large LDL	healthspan	-0.0479489	0.0591832	0.417839	16	T	C	T	C	FALSE	FALSE	0.336995	0.34	0.086342	-0.00414	0.010463	0.00511	4.42e-16	0.208919
rs934197	2	21267461	L.LDL.C	Total cholesterol in large LDL (m)	Total cholesterol in large LDL	healthspan	0.00887748	0.0450906	0.843921	16	A	G	A	G	FALSE	FALSE	0.287215	0.34	0.113771	0.00101	0.010972	0.00513	1.74e-24	0.42196
rs11591147	1	55505647	L.LDL.CE	Cholesterol esters in large LDL (m)	Cholesterol esters in large LDL	healthspan	-0.102255	0.0353071	0.00377742	15	T	G	T	G	FALSE	FALSE	0.030715	0.018	-0.51831	0.053	0.034723	0.0183	8.6e-49	0.00188871
rs142130958	19	11190652	L.LDL.CE	Cholesterol esters in large LDL (m)	Cholesterol esters in large LDL	healthspan	-0.0680335	0.0316926	0.0318198	15	A	G	A	G	FALSE	FALSE	0.101869	0.12	-0.236648	0.0161	0.017214	0.0075	1.19e-41	0.0159099
rs182695896	4	74813227	L.LDL.CE	Cholesterol esters in large LDL (m)	Cholesterol esters in large LDL	healthspan	0.161784	0.0855096	0.058491	15	C	A	C	A	FALSE	FALSE	0.019221	0.0097	0.292365	0.0473	0.040827	0.025	1.91e-12	0.0292455
rs193084249	1	26987646	L.LDL.CE	Cholesterol esters in large LDL (m)	Cholesterol esters in large LDL	healthspan	-0.167887	0.0896856	0.0612134	15	G	A	G	A	FALSE	FALSE	0.032129	0.024	0.182861	-0.0307	0.031243	0.0164	8.68e-09	0.0306067
rs2207132	20	39142516	L.LDL.CE	Cholesterol esters in large LDL (m)	Cholesterol esters in large LDL	healthspan	-0.0616206	0.0957145	0.519708	15	A	G	A	G	FALSE	FALSE	0.059698	0.033	0.143134	-0.00882	0.02452	0.0137	9.5e-09	0.259854
rs2980860	8	126485337	L.LDL.CE	Cholesterol esters in large LDL (m)	Cholesterol esters in large LDL	healthspan	-0.143625	0.0749616	0.0553672	15	G	A	G	A	FALSE	FALSE	0.48076	0.47	-0.0651	0.00935	0.010286	0.00488	4.88e-10	0.0276836
rs34042070	16	72101525	L.LDL.CE	Cholesterol esters in large LDL (m)	Cholesterol esters in large LDL	healthspan	-0.121854	0.0847034	0.150265	15	G	C	G	C	TRUE	FALSE	0.19909	0.19	0.074023	-0.00902	0.012866	0.00627	1.54e-08	0.0751324
rs3741298	11	116657561	L.LDL.CE	Cholesterol esters in large LDL (m)	Cholesterol esters in large LDL	healthspan	-0.0531453	0.0840564	0.527218	15	T	C	T	C	FALSE	FALSE	0.771465	0.81	-0.07376	0.00392	0.012201	0.0062	2.78e-09	0.263609
rs629301	1	109818306	L.LDL.CE	Cholesterol esters in large LDL (m)	Cholesterol esters in large LDL	healthspan	-0.166842	0.0431565	0.000110644	15	T	G	T	G	FALSE	FALSE	0.783555	0.78	0.134858	-0.0225	0.012397	0.00582	1.05e-26	5.53221e-05
rs635634	9	136155000	L.LDL.CE	Cholesterol esters in large LDL (m)	Cholesterol esters in large LDL	healthspan	-0.272098	0.0843234	0.00125167	15	T	C	T	C	FALSE	FALSE	0.20054	0.19	0.074238	-0.0202	0.012819	0.00626	1.24e-08	0.000625834
rs6756629	2	44065090	L.LDL.CE	Cholesterol esters in large LDL (m)	Cholesterol esters in large LDL	healthspan	0.0620648	0.0748671	0.407104	15	A	G	A	G	FALSE	FALSE	0.081568	0.063	-0.13357	-0.00829	0.018792	0.01	2.78e-12	0.203552
rs73066442	7	21592973	L.LDL.CE	Cholesterol esters in large LDL (m)	Cholesterol esters in large LDL	healthspan	-0.0691141	0.0822718	0.400869	15	G	A	G	A	FALSE	FALSE	0.249027	0.24	0.069161	-0.00478	0.011942	0.00569	1.24e-08	0.200434
rs7412	19	45412079	L.LDL.CE	Cholesterol esters in large LDL (m)	Cholesterol esters in large LDL	healthspan	-0.0464038	0.0156022	0.00293767	15	T	C	T	C	FALSE	FALSE	0.055504	0.081	-0.571074	0.0265	0.025746	0.00891	1.54e-105	0.00146883
rs79225634	5	74619639	L.LDL.CE	Cholesterol esters in large LDL (m)	Cholesterol esters in large LDL	healthspan	-0.0441256	0.0544643	0.417839	15	T	C	T	C	FALSE	FALSE	0.353218	0.34	0.093823	-0.00414	0.010801	0.00511	1.33e-17	0.208919
rs934197	2	21267461	L.LDL.CE	Cholesterol esters in large LDL (m)	Cholesterol esters in large LDL	healthspan	0.00879446	0.0446689	0.843921	15	A	G	A	G	FALSE	FALSE	0.284745	0.34	0.114845	0.00101	0.01146	0.00513	6.6e-23	0.42196
rs11591147	1	55505647	L.LDL.FC	Free cholesterol in large LDL (m)	Free cholesterol in large LDL	healthspan	-0.100684	0.0347644	0.00377742	13	T	G	T	G	FALSE	FALSE	0.030715	0.018	-0.526401	0.053	0.034732	0.0183	2.02e-50	0.00188871
rs142130958	19	11190652	L.LDL.FC	Free cholesterol in large LDL (m)	Free cholesterol in large LDL	healthspan	-0.06743	0.0314115	0.0318198	13	A	G	A	G	FALSE	FALSE	0.105492	0.12	-0.238766	0.0161	0.016354	0.0075	6.49e-47	0.0159099
rs185567543	4	74990001	L.LDL.FC	Free cholesterol in large LDL (m)	Free cholesterol in large LDL	healthspan	0.113916	0.116796	0.32939	13	T	A	T	A	TRUE	FALSE	0.017852	0.0057	0.31251	0.0356	0.04181	0.0365	1.81e-13	0.164695
rs2207132	20	39142516	L.LDL.FC	Free cholesterol in large LDL (m)	Free cholesterol in large LDL	healthspan	-0.0648039	0.100659	0.519708	13	A	G	A	G	FALSE	FALSE	0.059698	0.033	0.136103	-0.00882	0.024534	0.0137	4.65e-08	0.259854
rs261334	15	58726744	L.LDL.FC	Free cholesterol in large LDL (m)	Free cholesterol in large LDL	healthspan	0.0597379	0.0736767	0.417474	13	C	G	C	G	TRUE	FALSE	0.775268	0.79	-0.080351	-0.0048	0.011935	0.00592	3.33e-11	0.208737
rs2954022	8	126482621	L.LDL.FC	Free cholesterol in large LDL (m)	Free cholesterol in large LDL	healthspan	-0.166011	0.0874971	0.0577843	13	A	C	A	C	FALSE	FALSE	0.484489	0.47	-0.055659	0.00924	0.009805	0.00487	2.25e-08	0.0288922
rs495828	9	136154867	L.LDL.FC	Free cholesterol in large LDL (m)	Free cholesterol in large LDL	healthspan	-0.216616	0.0799193	0.00671945	13	T	G	T	G	FALSE	FALSE	0.220822	0.21	0.074325	-0.0161	0.011751	0.00594	4.67e-10	0.00335972
rs629301	1	109818306	L.LDL.FC	Free cholesterol in large LDL (m)	Free cholesterol in large LDL	healthspan	-0.174331	0.0450936	0.000110644	13	T	G	T	G	FALSE	FALSE	0.779772	0.78	0.129065	-0.0225	0.011919	0.00582	1.45e-26	5.53221e-05
rs6756629	2	44065090	L.LDL.FC	Free cholesterol in large LDL (m)	Free cholesterol in large LDL	healthspan	0.0585775	0.0706604	0.407104	13	A	G	A	G	FALSE	FALSE	0.078227	0.063	-0.141522	-0.00829	0.018198	0.01	1.86e-14	0.203552
rs73066442	7	21592973	L.LDL.FC	Free cholesterol in large LDL (m)	Free cholesterol in large LDL	healthspan	-0.0648355	0.0771787	0.400869	13	G	A	G	A	FALSE	FALSE	0.245772	0.24	0.073725	-0.00478	0.011453	0.00569	2.29e-10	0.200434
rs7412	19	45412079	L.LDL.FC	Free cholesterol in large LDL (m)	Free cholesterol in large LDL	healthspan	-0.0447036	0.0150305	0.00293767	13	T	C	T	C	FALSE	FALSE	0.056114	0.081	-0.592793	0.0265	0.025036	0.00891	2.03e-120	0.00146883
rs79225634	5	74619639	L.LDL.FC	Free cholesterol in large LDL (m)	Free cholesterol in large LDL	healthspan	-0.0495998	0.0612211	0.417839	13	T	C	T	C	FALSE	FALSE	0.336976	0.34	0.083468	-0.00414	0.010469	0.00511	4.05e-15	0.208919
rs934197	2	21267461	L.LDL.FC	Free cholesterol in large LDL (m)	Free cholesterol in large LDL	healthspan	0.00872985	0.0443407	0.843921	13	A	G	A	G	FALSE	FALSE	0.287218	0.34	0.115695	0.00101	0.010977	0.00513	2.97e-25	0.42196
rs11591147	1	55505647	L.LDL.L	Total lipids in large LDL (m)	Total lipids in large LDL	healthspan	-0.102642	0.0354407	0.00377742	16	T	G	T	G	FALSE	FALSE	0.030715	0.018	-0.516356	0.053	0.034738	0.0183	2.07e-48	0.00188871
rs142130958	19	11190652	L.LDL.L	Total lipids in large LDL (m)	Total lipids in large LDL	healthspan	-0.0671519	0.0312819	0.0318198	16	A	G	A	G	FALSE	FALSE	0.101869	0.12	-0.239755	0.0161	0.017221	0.0075	1.11e-42	0.0159099
rs182695896	4	74813227	L.LDL.L	Total lipids in large LDL (m)	Total lipids in large LDL	healthspan	0.14963	0.0790856	0.058491	16	C	A	C	A	FALSE	FALSE	0.019221	0.0097	0.316113	0.0473	0.040842	0.025	2.72e-14	0.0292455
rs193084249	1	26987646	L.LDL.L	Total lipids in large LDL (m)	Total lipids in large LDL	healthspan	-0.172717	0.092266	0.0612134	16	G	A	G	A	FALSE	FALSE	0.032129	0.024	0.177747	-0.0307	0.031258	0.0164	2.25e-08	0.0306067
rs2207132	20	39142516	L.LDL.L	Total lipids in large LDL (m)	Total lipids in large LDL	healthspan	-0.0603878	0.0937996	0.519708	16	A	G	A	G	FALSE	FALSE	0.059698	0.033	0.146056	-0.00882	0.024531	0.0137	4.78e-09	0.259854
rs261334	15	58726744	L.LDL.L	Total lipids in large LDL (m)	Total lipids in large LDL	healthspan	0.0667418	0.0823148	0.417474	16	C	G	C	G	TRUE	FALSE	0.769329	0.79	-0.071919	-0.0048	0.012327	0.00592	9.64e-09	0.208737
rs2980860	8	126485337	L.LDL.L	Total lipids in large LDL (m)	Total lipids in large LDL	healthspan	-0.134258	0.0700727	0.0553672	16	G	A	G	A	FALSE	FALSE	0.48076	0.47	-0.069642	0.00935	0.010289	0.00488	2.82e-11	0.0276836
rs34042070	16	72101525	L.LDL.L	Total lipids in large LDL (m)	Total lipids in large LDL	healthspan	-0.124917	0.0868325	0.150265	16	G	C	G	C	TRUE	FALSE	0.19909	0.19	0.072208	-0.00902	0.012872	0.00627	3.47e-08	0.0751324
rs3741298	11	116657561	L.LDL.L	Total lipids in large LDL (m)	Total lipids in large LDL	healthspan	-0.0516673	0.0817187	0.527218	16	T	C	T	C	FALSE	FALSE	0.771465	0.81	-0.07587	0.00392	0.012206	0.0062	9.84e-10	0.263609
rs629301	1	109818306	L.LDL.L	Total lipids in large LDL (m)	Total lipids in large LDL	healthspan	-0.169784	0.0439176	0.000110644	16	T	G	T	G	FALSE	FALSE	0.783555	0.78	0.132521	-0.0225	0.012404	0.00582	8e-26	5.53221e-05
rs635634	9	136155000	L.LDL.L	Total lipids in large LDL (m)	Total lipids in large LDL	healthspan	-0.263069	0.0815253	0.00125167	16	T	C	T	C	FALSE	FALSE	0.20054	0.19	0.076786	-0.0202	0.012824	0.00626	3.91e-09	0.000625834
rs6756629	2	44065090	L.LDL.L	Total lipids in large LDL (m)	Total lipids in large LDL	healthspan	0.0631884	0.0762224	0.407104	16	A	G	A	G	FALSE	FALSE	0.081568	0.063	-0.131195	-0.00829	0.0188	0.01	6.79e-12	0.203552
rs73066442	7	21592973	L.LDL.L	Total lipids in large LDL (m)	Total lipids in large LDL	healthspan	-0.0659902	0.0785532	0.400869	16	G	A	G	A	FALSE	FALSE	0.249027	0.24	0.072435	-0.00478	0.011947	0.00569	2.49e-09	0.200434
rs7412	19	45412079	L.LDL.L	Total lipids in large LDL (m)	Total lipids in large LDL	healthspan	-0.0462792	0.0155603	0.00293767	16	T	C	T	C	FALSE	FALSE	0.055504	0.081	-0.572611	0.0265	0.025756	0.00891	4.82e-106	0.00146883
rs79225634	5	74619639	L.LDL.L	Total lipids in large LDL (m)	Total lipids in large LDL	healthspan	-0.0450064	0.0555513	0.417839	16	T	C	T	C	FALSE	FALSE	0.353218	0.34	0.091987	-0.00414	0.010807	0.00511	5.75e-17	0.208919
rs934197	2	21267461	L.LDL.L	Total lipids in large LDL (m)	Total lipids in large LDL	healthspan	0.00871486	0.0442646	0.843921	16	A	G	A	G	FALSE	FALSE	0.284745	0.34	0.115894	0.00101	0.011465	0.00513	2.77e-23	0.42196
rs11591147	1	55505647	L.LDL.P	Concentration of large LDL particles	Concentration of large LDL particles	healthspan	-0.104165	0.0359663	0.00377742	15	T	G	T	G	FALSE	FALSE	0.030715	0.018	-0.508809	0.053	0.034744	0.0183	4.46e-47	0.00188871
rs142130958	19	11190652	L.LDL.P	Concentration of large LDL particles	Concentration of large LDL particles	healthspan	-0.0677373	0.0315546	0.0318198	15	A	G	A	G	FALSE	FALSE	0.101869	0.12	-0.237683	0.0161	0.017224	0.0075	5.37e-42	0.0159099
rs182695896	4	74813227	L.LDL.P	Concentration of large LDL particles	Concentration of large LDL particles	healthspan	0.143693	0.0759474	0.058491	15	C	A	C	A	FALSE	FALSE	0.019221	0.0097	0.329175	0.0473	0.040841	0.025	2.21e-15	0.0292455
rs193084249	1	26987646	L.LDL.P	Concentration of large LDL particles	Concentration of large LDL particles	healthspan	-0.174901	0.0934324	0.0612134	15	G	A	G	A	FALSE	FALSE	0.032129	0.024	0.175528	-0.0307	0.03126	0.0164	3.32e-08	0.0306067
rs2207132	20	39142516	L.LDL.P	Concentration of large LDL particles	Concentration of large LDL particles	healthspan	-0.0599515	0.0931219	0.519708	15	A	G	A	G	FALSE	FALSE	0.059698	0.033	0.147119	-0.00882	0.024532	0.0137	3.65e-09	0.259854
rs261334	15	58726744	L.LDL.P	Concentration of large LDL particles	Concentration of large LDL particles	healthspan	0.0574788	0.0708906	0.417474	15	C	G	C	G	TRUE	FALSE	0.769329	0.79	-0.083509	-0.0048	0.012324	0.00592	2.63e-11	0.208737
rs2980860	8	126485337	L.LDL.P	Concentration of large LDL particles	Concentration of large LDL particles	healthspan	-0.12932	0.0674956	0.0553672	15	G	A	G	A	FALSE	FALSE	0.48076	0.47	-0.072301	0.00935	0.010289	0.00488	4.75e-12	0.0276836
rs3741298	11	116657561	L.LDL.P	Concentration of large LDL particles	Concentration of large LDL particles	healthspan	-0.0484142	0.0765735	0.527218	15	T	C	T	C	FALSE	FALSE	0.771465	0.81	-0.080968	0.00392	0.012205	0.0062	6.76e-11	0.263609
rs629301	1	109818306	L.LDL.P	Concentration of large LDL particles	Concentration of large LDL particles	healthspan	-0.173404	0.0448538	0.000110644	15	T	G	T	G	FALSE	FALSE	0.783555	0.78	0.129755	-0.0225	0.012405	0.00582	7.79e-25	5.53221e-05
rs635634	9	136155000	L.LDL.P	Concentration of large LDL particles	Concentration of large LDL particles	healthspan	-0.260487	0.0807252	0.00125167	15	T	C	T	C	FALSE	FALSE	0.20054	0.19	0.077547	-0.0202	0.012824	0.00626	2.71e-09	0.000625834
rs6756629	2	44065090	L.LDL.P	Concentration of large LDL particles	Concentration of large LDL particles	healthspan	0.064176	0.0774138	0.407104	15	A	G	A	G	FALSE	FALSE	0.081568	0.063	-0.129176	-0.00829	0.018799	0.01	1.38e-11	0.203552
rs73066442	7	21592973	L.LDL.P	Concentration of large LDL particles	Concentration of large LDL particles	healthspan	-0.0657036	0.078212	0.400869	15	G	A	G	A	FALSE	FALSE	0.249027	0.24	0.072751	-0.00478	0.011947	0.00569	2.1e-09	0.200434
rs7412	19	45412079	L.LDL.P	Concentration of large LDL particles	Concentration of large LDL particles	healthspan	-0.0474079	0.0159398	0.00293767	15	T	C	T	C	FALSE	FALSE	0.055504	0.081	-0.558979	0.0265	0.025776	0.00891	4.52e-101	0.00146883
rs79225634	5	74619639	L.LDL.P	Concentration of large LDL particles	Concentration of large LDL particles	healthspan	-0.0457889	0.0565172	0.417839	15	T	C	T	C	FALSE	FALSE	0.353218	0.34	0.090415	-0.00414	0.010808	0.00511	1.88e-16	0.208919
rs934197	2	21267461	L.LDL.P	Concentration of large LDL particles	Concentration of large LDL particles	healthspan	0.008726	0.0443212	0.843921	15	A	G	A	G	FALSE	FALSE	0.284745	0.34	0.115746	0.00101	0.011466	0.00513	3.03e-23	0.42196
rs11591147	1	55505647	L.LDL.PL	Phospholipids in large LDL (m)	Phospholipids in large LDL	healthspan	-0.104896	0.0362188	0.00377742	15	T	G	T	G	FALSE	FALSE	0.030715	0.018	-0.505262	0.053	0.034777	0.0183	1.47e-46	0.00188871
rs142130958	19	11190652	L.LDL.PL	Phospholipids in large LDL (m)	Phospholipids in large LDL	healthspan	-0.0695353	0.0323922	0.0318198	15	A	G	A	G	FALSE	FALSE	0.105485	0.12	-0.231537	0.0161	0.016366	0.0075	3.1e-44	0.0159099
rs182695896	4	74813227	L.LDL.PL	Phospholipids in large LDL (m)	Phospholipids in large LDL	healthspan	0.156686	0.0828149	0.058491	15	C	A	C	A	FALSE	FALSE	0.019221	0.0097	0.301878	0.0473	0.040884	0.025	3.35e-13	0.0292455
rs193084249	1	26987646	L.LDL.PL	Phospholipids in large LDL (m)	Phospholipids in large LDL	healthspan	-0.17738	0.0947566	0.0612134	15	G	A	G	A	FALSE	FALSE	0.032129	0.024	0.173075	-0.0307	0.031279	0.0164	4.89e-08	0.0306067
rs2207132	20	39142516	L.LDL.PL	Phospholipids in large LDL (m)	Phospholipids in large LDL	healthspan	-0.0611074	0.0949174	0.519708	15	A	G	A	G	FALSE	FALSE	0.059698	0.033	0.144336	-0.00882	0.024547	0.0137	6.75e-09	0.259854
rs261334	15	58726744	L.LDL.PL	Phospholipids in large LDL (m)	Phospholipids in large LDL	healthspan	0.0589971	0.072763	0.417474	15	C	G	C	G	TRUE	FALSE	0.775257	0.79	-0.08136	-0.0048	0.011944	0.00592	1.87e-11	0.208737
rs2954022	8	126482621	L.LDL.PL	Phospholipids in large LDL (m)	Phospholipids in large LDL	healthspan	-0.143289	0.0755214	0.0577843	15	A	C	A	C	FALSE	FALSE	0.484482	0.47	-0.064485	0.00924	0.009804	0.00487	8.92e-11	0.0288922
rs3741298	11	116657561	L.LDL.PL	Phospholipids in large LDL (m)	Phospholipids in large LDL	healthspan	-0.0502977	0.0795525	0.527218	15	T	C	T	C	FALSE	FALSE	0.778174	0.81	-0.077936	0.00392	0.011803	0.0062	7.54e-11	0.263609
rs629301	1	109818306	L.LDL.PL	Phospholipids in large LDL (m)	Phospholipids in large LDL	healthspan	-0.187219	0.0484274	0.000110644	15	T	G	T	G	FALSE	FALSE	0.779779	0.78	0.12018	-0.0225	0.011929	0.00582	2.97e-23	5.53221e-05
rs635634	9	136155000	L.LDL.PL	Phospholipids in large LDL (m)	Phospholipids in large LDL	healthspan	-0.256854	0.0795992	0.00125167	15	T	C	T	C	FALSE	FALSE	0.198434	0.19	0.078644	-0.0202	0.012373	0.00626	3.7e-10	0.000625834
rs6756629	2	44065090	L.LDL.PL	Phospholipids in large LDL (m)	Phospholipids in large LDL	healthspan	0.0620054	0.0747954	0.407104	15	A	G	A	G	FALSE	FALSE	0.078233	0.063	-0.133698	-0.00829	0.018212	0.01	4.57e-13	0.203552
rs73066442	7	21592973	L.LDL.PL	Phospholipids in large LDL (m)	Phospholipids in large LDL	healthspan	-0.063541	0.0756377	0.400869	15	G	A	G	A	FALSE	FALSE	0.245779	0.24	0.075227	-0.00478	0.011459	0.00569	9.67e-11	0.200434
rs7412	19	45412079	L.LDL.PL	Phospholipids in large LDL (m)	Phospholipids in large LDL	healthspan	-0.0480462	0.0161544	0.00293767	15	T	C	T	C	FALSE	FALSE	0.056112	0.081	-0.551553	0.0265	0.025105	0.00891	3.97e-104	0.00146883
rs79225634	5	74619639	L.LDL.PL	Phospholipids in large LDL (m)	Phospholipids in large LDL	healthspan	-0.0495886	0.0612071	0.417839	15	T	C	T	C	FALSE	FALSE	0.337008	0.34	0.083487	-0.00414	0.010474	0.00511	3.89e-15	0.208919
rs934197	2	21267461	L.LDL.PL	Phospholipids in large LDL (m)	Phospholipids in large LDL	healthspan	0.00893299	0.0453725	0.843921	15	A	G	A	G	FALSE	FALSE	0.287213	0.34	0.113064	0.00101	0.01098	0.00513	3.21e-24	0.42196
rs10889331	1	62943007	L.VLDL.C	Total cholesterol in large VLDL (m)	Total cholesterol in large VLDL	healthspan	0.0264137	0.0587356	0.652924	8	T	G	T	G	FALSE	FALSE	0.693034	0.64	0.086319	0.00228	0.011789	0.00507	3.81e-13	0.326462
rs1260326	2	27730940	L.VLDL.C	Total cholesterol in large VLDL (m)	Total cholesterol in large VLDL	healthspan	0.0963836	0.0556534	0.0832994	8	C	T	C	T	FALSE	FALSE	0.639165	0.61	-0.089123	-0.00859	0.010287	0.00496	8.49e-18	0.0416497
rs34482346	7	72915521	L.VLDL.C	Total cholesterol in large VLDL (m)	Total cholesterol in large VLDL	healthspan	-0.0743149	0.0572373	0.194162	8	C	G	C	G	TRUE	FALSE	0.120914	0.12	-0.128238	0.00953	0.015396	0.00734	1.44e-16	0.0970809
rs438811	19	45416741	L.VLDL.C	Total cholesterol in large VLDL (m)	Total cholesterol in large VLDL	healthspan	0.00256247	0.0607124	0.966334	8	T	C	T	C	FALSE	FALSE	0.233745	0.24	0.09405	0.000241	0.012173	0.00571	1.82e-14	0.483167
rs72999033	19	19366632	L.VLDL.C	Total cholesterol in large VLDL (m)	Total cholesterol in large VLDL	healthspan	0.072208	0.0661238	0.274828	8	T	C	T	C	FALSE	FALSE	0.059375	0.065	-0.149568	-0.0108	0.021148	0.00989	2.31e-12	0.137414
rs76975037	8	19851508	L.VLDL.C	Total cholesterol in large VLDL (m)	Total cholesterol in large VLDL	healthspan	-0.122343	0.055088	0.0263605	8	A	C	A	C	FALSE	FALSE	0.087141	0.098	-0.147945	0.0181	0.017556	0.00815	6.37e-17	0.0131803
rs9472125	6	43756169	L.VLDL.C	Total cholesterol in large VLDL (m)	Total cholesterol in large VLDL	healthspan	-0.183831	0.0861105	0.0327748	8	T	C	T	C	FALSE	FALSE	0.166066	0.11	-0.09302	0.0171	0.016265	0.00801	1.41e-08	0.0163874
rs964184	11	116648917	L.VLDL.C	Total cholesterol in large VLDL (m)	Total cholesterol in large VLDL	healthspan	-0.0368515	0.0335779	0.272426	8	C	G	C	G	TRUE	FALSE	0.861792	0.87	-0.213831	0.00788	0.01408	0.00718	2.7e-51	0.136213
rs116843064	19	8429323	L.VLDL.CE	Cholesterol esters in large VLDL (m)	Cholesterol esters in large VLDL	healthspan	-0.155144	0.0887995	0.0806154	9	A	G	A	G	FALSE	FALSE	0.029132	0.019	-0.195947	0.0304	0.035302	0.0174	4.17e-08	0.0403077
rs1260326	2	27730940	L.VLDL.CE	Cholesterol esters in large VLDL (m)	Cholesterol esters in large VLDL	healthspan	0.103511	0.0597691	0.0832994	9	C	T	C	T	FALSE	FALSE	0.636812	0.61	-0.082986	-0.00859	0.010722	0.00496	2.08e-14	0.0416497
rs1569209	8	19830170	L.VLDL.CE	Cholesterol esters in large VLDL (m)	Cholesterol esters in large VLDL	healthspan	-0.0542011	0.0445481	0.223724	9	G	T	G	T	FALSE	FALSE	0.062761	0.086	-0.193723	0.0105	0.021472	0.00863	4.94e-19	0.111862
rs2980860	8	126485337	L.VLDL.CE	Cholesterol esters in large VLDL (m)	Cholesterol esters in large VLDL	healthspan	-0.156185	0.0815167	0.0553672	9	G	A	G	A	FALSE	FALSE	0.480838	0.47	-0.059865	0.00935	0.010358	0.00488	1.13e-08	0.0276836
rs34482346	7	72915521	L.VLDL.CE	Cholesterol esters in large VLDL (m)	Cholesterol esters in large VLDL	healthspan	-0.0755701	0.0582041	0.194162	9	C	G	C	G	TRUE	FALSE	0.120166	0.12	-0.126108	0.00953	0.016022	0.00734	7.49e-15	0.0970809
rs483082	19	45416178	L.VLDL.CE	Cholesterol esters in large VLDL (m)	Cholesterol esters in large VLDL	healthspan	0.00347165	0.0591734	0.953216	9	T	G	T	G	FALSE	FALSE	0.229485	0.24	0.096496	0.000335	0.012537	0.00571	2.88e-14	0.476608
rs72999033	19	19366632	L.VLDL.CE	Cholesterol esters in large VLDL (m)	Cholesterol esters in large VLDL	healthspan	0.0729488	0.0668022	0.274828	9	T	C	T	C	FALSE	FALSE	0.061332	0.065	-0.148049	-0.0108	0.021539	0.00989	1.12e-11	0.137414
rs77697917	17	41840849	L.VLDL.CE	Cholesterol esters in large VLDL (m)	Cholesterol esters in large VLDL	healthspan	-0.104734	0.0677966	0.122388	9	T	C	T	C	FALSE	FALSE	0.02331	0.029	0.213875	-0.0224	0.037272	0.0145	1.44e-08	0.061194
rs964184	11	116648917	L.VLDL.CE	Cholesterol esters in large VLDL (m)	Cholesterol esters in large VLDL	healthspan	-0.0360421	0.0328404	0.272426	9	C	G	C	G	TRUE	FALSE	0.857648	0.87	-0.218633	0.00788	0.014601	0.00718	1.53e-49	0.136213
rs10455872	6	161010118	L.VLDL.FC	Free cholesterol in large VLDL (m)	Free cholesterol in large VLDL	healthspan	0.362919	0.0565875	1.42302e-10	9	G	A	G	A	FALSE	FALSE	0.040796	0.081	-0.158162	-0.0574	0.028087	0.00895	2.38e-08	7.11511e-11
rs1168041	1	62960250	L.VLDL.FC	Free cholesterol in large VLDL (m)	Free cholesterol in large VLDL	healthspan	0.0335952	0.0572445	0.557289	9	C	T	C	T	FALSE	FALSE	0.721564	0.65	0.090489	0.00304	0.011287	0.00518	1.91e-15	0.278645
rs1260326	2	27730940	L.VLDL.FC	Free cholesterol in large VLDL (m)	Free cholesterol in large VLDL	healthspan	0.0908111	0.0524357	0.0832994	9	C	T	C	T	FALSE	FALSE	0.639168	0.61	-0.094592	-0.00859	0.010276	0.00496	7.17e-20	0.0416497
rs3812316	7	73020337	L.VLDL.FC	Free cholesterol in large VLDL (m)	Free cholesterol in large VLDL	healthspan	-0.0421336	0.0578336	0.466288	9	G	C	G	C	TRUE	FALSE	0.124674	0.13	-0.124841	0.00526	0.015244	0.00722	4.73e-16	0.233144
rs41293995	10	5989505	L.VLDL.FC	Free cholesterol in large VLDL (m)	Free cholesterol in large VLDL	healthspan	-0.0795545	0.0739521	0.282036	9	A	C	A	C	FALSE	FALSE	0.030934	0.038	-0.178494	0.0142	0.03182	0.0132	2.69e-08	0.141018
rs438811	19	45416741	L.VLDL.FC	Free cholesterol in large VLDL (m)	Free cholesterol in large VLDL	healthspan	0.00260515	0.0617237	0.966334	9	T	C	T	C	FALSE	FALSE	0.23375	0.24	0.092509	0.000241	0.012171	0.00571	4.92e-14	0.483167
rs72999033	19	19366632	L.VLDL.FC	Free cholesterol in large VLDL (m)	Free cholesterol in large VLDL	healthspan	0.0690034	0.0631892	0.274828	9	T	C	T	C	FALSE	FALSE	0.059373	0.065	-0.156514	-0.0108	0.021142	0.00989	2.17e-13	0.137414
rs76975037	8	19851508	L.VLDL.FC	Free cholesterol in large VLDL (m)	Free cholesterol in large VLDL	healthspan	-0.129473	0.0582984	0.0263605	9	A	C	A	C	FALSE	FALSE	0.087147	0.098	-0.139798	0.0181	0.017549	0.00815	2.87e-15	0.0131803
rs964184	11	116648917	L.VLDL.FC	Free cholesterol in large VLDL (m)	Free cholesterol in large VLDL	healthspan	-0.0377246	0.0343735	0.272426	9	C	G	C	G	TRUE	FALSE	0.861797	0.87	-0.208882	0.00788	0.014075	0.00718	5.18e-49	0.136213
rs10455872	6	161010118	L.VLDL.L	Total lipids in large VLDL (m)	Total lipids in large VLDL	healthspan	0.351098	0.0547444	1.42302e-10	9	G	A	G	A	FALSE	FALSE	0.040796	0.081	-0.163487	-0.0574	0.028078	0.00895	8e-09	7.11511e-11
rs11207978	1	62980512	L.VLDL.L	Total lipids in large VLDL (m)	Total lipids in large VLDL	healthspan	0.143815	0.072273	0.0466039	9	C	T	C	T	FALSE	FALSE	0.189329	0.22	-0.08205	-0.0118	0.013081	0.00593	5.16e-10	0.023302
rs115849089	8	19912370	L.VLDL.L	Total lipids in large VLDL (m)	Total lipids in large VLDL	healthspan	-0.1735	0.0550264	0.00161583	9	A	G	A	G	FALSE	FALSE	0.101349	0.12	-0.137752	0.0239	0.017275	0.00758	2.79e-15	0.000807914
rs1260326	2	27730940	L.VLDL.L	Total lipids in large VLDL (m)	Total lipids in large VLDL	healthspan	0.0979621	0.0565648	0.0832994	9	C	T	C	T	FALSE	FALSE	0.636812	0.61	-0.087687	-0.00859	0.010707	0.00496	4.9e-16	0.0416497
rs16996148	19	19658472	L.VLDL.L	Total lipids in large VLDL (m)	Total lipids in large VLDL	healthspan	0.0989782	0.0655638	0.131133	9	T	G	T	G	FALSE	FALSE	0.066056	0.083	-0.134373	-0.0133	0.020709	0.00881	1.29e-10	0.0655666
rs34437827	7	72923338	L.VLDL.L	Total lipids in large VLDL (m)	Total lipids in large VLDL	healthspan	-0.0782154	0.059148	0.186045	9	G	A	G	A	FALSE	FALSE	0.175208	0.2	-0.102793	0.00804	0.013689	0.00608	1.01e-13	0.0930227
rs483082	19	45416178	L.VLDL.L	Total lipids in large VLDL (m)	Total lipids in large VLDL	healthspan	0.0038154	0.0650327	0.953216	9	T	G	T	G	FALSE	FALSE	0.229485	0.24	0.087802	0.000335	0.012533	0.00571	3.91e-12	0.476608
rs9472125	6	43756169	L.VLDL.L	Total lipids in large VLDL (m)	Total lipids in large VLDL	healthspan	-0.184502	0.0864245	0.0327748	9	T	C	T	C	FALSE	FALSE	0.166066	0.11	-0.092682	0.0171	0.016258	0.00801	1.63e-08	0.0163874
rs964184	11	116648917	L.VLDL.L	Total lipids in large VLDL (m)	Total lipids in large VLDL	healthspan	-0.0378473	0.0344852	0.272426	9	C	G	C	G	TRUE	FALSE	0.857648	0.87	-0.208205	0.00788	0.014606	0.00718	2.62e-45	0.136213
rs115849089	8	19912370	L.VLDL.P	Concentration of large VLDL particles	Concentration of large VLDL particles	healthspan	-0.171373	0.0543517	0.00161583	7	A	G	A	G	FALSE	FALSE	0.101349	0.12	-0.139462	0.0239	0.017303	0.00758	2.15e-15	0.000807914
rs1260326	2	27730940	L.VLDL.P	Concentration of large VLDL particles	Concentration of large VLDL particles	healthspan	0.0874291	0.0504829	0.0832994	7	C	T	C	T	FALSE	FALSE	0.636812	0.61	-0.098251	-0.00859	0.010722	0.00496	1.9e-19	0.0416497
rs2980882	8	126480700	L.VLDL.P	Concentration of large VLDL particles	Concentration of large VLDL particles	healthspan	-0.167928	0.080971	0.0380866	7	G	A	G	A	FALSE	FALSE	0.484411	0.47	-0.060145	0.0101	0.01037	0.00487	1.14e-08	0.0190433
rs439401	19	45414451	L.VLDL.P	Concentration of large VLDL particles	Concentration of large VLDL particles	healthspan	-0.0712056	0.0599314	0.234787	7	C	T	C	T	FALSE	FALSE	0.691322	0.64	0.084263	-0.006	0.011366	0.00505	2.96e-13	0.117393
rs55730499	6	161005610	L.VLDL.P	Concentration of large VLDL particles	Concentration of large VLDL particles	healthspan	0.353208	0.0553711	1.78337e-10	7	T	C	T	C	FALSE	FALSE	0.040951	0.082	-0.161095	-0.0569	0.028225	0.00892	1.94e-08	8.91684e-11
rs56255430	19	19477877	L.VLDL.P	Concentration of large VLDL particles	Concentration of large VLDL particles	healthspan	0.0779027	0.0606529	0.199001	7	C	A	C	A	FALSE	FALSE	0.064574	0.085	-0.143769	-0.0112	0.020988	0.00872	1.57e-11	0.0995004
rs964184	11	116648917	L.VLDL.P	Concentration of large VLDL particles	Concentration of large VLDL particles	healthspan	-0.0361224	0.0329136	0.272426	7	C	G	C	G	TRUE	FALSE	0.857648	0.87	-0.218147	0.00788	0.014622	0.00718	7.79e-49	0.136213
rs1260326	2	27730940	L.VLDL.PL	Phospholipids in large VLDL (m)	Phospholipids in large VLDL	healthspan	0.0887259	0.0512317	0.0832994	8	C	T	C	T	FALSE	FALSE	0.639169	0.61	-0.096815	-0.00859	0.010277	0.00496	9.13e-21	0.0416497
rs34437827	7	72923338	L.VLDL.PL	Phospholipids in large VLDL (m)	Phospholipids in large VLDL	healthspan	-0.0839941	0.0635179	0.186045	8	G	A	G	A	FALSE	FALSE	0.183461	0.2	-0.095721	0.00804	0.013229	0.00608	7.09e-13	0.0930227
rs4350231	1	62922660	L.VLDL.PL	Phospholipids in large VLDL (m)	Phospholipids in large VLDL	healthspan	0.0332445	0.0657129	0.612923	8	A	G	A	G	FALSE	FALSE	0.301343	0.36	-0.077306	-0.00257	0.010745	0.00508	9.56e-13	0.306461
rs438811	19	45416741	L.VLDL.PL	Phospholipids in large VLDL (m)	Phospholipids in large VLDL	healthspan	0.00254002	0.0601806	0.966334	8	T	C	T	C	FALSE	FALSE	0.233751	0.24	0.094881	0.000241	0.012171	0.00571	1.05e-14	0.483167
rs56255430	19	19477877	L.VLDL.PL	Phospholipids in large VLDL (m)	Phospholipids in large VLDL	healthspan	0.0777173	0.0605085	0.199001	8	C	A	C	A	FALSE	FALSE	0.064574	0.085	-0.144112	-0.0112	0.020954	0.00872	8.96e-12	0.0995004
rs76975037	8	19851508	L.VLDL.PL	Phospholipids in large VLDL (m)	Phospholipids in large VLDL	healthspan	-0.115911	0.0521921	0.0263605	8	A	C	A	C	FALSE	FALSE	0.087149	0.098	-0.156154	0.0181	0.017546	0.00815	1.06e-18	0.0131803
rs9472125	6	43756169	L.VLDL.PL	Phospholipids in large VLDL (m)	Phospholipids in large VLDL	healthspan	-0.178962	0.0838296	0.0327748	8	T	C	T	C	FALSE	FALSE	0.165755	0.11	-0.095551	0.0171	0.016614	0.00801	1.16e-08	0.0163874
rs964184	11	116648917	L.VLDL.PL	Phospholipids in large VLDL (m)	Phospholipids in large VLDL	healthspan	-0.0374519	0.034125	0.272426	8	C	G	C	G	TRUE	FALSE	0.861799	0.87	-0.210403	0.00788	0.014078	0.00718	9.37e-50	0.136213
rs10455872	6	161010118	L.VLDL.TG	Triglycerides in large VLDL (m)	Triglycerides in large VLDL	healthspan	0.347432	0.0541728	1.42302e-10	8	G	A	G	A	FALSE	FALSE	0.040796	0.081	-0.165212	-0.0574	0.028081	0.00895	5.39e-09	7.11511e-11
rs1260326	2	27730940	L.VLDL.TG	Triglycerides in large VLDL (m)	Triglycerides in large VLDL	healthspan	0.0911812	0.0526495	0.0832994	8	C	T	C	T	FALSE	FALSE	0.639169	0.61	-0.094208	-0.00859	0.010278	0.00496	9.83e-20	0.0416497
rs34346326	7	73016181	L.VLDL.TG	Triglycerides in large VLDL (m)	Triglycerides in large VLDL	healthspan	-0.0756113	0.0550312	0.169451	8	C	T	C	T	FALSE	FALSE	0.172887	0.2	-0.110301	0.00834	0.013161	0.00607	9.42e-17	0.0847254
rs4350231	1	62922660	L.VLDL.TG	Triglycerides in large VLDL (m)	Triglycerides in large VLDL	healthspan	0.0361763	0.071508	0.612923	8	A	G	A	G	FALSE	FALSE	0.301343	0.36	-0.071041	-0.00257	0.010743	0.00508	5.45e-11	0.306461
rs438811	19	45416741	L.VLDL.TG	Triglycerides in large VLDL (m)	Triglycerides in large VLDL	healthspan	0.00269072	0.0637512	0.966334	8	T	C	T	C	FALSE	FALSE	0.233751	0.24	0.089567	0.000241	0.012171	0.00571	2.92e-13	0.483167
rs72999033	19	19366632	L.VLDL.TG	Triglycerides in large VLDL (m)	Triglycerides in large VLDL	healthspan	0.0812971	0.0744471	0.274828	8	T	C	T	C	FALSE	FALSE	0.059372	0.065	-0.132846	-0.0108	0.021144	0.00989	4.64e-10	0.137414
rs9472125	6	43756169	L.VLDL.TG	Triglycerides in large VLDL (m)	Triglycerides in large VLDL	healthspan	-0.188347	0.0882256	0.0327748	8	T	C	T	C	FALSE	FALSE	0.166066	0.11	-0.09079	0.0171	0.016262	0.00801	3.08e-08	0.0163874
rs964184	11	116648917	L.VLDL.TG	Triglycerides in large VLDL (m)	Triglycerides in large VLDL	healthspan	-0.0381955	0.0348025	0.272426	8	C	G	C	G	TRUE	FALSE	0.861799	0.87	-0.206307	0.00788	0.014077	0.00718	6.99e-48	0.136213
rs10402112	19	11191677	LA	18:2, linoleic acid (m)	18:2, linoleic acid	healthspan	-0.0923501	0.0437786	0.0349032	10	A	T	A	T	TRUE	FALSE	0.09963	0.12	-0.171088	0.0158	0.021087	0.00749	7.9e-16	0.0174516
rs1260326	2	27730940	LA	18:2, linoleic acid (m)	18:2, linoleic acid	healthspan	0.104529	0.0603568	0.0832994	10	C	T	C	T	FALSE	FALSE	0.636686	0.61	-0.082178	-0.00859	0.01269	0.00496	1.28e-10	0.0416497
rs144064722	4	73406173	LA	18:2, linoleic acid (m)	18:2, linoleic acid	healthspan	-0.023501	0.0699383	0.736852	10	G	A	G	A	FALSE	FALSE	0.026298	0.024	0.230203	-0.00541	0.039539	0.0161	7.45e-09	0.368426
rs144723570	21	45244466	LA	18:2, linoleic acid (m)	18:2, linoleic acid	healthspan	-0.052639	0.0562486	0.349361	10	T	C	T	C	FALSE	FALSE	0.01117	0.018	-0.332453	0.0175	0.059815	0.0187	3.42e-08	0.174681
rs17414716	1	55759138	LA	18:2, linoleic acid (m)	18:2, linoleic acid	healthspan	-0.0449904	0.10931	0.680643	10	G	A	G	A	FALSE	FALSE	0.028489	0.0058	-0.300064	0.0135	0.037805	0.0328	3.26e-15	0.340322
rs1800588	15	58723675	LA	18:2, linoleic acid (m)	18:2, linoleic acid	healthspan	0.0470468	0.0455766	0.301951	10	T	C	T	C	FALSE	FALSE	0.24922	0.22	0.129233	0.00608	0.014469	0.00589	7.41e-19	0.150976
rs7412	19	45412079	LA	18:2, linoleic acid (m)	18:2, linoleic acid	healthspan	-0.0898177	0.0301991	0.00293767	10	T	C	T	C	FALSE	FALSE	0.057292	0.081	-0.295042	0.0265	0.028251	0.00891	3.4e-25	0.00146883
rs79225634	5	74619639	LA	18:2, linoleic acid (m)	18:2, linoleic acid	healthspan	-0.0430994	0.0531976	0.417839	10	T	C	T	C	FALSE	FALSE	0.35159	0.34	0.096057	-0.00414	0.012933	0.00511	1.66e-13	0.208919
rs964184	11	116648917	LA	18:2, linoleic acid (m)	18:2, linoleic acid	healthspan	-0.0407401	0.0371211	0.272426	10	C	G	C	G	TRUE	FALSE	0.856199	0.87	-0.193421	0.00788	0.01729	0.00718	1.14e-28	0.136213
rs99780	11	61596633	LA	18:2, linoleic acid (m)	18:2, linoleic acid	healthspan	0.090316	0.0342392	0.00834469	10	T	C	T	C	FALSE	FALSE	0.401006	0.35	0.148368	0.0134	0.012472	0.00508	3.35e-32	0.00417235
rs10056811	5	74605220	LDL.C	Total cholesterol in LDL (m)	Total cholesterol in LDL	healthspan	-0.0492026	0.0580251	0.396464	16	A	G	A	G	FALSE	FALSE	0.341019	0.34	0.08841	-0.00435	0.01036	0.00513	4.74e-17	0.198232
rs112635299	14	94838142	LDL.C	Total cholesterol in LDL (m)	Total cholesterol in LDL	healthspan	0.146952	0.0723988	0.0423807	16	T	G	T	G	FALSE	FALSE	0.017688	0.021	0.232048	0.0341	0.039655	0.0168	8.66e-09	0.0211904
rs11591147	1	55505647	LDL.C	Total cholesterol in LDL (m)	Total cholesterol in LDL	healthspan	-0.102865	0.0355177	0.00377742	16	T	G	T	G	FALSE	FALSE	0.030715	0.018	-0.515236	0.053	0.03472	0.0183	2.85e-48	0.00188871
rs142130958	19	11190652	LDL.C	Total cholesterol in LDL (m)	Total cholesterol in LDL	healthspan	-0.0697846	0.0325083	0.0318198	16	A	G	A	G	FALSE	FALSE	0.105498	0.12	-0.23071	0.0161	0.016326	0.0075	6.16e-44	0.0159099
rs182695896	4	74813227	LDL.C	Total cholesterol in LDL (m)	Total cholesterol in LDL	healthspan	0.151977	0.0803259	0.058491	16	C	A	C	A	FALSE	FALSE	0.019221	0.0097	0.311232	0.0473	0.040811	0.025	6.37e-14	0.0292455
rs193084249	1	26987646	LDL.C	Total cholesterol in LDL (m)	Total cholesterol in LDL	healthspan	-0.170438	0.0910484	0.0612134	16	G	A	G	A	FALSE	FALSE	0.032129	0.024	0.180124	-0.0307	0.03124	0.0164	1.42e-08	0.0306067
rs2207132	20	39142516	LDL.C	Total cholesterol in LDL (m)	Total cholesterol in LDL	healthspan	-0.0631204	0.0980441	0.519708	16	A	G	A	G	FALSE	FALSE	0.059698	0.033	0.139733	-0.00882	0.024519	0.0137	2.08e-08	0.259854
rs62523994	8	145026582	LDL.C	Total cholesterol in LDL (m)	Total cholesterol in LDL	healthspan	0.00350125	0.0865733	0.96774	16	A	G	A	G	FALSE	FALSE	0.388871	0.4	0.057408	0.000201	0.010139	0.00497	2.57e-08	0.48387
rs629301	1	109818306	LDL.C	Total cholesterol in LDL (m)	Total cholesterol in LDL	healthspan	-0.176716	0.0457105	0.000110644	16	T	G	T	G	FALSE	FALSE	0.779766	0.78	0.127323	-0.0225	0.011902	0.00582	6.81e-26	5.53221e-05
rs635634	9	136155000	LDL.C	Total cholesterol in LDL (m)	Total cholesterol in LDL	healthspan	-0.290334	0.0899748	0.00125167	16	T	C	T	C	FALSE	FALSE	0.198427	0.19	0.069575	-0.0202	0.012347	0.00626	2.99e-08	0.000625834
rs6756629	2	44065090	LDL.C	Total cholesterol in LDL (m)	Total cholesterol in LDL	healthspan	0.0581575	0.0701538	0.407104	16	A	G	A	G	FALSE	FALSE	0.078221	0.063	-0.142544	-0.00829	0.018173	0.01	1.22e-14	0.203552
rs73066442	7	21592973	LDL.C	Total cholesterol in LDL (m)	Total cholesterol in LDL	healthspan	-0.0672501	0.0800529	0.400869	16	G	A	G	A	FALSE	FALSE	0.245767	0.24	0.071078	-0.00478	0.011433	0.00569	9.71e-10	0.200434
rs73107473	7	44577622	LDL.C	Total cholesterol in LDL (m)	Total cholesterol in LDL	healthspan	0.0116424	0.0851439	0.891238	16	A	G	A	G	FALSE	FALSE	0.181308	0.17	0.077046	0.000897	0.013419	0.00656	1.63e-08	0.445619
rs7412	19	45412079	LDL.C	Total cholesterol in LDL (m)	Total cholesterol in LDL	healthspan	-0.0447724	0.0150537	0.00293767	16	T	C	T	C	FALSE	FALSE	0.056115	0.081	-0.591882	0.0265	0.025059	0.00891	1.75e-119	0.00146883
rs934197	2	21267461	LDL.C	Total cholesterol in LDL (m)	Total cholesterol in LDL	healthspan	0.00841996	0.0427668	0.843921	16	A	G	A	G	FALSE	FALSE	0.287222	0.34	0.119953	0.00101	0.010962	0.00513	5.14e-27	0.42196
rs964184	11	116648917	LDL.C	Total cholesterol in LDL (m)	Total cholesterol in LDL	healthspan	-0.0899482	0.0819579	0.272426	16	C	G	C	G	TRUE	FALSE	0.861776	0.87	-0.087606	0.00788	0.014015	0.00718	7.88e-10	0.136213
rs10468017	15	58678512	LDL.D	Mean diameter for LDL particles nm	Mean diameter for LDL particles	healthspan	-0.00856636	0.0295929	0.772219	5	T	C	T	C	FALSE	FALSE	0.313616	0.3	0.179773	-0.00154	0.011123	0.00532	6.33e-58	0.386109
rs12149545	16	56993161	LDL.D	Mean diameter for LDL particles nm	Mean diameter for LDL particles	healthspan	-0.0698899	0.0508822	0.169577	5	A	G	A	G	FALSE	FALSE	0.28474	0.32	-0.10259	0.00717	0.011427	0.00522	5.13e-19	0.0847887
rs1260326	2	27730940	LDL.D	Mean diameter for LDL particles nm	Mean diameter for LDL particles	healthspan	-0.132274	0.076377	0.0832994	5	C	T	C	T	FALSE	FALSE	0.636562	0.61	0.064941	-0.00859	0.010639	0.00496	1.39e-09	0.0416497
rs28456	11	61589481	LDL.D	Mean diameter for LDL particles nm	Mean diameter for LDL particles	healthspan	-0.251049	0.0862154	0.00359264	5	G	A	G	A	FALSE	FALSE	0.368426	0.31	-0.060546	0.0152	0.010676	0.00522	1.82e-08	0.00179632
rs75627662	19	45413576	LDL.D	Mean diameter for LDL particles nm	Mean diameter for LDL particles	healthspan	-0.0766779	0.0704449	0.276383	5	T	C	T	C	FALSE	FALSE	0.20694	0.21	-0.085031	0.00652	0.012914	0.00599	6.4e-11	0.138191
rs12325419	16	70368909	LEU	Leucine (m)	Leucine	healthspan	-0.00545929	0.0922473	0.952808	3	A	G	A	G	FALSE	FALSE	0.120221	0.12	-0.082062	0.000448	0.014985	0.00757	4.55e-08	0.476404
rs1260326	2	27730940	LEU	Leucine (m)	Leucine	healthspan	0.107633	0.0621492	0.0832994	3	C	T	C	T	FALSE	FALSE	0.638971	0.61	-0.079808	-0.00859	0.009937	0.00496	1.07e-15	0.0416497
rs17789027	4	89181841	LEU	Leucine (m)	Leucine	healthspan	-0.0659337	0.0455826	0.148047	3	G	A	G	A	FALSE	FALSE	0.384329	0.41	0.108594	-0.00716	0.009541	0.00495	6.16e-30	0.0740235
rs2126259	8	9185146	M.HDL.C	Total cholesterol in (m) edium HDL (m)	Total cholesterol in medium HDL	healthspan	-0.030968	0.0855358	0.717317	6	C	T	C	T	FALSE	FALSE	0.868898	0.9	0.093645	-0.0029	0.014443	0.00801	1.36e-10	0.358658
rs247617	16	56990716	M.HDL.C	Total cholesterol in (m) edium HDL (m)	Total cholesterol in medium HDL	healthspan	0.0404535	0.0313832	0.197392	6	A	C	A	C	FALSE	FALSE	0.297513	0.32	0.165375	0.00669	0.010812	0.00519	7.55e-52	0.098696
rs429358	19	45411941	M.HDL.C	Total cholesterol in (m) edium HDL (m)	Total cholesterol in medium HDL	healthspan	0.164367	0.0802639	0.0405764	6	C	T	C	T	FALSE	FALSE	0.169994	0.16	-0.08335	-0.0137	0.013401	0.00669	7.33e-10	0.0202882
rs4939883	18	47167214	M.HDL.C	Total cholesterol in (m) edium HDL (m)	Total cholesterol in medium HDL	healthspan	0.0232574	0.0865996	0.788266	6	C	T	C	T	FALSE	FALSE	0.830956	0.82	0.073095	0.0017	0.012957	0.00633	2.32e-08	0.394133
rs590820	1	230309619	M.HDL.C	Total cholesterol in (m) edium HDL (m)	Total cholesterol in medium HDL	healthspan	0.115016	0.0860454	0.181323	6	G	A	G	A	FALSE	FALSE	0.436587	0.42	-0.057644	-0.00663	0.010122	0.00496	1.71e-08	0.0906613
rs75835816	8	19885513	M.HDL.C	Total cholesterol in (m) edium HDL (m)	Total cholesterol in medium HDL	healthspan	0.185286	0.0785681	0.0183594	6	C	G	C	G	TRUE	FALSE	0.0194	0.018	-0.23801	-0.0441	0.038113	0.0187	6.27e-10	0.0091797
rs1367117	2	21263900	M.HDL.CE	Cholesterol esters in (m) edium HDL (m)	Cholesterol esters in medium HDL	healthspan	-0.0212907	0.077462	0.783429	7	A	G	A	G	FALSE	FALSE	0.284518	0.34	-0.066226	0.00141	0.011469	0.00513	1.09e-08	0.391714
rs2126259	8	9185146	M.HDL.CE	Cholesterol esters in (m) edium HDL (m)	Cholesterol esters in medium HDL	healthspan	-0.0326297	0.0901256	0.717317	7	C	T	C	T	FALSE	FALSE	0.861881	0.9	0.088876	-0.0029	0.014847	0.00801	3.11e-09	0.358658
rs247617	16	56990716	M.HDL.CE	Cholesterol esters in (m) edium HDL (m)	Cholesterol esters in medium HDL	healthspan	0.0416674	0.032325	0.197392	7	A	C	A	C	FALSE	FALSE	0.288773	0.32	0.160557	0.00669	0.011396	0.00519	3.15e-44	0.098696
rs429358	19	45411941	M.HDL.CE	Cholesterol esters in (m) edium HDL (m)	Cholesterol esters in medium HDL	healthspan	0.169769	0.0829017	0.0405764	7	C	T	C	T	FALSE	FALSE	0.168024	0.16	-0.080698	-0.0137	0.013834	0.00669	7.73e-09	0.0202882
rs6073966	20	44570192	M.HDL.CE	Cholesterol esters in (m) edium HDL (m)	Cholesterol esters in medium HDL	healthspan	-0.0514556	0.074248	0.488295	7	T	C	T	C	FALSE	FALSE	0.143985	0.17	0.086871	-0.00447	0.014607	0.00645	3.93e-09	0.244147
rs75835816	8	19885513	M.HDL.CE	Cholesterol esters in (m) edium HDL (m)	Cholesterol esters in medium HDL	healthspan	0.188921	0.0801093	0.0183594	7	C	G	C	G	TRUE	FALSE	0.0194	0.018	-0.233431	-0.0441	0.038111	0.0187	1.33e-09	0.0091797
rs964184	11	116648917	M.HDL.CE	Cholesterol esters in (m) edium HDL (m)	Cholesterol esters in medium HDL	healthspan	0.0935478	0.0852377	0.272426	7	C	G	C	G	TRUE	FALSE	0.857677	0.87	0.084235	0.00788	0.01456	0.00718	1.02e-08	0.136213
rs247617	16	56990716	M.HDL.FC	Free cholesterol in (m) edium HDL (m)	Free cholesterol in medium HDL	healthspan	0.04218	0.0327226	0.197392	5	A	C	A	C	FALSE	FALSE	0.297517	0.32	0.158606	0.00669	0.010817	0.00519	7.52e-48	0.098696
rs4939884	18	47167407	M.HDL.FC	Free cholesterol in (m) edium HDL (m)	Free cholesterol in medium HDL	healthspan	0.0126848	0.0769547	0.869074	5	C	T	C	T	FALSE	FALSE	0.830432	0.82	0.082776	0.00105	0.012938	0.00637	2.31e-10	0.434537
rs590820	1	230309619	M.HDL.FC	Free cholesterol in (m) edium HDL (m)	Free cholesterol in medium HDL	healthspan	0.107558	0.0804659	0.181323	5	G	A	G	A	FALSE	FALSE	0.436583	0.42	-0.061641	-0.00663	0.010121	0.00496	1.59e-09	0.0906613
rs75835816	8	19885513	M.HDL.FC	Free cholesterol in (m) edium HDL (m)	Free cholesterol in medium HDL	healthspan	0.193505	0.0820532	0.0183594	5	C	G	C	G	TRUE	FALSE	0.0194	0.018	-0.227901	-0.0441	0.038116	0.0187	3.13e-09	0.0091797
rs9987289	8	9183358	M.HDL.FC	Free cholesterol in (m) edium HDL (m)	Free cholesterol in medium HDL	healthspan	0.0158483	0.0783093	0.839619	5	G	A	G	A	FALSE	FALSE	0.881901	0.91	0.107267	0.0017	0.015122	0.0084	2.08e-12	0.419809
rs247617	16	56990716	M.HDL.L	Total lipids in (m) edium HDL (m)	Total lipids in medium HDL	healthspan	0.0493399	0.0382772	0.197392	5	A	C	A	C	FALSE	FALSE	0.288773	0.32	0.13559	0.00669	0.011418	0.00519	5.7e-32	0.098696
rs6073966	20	44570192	M.HDL.L	Total lipids in (m) edium HDL (m)	Total lipids in medium HDL	healthspan	-0.0448588	0.0647291	0.488295	5	T	C	T	C	FALSE	FALSE	0.143985	0.17	0.099646	-0.00447	0.014609	0.00645	1.4e-11	0.244147
rs6507939	18	47176261	M.HDL.L	Total lipids in (m) edium HDL (m)	Total lipids in medium HDL	healthspan	0.0463474	0.0784341	0.554581	5	C	A	C	A	FALSE	FALSE	0.839141	0.85	0.086952	0.00403	0.01394	0.00682	6.4e-10	0.277291
rs75835816	8	19885513	M.HDL.L	Total lipids in (m) edium HDL (m)	Total lipids in medium HDL	healthspan	0.202046	0.0856749	0.0183594	5	C	G	C	G	TRUE	FALSE	0.0194	0.018	-0.218267	-0.0441	0.038134	0.0187	1.42e-08	0.0091797
rs9987289	8	9183358	M.HDL.L	Total lipids in (m) edium HDL (m)	Total lipids in medium HDL	healthspan	0.0179427	0.0886581	0.839619	5	G	A	G	A	FALSE	FALSE	0.874954	0.91	0.094746	0.0017	0.015496	0.0084	1.38e-09	0.419809
rs247617	16	56990716	M.HDL.P	Concentration of (m) edium HDL particles	Concentration of medium HDL particles	healthspan	0.0555297	0.0430791	0.197392	4	A	C	A	C	FALSE	FALSE	0.288773	0.32	0.120476	0.00669	0.01143	0.00519	1.49e-25	0.098696
rs6073966	20	44570192	M.HDL.P	Concentration of (m) edium HDL particles	Concentration of medium HDL particles	healthspan	-0.0430184	0.0620735	0.488295	4	T	C	T	C	FALSE	FALSE	0.143985	0.17	0.103909	-0.00447	0.01461	0.00645	1.8e-12	0.244147
rs6507939	18	47176261	M.HDL.P	Concentration of (m) edium HDL particles	Concentration of medium HDL particles	healthspan	0.0438768	0.0742531	0.554581	4	C	A	C	A	FALSE	FALSE	0.839141	0.85	0.091848	0.00403	0.013942	0.00682	6.59e-11	0.277291
rs9987289	8	9183358	M.HDL.P	Concentration of (m) edium HDL particles	Concentration of medium HDL particles	healthspan	0.0186485	0.0921457	0.839619	4	G	A	G	A	FALSE	FALSE	0.874954	0.91	0.09116	0.0017	0.0155	0.0084	5.57e-09	0.419809
rs12239737	1	63086001	M.HDL.PL	Phospholipids in (m) edium HDL (m)	Phospholipids in medium HDL	healthspan	0.0696497	0.0819131	0.395165	6	A	T	A	T	TRUE	FALSE	0.269608	0.34	-0.063604	-0.00443	0.011146	0.00521	1.57e-08	0.197583
rs247617	16	56990716	M.HDL.PL	Phospholipids in (m) edium HDL (m)	Phospholipids in medium HDL	healthspan	0.0497935	0.038629	0.197392	6	A	C	A	C	FALSE	FALSE	0.297513	0.32	0.134355	0.00669	0.010834	0.00519	1.04e-34	0.098696
rs4939884	18	47167407	M.HDL.PL	Phospholipids in (m) edium HDL (m)	Phospholipids in medium HDL	healthspan	0.0112913	0.0685005	0.869074	6	C	T	C	T	FALSE	FALSE	0.830432	0.82	0.092992	0.00105	0.012945	0.00637	1.1e-12	0.434537
rs6073958	20	44551855	M.HDL.PL	Phospholipids in (m) edium HDL (m)	Phospholipids in medium HDL	healthspan	0.0225248	0.0782577	0.773478	6	C	T	C	T	FALSE	FALSE	0.195889	0.2	0.077692	0.00175	0.012327	0.00608	4.27e-10	0.386739
rs75835816	8	19885513	M.HDL.PL	Phospholipids in (m) edium HDL (m)	Phospholipids in medium HDL	healthspan	0.208281	0.0883188	0.0183594	6	C	G	C	G	TRUE	FALSE	0.0194	0.018	-0.211733	-0.0441	0.038142	0.0187	3.8e-08	0.0091797
rs9987289	8	9183358	M.HDL.PL	Phospholipids in (m) edium HDL (m)	Phospholipids in medium HDL	healthspan	0.017226	0.0851167	0.839619	6	G	A	G	A	FALSE	FALSE	0.881898	0.91	0.098688	0.0017	0.015136	0.0084	1.05e-10	0.419809
rs112635299	14	94838142	M.LDL.C	Total cholesterol in (m) edium LDL (m)	Total cholesterol in medium LDL	healthspan	0.143645	0.0707696	0.0423807	14	T	G	T	G	FALSE	FALSE	0.017688	0.021	0.23739	0.0341	0.039692	0.0168	4.03e-09	0.0211904
rs11591147	1	55505647	M.LDL.C	Total cholesterol in (m) edium LDL (m)	Total cholesterol in medium LDL	healthspan	-0.103975	0.0359009	0.00377742	14	T	G	T	G	FALSE	FALSE	0.030715	0.018	-0.509737	0.053	0.034729	0.0183	2.83e-47	0.00188871
rs12916	5	74656539	M.LDL.C	Total cholesterol in (m) edium LDL (m)	Total cholesterol in medium LDL	healthspan	-0.0240687	0.0592736	0.684698	14	C	T	C	T	FALSE	FALSE	0.424167	0.4	0.083511	-0.00201	0.00998	0.00495	1.86e-16	0.342349
rs142130958	19	11190652	M.LDL.C	Total cholesterol in (m) edium LDL (m)	Total cholesterol in medium LDL	healthspan	-0.0728494	0.033936	0.0318198	14	A	G	A	G	FALSE	FALSE	0.105498	0.12	-0.221004	0.0161	0.016344	0.0075	2.19e-40	0.0159099
rs182695896	4	74813227	M.LDL.C	Total cholesterol in (m) edium LDL (m)	Total cholesterol in medium LDL	healthspan	0.14574	0.0770295	0.058491	14	C	A	C	A	FALSE	FALSE	0.019088	0.0097	0.324551	0.0473	0.041708	0.025	1.95e-14	0.0292455
rs193084249	1	26987646	M.LDL.C	Total cholesterol in (m) edium LDL (m)	Total cholesterol in medium LDL	healthspan	-0.168911	0.0902328	0.0612134	14	G	A	G	A	FALSE	FALSE	0.032129	0.024	0.181752	-0.0307	0.031237	0.0164	1.04e-08	0.0306067
rs2207132	20	39142516	M.LDL.C	Total cholesterol in (m) edium LDL (m)	Total cholesterol in medium LDL	healthspan	-0.064281	0.0998469	0.519708	14	A	G	A	G	FALSE	FALSE	0.059698	0.033	0.13721	-0.00882	0.024516	0.0137	3.69e-08	0.259854
rs2980875	8	126481747	M.LDL.C	Total cholesterol in (m) edium LDL (m)	Total cholesterol in medium LDL	healthspan	-0.162402	0.0841381	0.0535839	14	G	A	G	A	FALSE	FALSE	0.484526	0.47	-0.057881	0.0094	0.009781	0.00487	5.86e-09	0.026792
rs3741298	11	116657561	M.LDL.C	Total cholesterol in (m) edium LDL (m)	Total cholesterol in medium LDL	healthspan	-0.0541205	0.0855987	0.527218	14	T	C	T	C	FALSE	FALSE	0.778198	0.81	-0.072431	0.00392	0.011784	0.0062	1.49e-09	0.263609
rs629301	1	109818306	M.LDL.C	Total cholesterol in (m) edium LDL (m)	Total cholesterol in medium LDL	healthspan	-0.178039	0.0460527	0.000110644	14	T	G	T	G	FALSE	FALSE	0.779766	0.78	0.126377	-0.0225	0.011908	0.00582	1.62e-25	5.53221e-05
rs73066442	7	21592973	M.LDL.C	Total cholesterol in (m) edium LDL (m)	Total cholesterol in medium LDL	healthspan	-0.0668765	0.0796083	0.400869	14	G	A	G	A	FALSE	FALSE	0.245767	0.24	0.071475	-0.00478	0.011442	0.00569	8.03e-10	0.200434
rs7412	19	45412079	M.LDL.C	Total cholesterol in (m) edium LDL (m)	Total cholesterol in medium LDL	healthspan	-0.046934	0.0157804	0.00293767	14	T	C	T	C	FALSE	FALSE	0.056115	0.081	-0.564623	0.0265	0.025081	0.00891	9.52e-109	0.00146883
rs76866386	2	44075483	M.LDL.C	Total cholesterol in (m) edium LDL (m)	Total cholesterol in medium LDL	healthspan	0.0684065	0.0692501	0.323242	14	C	T	C	T	FALSE	FALSE	0.078453	0.065	-0.142238	-0.00973	0.018183	0.00985	1.42e-14	0.161621
rs934197	2	21267461	M.LDL.C	Total cholesterol in (m) edium LDL (m)	Total cholesterol in medium LDL	healthspan	0.00893252	0.0453701	0.843921	14	A	G	A	G	FALSE	FALSE	0.287222	0.34	0.11307	0.00101	0.010965	0.00513	3.5e-24	0.42196
rs112635299	14	94838142	M.LDL.CE	Cholesterol esters in (m) edium LDL (m)	Cholesterol esters in medium LDL	healthspan	0.138637	0.0683021	0.0423807	15	T	G	T	G	FALSE	FALSE	0.017866	0.021	0.245966	0.0341	0.041611	0.0168	6.19e-09	0.0211904
rs11591147	1	55505647	M.LDL.CE	Cholesterol esters in (m) edium LDL (m)	Cholesterol esters in medium LDL	healthspan	-0.104663	0.0361382	0.00377742	15	T	G	T	G	FALSE	FALSE	0.030715	0.018	-0.506389	0.053	0.034749	0.0183	1.39e-46	0.00188871
rs142130958	19	11190652	M.LDL.CE	Cholesterol esters in (m) edium LDL (m)	Cholesterol esters in medium LDL	healthspan	-0.0697193	0.0324779	0.0318198	15	A	G	A	G	FALSE	FALSE	0.101869	0.12	-0.230926	0.0161	0.017222	0.0075	1.06e-39	0.0159099
rs182695896	4	74813227	M.LDL.CE	Cholesterol esters in (m) edium LDL (m)	Cholesterol esters in medium LDL	healthspan	0.149745	0.0791462	0.058491	15	C	A	C	A	FALSE	FALSE	0.019221	0.0097	0.315871	0.0473	0.040818	0.025	2.78e-14	0.0292455
rs193084249	1	26987646	M.LDL.CE	Cholesterol esters in (m) edium LDL (m)	Cholesterol esters in medium LDL	healthspan	-0.169966	0.0907964	0.0612134	15	G	A	G	A	FALSE	FALSE	0.032129	0.024	0.180624	-0.0307	0.031248	0.0164	1.32e-08	0.0306067
rs2207132	20	39142516	M.LDL.CE	Cholesterol esters in (m) edium LDL (m)	Cholesterol esters in medium LDL	healthspan	-0.0622618	0.0967104	0.519708	15	A	G	A	G	FALSE	FALSE	0.059698	0.033	0.14166	-0.00882	0.024524	0.0137	1.35e-08	0.259854
rs2980860	8	126485337	M.LDL.CE	Cholesterol esters in (m) edium LDL (m)	Cholesterol esters in medium LDL	healthspan	-0.137727	0.0718831	0.0553672	15	G	A	G	A	FALSE	FALSE	0.48076	0.47	-0.067888	0.00935	0.010286	0.00488	8.66e-11	0.0276836
rs34042070	16	72101525	M.LDL.CE	Cholesterol esters in (m) edium LDL (m)	Cholesterol esters in medium LDL	healthspan	-0.124938	0.0868469	0.150265	15	G	C	G	C	TRUE	FALSE	0.19909	0.19	0.072196	-0.00902	0.012869	0.00627	3.47e-08	0.0751324
rs3741298	11	116657561	M.LDL.CE	Cholesterol esters in (m) edium LDL (m)	Cholesterol esters in medium LDL	healthspan	-0.0471817	0.0746242	0.527218	15	T	C	T	C	FALSE	FALSE	0.771465	0.81	-0.083083	0.00392	0.0122	0.0062	2.15e-11	0.263609
rs629301	1	109818306	M.LDL.CE	Cholesterol esters in (m) edium LDL (m)	Cholesterol esters in medium LDL	healthspan	-0.168425	0.0435658	0.000110644	15	T	G	T	G	FALSE	FALSE	0.783555	0.78	0.133591	-0.0225	0.012399	0.00582	3.17e-26	5.53221e-05
rs6756629	2	44065090	M.LDL.CE	Cholesterol esters in (m) edium LDL (m)	Cholesterol esters in medium LDL	healthspan	0.0616357	0.0743494	0.407104	15	A	G	A	G	FALSE	FALSE	0.081568	0.063	-0.1345	-0.00829	0.018786	0.01	1.94e-12	0.203552
rs73066442	7	21592973	M.LDL.CE	Cholesterol esters in (m) edium LDL (m)	Cholesterol esters in medium LDL	healthspan	-0.070962	0.0844715	0.400869	15	G	A	G	A	FALSE	FALSE	0.249027	0.24	0.06736	-0.00478	0.011945	0.00569	2.95e-08	0.200434
rs7412	19	45412079	M.LDL.CE	Cholesterol esters in (m) edium LDL (m)	Cholesterol esters in medium LDL	healthspan	-0.0485145	0.0163119	0.00293767	15	T	C	T	C	FALSE	FALSE	0.055504	0.081	-0.546228	0.0265	0.025786	0.00891	2.04e-96	0.00146883
rs79225634	5	74619639	M.LDL.CE	Cholesterol esters in (m) edium LDL (m)	Cholesterol esters in medium LDL	healthspan	-0.0449292	0.0554561	0.417839	15	T	C	T	C	FALSE	FALSE	0.353218	0.34	0.092145	-0.00414	0.010803	0.00511	5.03e-17	0.208919
rs934197	2	21267461	M.LDL.CE	Cholesterol esters in (m) edium LDL (m)	Cholesterol esters in medium LDL	healthspan	0.00895811	0.0455001	0.843921	15	A	G	A	G	FALSE	FALSE	0.284745	0.34	0.112747	0.00101	0.011463	0.00513	4e-22	0.42196
rs112635299	14	94838142	M.LDL.L	Total lipids in (m) edium LDL (m)	Total lipids in medium LDL	healthspan	0.13928	0.0686188	0.0423807	14	T	G	T	G	FALSE	FALSE	0.017866	0.021	0.244831	0.0341	0.041598	0.0168	7.26e-09	0.0211904
rs11591147	1	55505647	M.LDL.L	Total lipids in (m) edium LDL (m)	Total lipids in medium LDL	healthspan	-0.105799	0.0365304	0.00377742	14	T	G	T	G	FALSE	FALSE	0.030715	0.018	-0.500952	0.053	0.034735	0.0183	1.24e-45	0.00188871
rs142130958	19	11190652	M.LDL.L	Total lipids in (m) edium LDL (m)	Total lipids in medium LDL	healthspan	-0.07011	0.03266	0.0318198	14	A	G	A	G	FALSE	FALSE	0.101869	0.12	-0.229639	0.0161	0.017218	0.0075	2.82e-39	0.0159099
rs182695896	4	74813227	M.LDL.L	Total lipids in (m) edium LDL (m)	Total lipids in medium LDL	healthspan	0.145727	0.0770229	0.058491	14	C	A	C	A	FALSE	FALSE	0.019221	0.0097	0.324579	0.0473	0.0408	0.025	5.32e-15	0.0292455
rs193084249	1	26987646	M.LDL.L	Total lipids in (m) edium LDL (m)	Total lipids in medium LDL	healthspan	-0.16995	0.0907878	0.0612134	14	G	A	G	A	FALSE	FALSE	0.032129	0.024	0.180641	-0.0307	0.031238	0.0164	1.32e-08	0.0306067
rs2207132	20	39142516	M.LDL.L	Total lipids in (m) edium LDL (m)	Total lipids in medium LDL	healthspan	-0.0639965	0.099405	0.519708	14	A	G	A	G	FALSE	FALSE	0.059698	0.033	0.13782	-0.00882	0.024517	0.0137	3.29e-08	0.259854
rs2980860	8	126485337	M.LDL.L	Total lipids in (m) edium LDL (m)	Total lipids in medium LDL	healthspan	-0.130315	0.0680149	0.0553672	14	G	A	G	A	FALSE	FALSE	0.48076	0.47	-0.071749	0.00935	0.010282	0.00488	6.95e-12	0.0276836
rs3741298	11	116657561	M.LDL.L	Total lipids in (m) edium LDL (m)	Total lipids in medium LDL	healthspan	-0.0447759	0.0708191	0.527218	14	T	C	T	C	FALSE	FALSE	0.771465	0.81	-0.087547	0.00392	0.012194	0.0062	1.71e-12	0.263609
rs629301	1	109818306	M.LDL.L	Total lipids in (m) edium LDL (m)	Total lipids in medium LDL	healthspan	-0.175086	0.045289	0.000110644	14	T	G	T	G	FALSE	FALSE	0.783555	0.78	0.128508	-0.0225	0.012397	0.00582	2.22e-24	5.53221e-05
rs6756629	2	44065090	M.LDL.L	Total lipids in (m) edium LDL (m)	Total lipids in medium LDL	healthspan	0.0629184	0.0758967	0.407104	14	A	G	A	G	FALSE	FALSE	0.081568	0.063	-0.131758	-0.00829	0.018792	0.01	5.54e-12	0.203552
rs73066442	7	21592973	M.LDL.L	Total lipids in (m) edium LDL (m)	Total lipids in medium LDL	healthspan	-0.0685147	0.0815584	0.400869	14	G	A	G	A	FALSE	FALSE	0.249027	0.24	0.069766	-0.00478	0.01194	0.00569	9.31e-09	0.200434
rs7412	19	45412079	M.LDL.L	Total lipids in (m) edium LDL (m)	Total lipids in medium LDL	healthspan	-0.0489749	0.0164667	0.00293767	14	T	C	T	C	FALSE	FALSE	0.055504	0.081	-0.541093	0.0265	0.025783	0.00891	1.31e-94	0.00146883
rs79225634	5	74619639	M.LDL.L	Total lipids in (m) edium LDL (m)	Total lipids in medium LDL	healthspan	-0.0456002	0.0562844	0.417839	14	T	C	T	C	FALSE	FALSE	0.353218	0.34	0.090789	-0.00414	0.0108	0.00511	1.43e-16	0.208919
rs934197	2	21267461	M.LDL.L	Total lipids in (m) edium LDL (m)	Total lipids in medium LDL	healthspan	0.00918733	0.0466644	0.843921	14	A	G	A	G	FALSE	FALSE	0.284745	0.34	0.109934	0.00101	0.011461	0.00513	4.16e-21	0.42196
rs112635299	14	94838142	M.LDL.P	Concentration of (m) edium LDL particles	Concentration of medium LDL particles	healthspan	0.142812	0.0703588	0.0423807	14	T	G	T	G	FALSE	FALSE	0.017866	0.021	0.238776	0.0341	0.0416	0.0168	1.67e-08	0.0211904
rs11591147	1	55505647	M.LDL.P	Concentration of (m) edium LDL particles	Concentration of medium LDL particles	healthspan	-0.107276	0.0370406	0.00377742	14	T	G	T	G	FALSE	FALSE	0.030715	0.018	-0.494053	0.053	0.034737	0.0183	1.91e-44	0.00188871
rs1367117	2	21263900	M.LDL.P	Concentration of (m) edium LDL particles	Concentration of medium LDL particles	healthspan	0.0129718	0.0471954	0.783429	14	A	G	A	G	FALSE	FALSE	0.284518	0.34	0.108697	0.00141	0.011461	0.00513	1.12e-20	0.391714
rs142130958	19	11190652	M.LDL.P	Concentration of (m) edium LDL particles	Concentration of medium LDL particles	healthspan	-0.0710005	0.0330748	0.0318198	14	A	G	A	G	FALSE	FALSE	0.101869	0.12	-0.226759	0.0161	0.017219	0.0075	2.38e-38	0.0159099
rs182695896	4	74813227	M.LDL.P	Concentration of (m) edium LDL particles	Concentration of medium LDL particles	healthspan	0.141345	0.0747065	0.058491	14	C	A	C	A	FALSE	FALSE	0.019221	0.0097	0.334643	0.0473	0.040794	0.025	7.35e-16	0.0292455
rs193084249	1	26987646	M.LDL.P	Concentration of (m) edium LDL particles	Concentration of medium LDL particles	healthspan	-0.171213	0.0914622	0.0612134	14	G	A	G	A	FALSE	FALSE	0.032129	0.024	0.179309	-0.0307	0.031237	0.0164	1.67e-08	0.0306067
rs2207132	20	39142516	M.LDL.P	Concentration of (m) edium LDL particles	Concentration of medium LDL particles	healthspan	-0.0636635	0.0988877	0.519708	14	A	G	A	G	FALSE	FALSE	0.059698	0.033	0.138541	-0.00882	0.024516	0.0137	2.77e-08	0.259854
rs2980860	8	126485337	M.LDL.P	Concentration of (m) edium LDL particles	Concentration of medium LDL particles	healthspan	-0.126186	0.0658596	0.0553672	14	G	A	G	A	FALSE	FALSE	0.48076	0.47	-0.074097	0.00935	0.01028	0.00488	1.38e-12	0.0276836
rs3741298	11	116657561	M.LDL.P	Concentration of (m) edium LDL particles	Concentration of medium LDL particles	healthspan	-0.0427243	0.0675742	0.527218	14	T	C	T	C	FALSE	FALSE	0.771465	0.81	-0.091751	0.00392	0.012192	0.0062	1.38e-13	0.263609
rs629301	1	109818306	M.LDL.P	Concentration of (m) edium LDL particles	Concentration of medium LDL particles	healthspan	-0.178885	0.0462716	0.000110644	14	T	G	T	G	FALSE	FALSE	0.783555	0.78	0.125779	-0.0225	0.012398	0.00582	1.98e-23	5.53221e-05
rs6756629	2	44065090	M.LDL.P	Concentration of (m) edium LDL particles	Concentration of medium LDL particles	healthspan	0.0640966	0.077318	0.407104	14	A	G	A	G	FALSE	FALSE	0.081568	0.063	-0.129336	-0.00829	0.018792	0.01	1.32e-11	0.203552
rs73066442	7	21592973	M.LDL.P	Concentration of (m) edium LDL particles	Concentration of medium LDL particles	healthspan	-0.0680204	0.0809699	0.400869	14	G	A	G	A	FALSE	FALSE	0.249027	0.24	0.070273	-0.00478	0.01194	0.00569	7.2e-09	0.200434
rs7412	19	45412079	M.LDL.P	Concentration of (m) edium LDL particles	Concentration of medium LDL particles	healthspan	-0.0503546	0.0169305	0.00293767	14	T	C	T	C	FALSE	FALSE	0.055504	0.081	-0.526268	0.0265	0.025802	0.00891	1.65e-89	0.00146883
rs79225634	5	74619639	M.LDL.P	Concentration of (m) edium LDL particles	Concentration of medium LDL particles	healthspan	-0.0461014	0.056903	0.417839	14	T	C	T	C	FALSE	FALSE	0.353218	0.34	0.089802	-0.00414	0.0108	0.00511	2.98e-16	0.208919
rs11591147	1	55505647	M.LDL.PL	Phospholipids in (m) edium LDL (m)	Phospholipids in medium LDL	healthspan	-0.111525	0.0385078	0.00377742	11	T	G	T	G	FALSE	FALSE	0.030715	0.018	-0.475228	0.053	0.03479	0.0183	3.64e-41	0.00188871
rs12916	5	74656539	M.LDL.PL	Phospholipids in (m) edium LDL (m)	Phospholipids in medium LDL	healthspan	-0.0246043	0.0605927	0.684698	11	C	T	C	T	FALSE	FALSE	0.424175	0.4	0.081693	-0.00201	0.009984	0.00495	8.44e-16	0.342349
rs1367117	2	21263900	M.LDL.PL	Phospholipids in (m) edium LDL (m)	Phospholipids in medium LDL	healthspan	0.0132901	0.0483533	0.783429	11	A	G	A	G	FALSE	FALSE	0.287052	0.34	0.106094	0.00141	0.01097	0.00513	1.86e-21	0.391714
rs142130958	19	11190652	M.LDL.PL	Phospholipids in (m) edium LDL (m)	Phospholipids in medium LDL	healthspan	-0.0767752	0.0357649	0.0318198	11	A	G	A	G	FALSE	FALSE	0.105496	0.12	-0.209703	0.0161	0.016354	0.0075	1.77e-36	0.0159099
rs144064722	4	73406173	M.LDL.PL	Phospholipids in (m) edium LDL (m)	Phospholipids in medium LDL	healthspan	-0.0230236	0.0685176	0.736852	11	G	A	G	A	FALSE	FALSE	0.025283	0.024	0.234976	-0.00541	0.034032	0.0161	1.12e-11	0.368426
rs193084249	1	26987646	M.LDL.PL	Phospholipids in (m) edium LDL (m)	Phospholipids in medium LDL	healthspan	-0.170182	0.0909116	0.0612134	11	G	A	G	A	FALSE	FALSE	0.032129	0.024	0.180395	-0.0307	0.031254	0.0164	1.37e-08	0.0306067
rs629301	1	109818306	M.LDL.PL	Phospholipids in (m) edium LDL (m)	Phospholipids in medium LDL	healthspan	-0.19921	0.051529	0.000110644	11	T	G	T	G	FALSE	FALSE	0.779767	0.78	0.112946	-0.0225	0.011918	0.00582	1.15e-20	5.53221e-05
rs6756629	2	44065090	M.LDL.PL	Phospholipids in (m) edium LDL (m)	Phospholipids in medium LDL	healthspan	0.0630059	0.0760023	0.407104	11	A	G	A	G	FALSE	FALSE	0.078223	0.063	-0.131575	-0.00829	0.0182	0.01	1.16e-12	0.203552
rs73066442	7	21592973	M.LDL.PL	Phospholipids in (m) edium LDL (m)	Phospholipids in medium LDL	healthspan	-0.0671461	0.0799292	0.400869	11	G	A	G	A	FALSE	FALSE	0.245768	0.24	0.071188	-0.00478	0.011446	0.00569	9.54e-10	0.200434
rs7412	19	45412079	M.LDL.PL	Phospholipids in (m) edium LDL (m)	Phospholipids in medium LDL	healthspan	-0.0510211	0.0171546	0.00293767	11	T	C	T	C	FALSE	FALSE	0.056114	0.081	-0.519393	0.0265	0.025158	0.00891	9.76e-92	0.00146883
rs964184	11	116648917	M.LDL.PL	Phospholipids in (m) edium LDL (m)	Phospholipids in medium LDL	healthspan	-0.0731513	0.0666531	0.272426	11	C	G	C	G	TRUE	FALSE	0.861774	0.87	-0.107722	0.00788	0.014017	0.00718	4.09e-14	0.136213
rs1042034	2	21225281	M.VLDL.C	Total cholesterol in (m) edium VLDL (m)	Total cholesterol in medium VLDL	healthspan	0.0463826	0.0551999	0.400759	10	T	C	T	C	FALSE	FALSE	0.745345	0.79	0.108877	0.00505	0.011169	0.00601	4.92e-22	0.20038
rs115849089	8	19912370	M.VLDL.C	Total cholesterol in (m) edium VLDL (m)	Total cholesterol in medium VLDL	healthspan	-0.146173	0.0463594	0.00161583	10	A	G	A	G	FALSE	FALSE	0.107398	0.12	-0.163505	0.0239	0.016666	0.00758	2.67e-22	0.000807914
rs1168041	1	62960250	M.VLDL.C	Total cholesterol in (m) edium VLDL (m)	Total cholesterol in medium VLDL	healthspan	0.0324551	0.0553017	0.557289	10	C	T	C	T	FALSE	FALSE	0.721994	0.65	0.093668	0.00304	0.011223	0.00518	1.43e-16	0.278645
rs17145738	7	72982874	M.VLDL.C	Total cholesterol in (m) edium VLDL (m)	Total cholesterol in medium VLDL	healthspan	-0.0863911	0.0669304	0.196787	10	T	C	T	C	FALSE	FALSE	0.125425	0.12	-0.109965	0.0095	0.015025	0.00736	4.33e-13	0.0983933
rs183130	16	56991363	M.VLDL.C	Total cholesterol in (m) edium VLDL (m)	Total cholesterol in medium VLDL	healthspan	-0.0665831	0.0495547	0.179068	10	T	C	T	C	FALSE	FALSE	0.294505	0.32	-0.104531	0.00696	0.011843	0.00518	2.39e-18	0.0895341
rs2954021	8	126482077	M.VLDL.C	Total cholesterol in (m) edium VLDL (m)	Total cholesterol in medium VLDL	healthspan	-0.121566	0.0703117	0.0838175	10	G	A	G	A	FALSE	FALSE	0.546371	0.51	-0.069263	0.00842	0.009809	0.00487	2.76e-12	0.0419088
rs3846661	5	74639178	M.VLDL.C	Total cholesterol in (m) edium VLDL (m)	Total cholesterol in medium VLDL	healthspan	-0.031732	0.075516	0.674338	10	G	A	G	A	FALSE	FALSE	0.424866	0.4	0.065549	-0.00208	0.010007	0.00495	8.95e-11	0.337169
rs72836561	17	41926126	M.VLDL.C	Total cholesterol in (m) edium VLDL (m)	Total cholesterol in medium VLDL	healthspan	-0.120943	0.0664945	0.0689358	10	T	C	T	C	FALSE	FALSE	0.024935	0.032	0.207536	-0.0251	0.035842	0.0138	9.94e-09	0.0344679
rs72999033	19	19366632	M.VLDL.C	Total cholesterol in (m) edium VLDL (m)	Total cholesterol in medium VLDL	healthspan	0.061319	0.0561523	0.274828	10	T	C	T	C	FALSE	FALSE	0.059269	0.065	-0.176128	-0.0108	0.021006	0.00989	1.04e-16	0.137414
rs964184	11	116648917	M.VLDL.C	Total cholesterol in (m) edium VLDL (m)	Total cholesterol in medium VLDL	healthspan	-0.0336733	0.0306821	0.272426	10	C	G	C	G	TRUE	FALSE	0.861763	0.87	-0.234013	0.00788	0.01397	0.00718	8.67e-62	0.136213
rs115849089	8	19912370	M.VLDL.CE	Cholesterol esters in (m) edium VLDL (m)	Cholesterol esters in medium VLDL	healthspan	-0.146773	0.0465499	0.00161583	11	A	G	A	G	FALSE	FALSE	0.101403	0.12	-0.162836	0.0239	0.017156	0.00758	7.89e-21	0.000807914
rs1168041	1	62960250	M.VLDL.CE	Cholesterol esters in (m) edium VLDL (m)	Cholesterol esters in medium VLDL	healthspan	0.0349365	0.05953	0.557289	11	C	T	C	T	FALSE	FALSE	0.727042	0.65	0.087015	0.00304	0.011727	0.00518	2.52e-13	0.278645
rs247617	16	56990716	M.VLDL.CE	Cholesterol esters in (m) edium VLDL (m)	Cholesterol esters in medium VLDL	healthspan	-0.0686541	0.0532608	0.197392	11	A	C	A	C	FALSE	FALSE	0.288773	0.32	-0.097445	0.00669	0.011452	0.00519	4.77e-17	0.098696
rs2980860	8	126485337	M.VLDL.CE	Cholesterol esters in (m) edium VLDL (m)	Cholesterol esters in medium VLDL	healthspan	-0.128967	0.0673113	0.0553672	11	G	A	G	A	FALSE	FALSE	0.48076	0.47	-0.072499	0.00935	0.010285	0.00488	3.61e-12	0.0276836
rs34482346	7	72915521	M.VLDL.CE	Cholesterol esters in (m) edium VLDL (m)	Cholesterol esters in medium VLDL	healthspan	-0.0950254	0.0731885	0.194162	11	C	G	C	G	TRUE	FALSE	0.120191	0.12	-0.100289	0.00953	0.015912	0.00734	5.1e-10	0.0970809
rs429358	19	45411941	M.VLDL.CE	Cholesterol esters in (m) edium VLDL (m)	Cholesterol esters in medium VLDL	healthspan	-0.115273	0.0562904	0.0405764	11	C	T	C	T	FALSE	FALSE	0.168024	0.16	0.118848	-0.0137	0.013842	0.00669	2.5e-17	0.0202882
rs4296389	2	21142994	M.VLDL.CE	Cholesterol esters in (m) edium VLDL (m)	Cholesterol esters in medium VLDL	healthspan	0.0399558	0.052869	0.449798	11	T	C	T	C	FALSE	FALSE	0.320104	0.25	-0.106868	-0.00427	0.010975	0.00565	7.73e-22	0.224899
rs72836561	17	41926126	M.VLDL.CE	Cholesterol esters in (m) edium VLDL (m)	Cholesterol esters in medium VLDL	healthspan	-0.119243	0.0655598	0.0689358	11	T	C	T	C	FALSE	FALSE	0.024935	0.032	0.210495	-0.0251	0.035857	0.0138	7.06e-09	0.0344679
rs72999033	19	19366632	M.VLDL.CE	Cholesterol esters in (m) edium VLDL (m)	Cholesterol esters in medium VLDL	healthspan	0.0600781	0.055016	0.274828	11	T	C	T	C	FALSE	FALSE	0.061184	0.065	-0.179766	-0.0108	0.021397	0.00989	1.17e-16	0.137414
rs79225634	5	74619639	M.VLDL.CE	Cholesterol esters in (m) edium VLDL (m)	Cholesterol esters in medium VLDL	healthspan	-0.0553779	0.068353	0.417839	11	T	C	T	C	FALSE	FALSE	0.353218	0.34	0.074759	-0.00414	0.010808	0.00511	9.01e-12	0.208919
rs964184	11	116648917	M.VLDL.CE	Cholesterol esters in (m) edium VLDL (m)	Cholesterol esters in medium VLDL	healthspan	-0.0341225	0.0310913	0.272426	11	C	G	C	G	TRUE	FALSE	0.857677	0.87	-0.230933	0.00788	0.014495	0.00718	1.16e-55	0.136213
rs115849089	8	19912370	M.VLDL.FC	Free cholesterol in (m) edium VLDL (m)	Free cholesterol in medium VLDL	healthspan	-0.145241	0.0460639	0.00161583	7	A	G	A	G	FALSE	FALSE	0.107442	0.12	-0.164554	0.0239	0.016783	0.00758	2.74e-22	0.000807914
rs1168002	1	62934308	M.VLDL.FC	Free cholesterol in (m) edium VLDL (m)	Free cholesterol in medium VLDL	healthspan	0.0260793	0.057739	0.651502	7	G	A	G	A	FALSE	FALSE	0.69697	0.64	0.087809	0.00229	0.010691	0.00507	4.2e-16	0.325751
rs1260326	2	27730940	M.VLDL.FC	Free cholesterol in (m) edium VLDL (m)	Free cholesterol in medium VLDL	healthspan	0.0867949	0.0501167	0.0832994	7	C	T	C	T	FALSE	FALSE	0.63917	0.61	-0.098969	-0.00859	0.01027	0.00496	1.38e-21	0.0416497
rs12916	5	74656539	M.VLDL.FC	Free cholesterol in (m) edium VLDL (m)	Free cholesterol in medium VLDL	healthspan	-0.0341872	0.0841923	0.684698	7	C	T	C	T	FALSE	FALSE	0.42383	0.4	0.058794	-0.00201	0.010071	0.00495	7.44e-09	0.342349
rs2980875	8	126481747	M.VLDL.FC	Free cholesterol in (m) edium VLDL (m)	Free cholesterol in medium VLDL	healthspan	-0.14208	0.0736094	0.0535839	7	G	A	G	A	FALSE	FALSE	0.484643	0.47	-0.06616	0.0094	0.009862	0.00487	3.08e-11	0.026792
rs72999033	19	19366632	M.VLDL.FC	Free cholesterol in (m) edium VLDL (m)	Free cholesterol in medium VLDL	healthspan	0.064944	0.0594719	0.274828	7	T	C	T	C	FALSE	FALSE	0.059371	0.065	-0.166297	-0.0108	0.021143	0.00989	6.8e-15	0.137414
rs964184	11	116648917	M.VLDL.FC	Free cholesterol in (m) edium VLDL (m)	Free cholesterol in medium VLDL	healthspan	-0.0334364	0.0304662	0.272426	7	C	G	C	G	TRUE	FALSE	0.8618	0.87	-0.235671	0.00788	0.014055	0.00718	6.04e-62	0.136213
rs115849089	8	19912370	M.VLDL.L	Total lipids in (m) edium VLDL (m)	Total lipids in medium VLDL	healthspan	-0.140907	0.0446892	0.00161583	9	A	G	A	G	FALSE	FALSE	0.101403	0.12	-0.169616	0.0239	0.017137	0.00758	1.27e-22	0.000807914
rs116843064	19	8429323	M.VLDL.L	Total lipids in (m) edium VLDL (m)	Total lipids in medium VLDL	healthspan	-0.148498	0.0849958	0.0806154	9	A	G	A	G	FALSE	FALSE	0.029194	0.019	-0.204716	0.0304	0.035	0.0174	7.32e-09	0.0403077
rs1260326	2	27730940	M.VLDL.L	Total lipids in (m) edium VLDL (m)	Total lipids in medium VLDL	healthspan	0.089257	0.0515384	0.0832994	9	C	T	C	T	FALSE	FALSE	0.636562	0.61	-0.096239	-0.00859	0.01061	0.00496	2.98e-19	0.0416497
rs2980860	8	126485337	M.VLDL.L	Total lipids in (m) edium VLDL (m)	Total lipids in medium VLDL	healthspan	-0.151287	0.0789606	0.0553672	9	G	A	G	A	FALSE	FALSE	0.48076	0.47	-0.061803	0.00935	0.010278	0.00488	2.75e-09	0.0276836
rs34346326	7	73016181	M.VLDL.L	Total lipids in (m) edium VLDL (m)	Total lipids in medium VLDL	healthspan	-0.0772337	0.056212	0.169451	9	C	T	C	T	FALSE	FALSE	0.170382	0.2	-0.107984	0.00834	0.013625	0.00607	4.64e-15	0.0847254
rs4350231	1	62922660	M.VLDL.L	Total lipids in (m) edium VLDL (m)	Total lipids in medium VLDL	healthspan	0.0352804	0.0697371	0.612923	9	A	G	A	G	FALSE	FALSE	0.29648	0.36	-0.072845	-0.00257	0.011171	0.00508	1.13e-10	0.306461
rs72836561	17	41926126	M.VLDL.L	Total lipids in (m) edium VLDL (m)	Total lipids in medium VLDL	healthspan	-0.122076	0.0671177	0.0689358	9	T	C	T	C	FALSE	FALSE	0.024935	0.032	0.205609	-0.0251	0.035831	0.0138	1.4e-08	0.0344679
rs72999033	19	19366632	M.VLDL.L	Total lipids in (m) edium VLDL (m)	Total lipids in medium VLDL	healthspan	0.0673036	0.0616326	0.274828	9	T	C	T	C	FALSE	FALSE	0.061184	0.065	-0.160467	-0.0108	0.021383	0.00989	1.17e-13	0.137414
rs964184	11	116648917	M.VLDL.L	Total lipids in (m) edium VLDL (m)	Total lipids in medium VLDL	healthspan	-0.0333888	0.0304228	0.272426	9	C	G	C	G	TRUE	FALSE	0.857677	0.87	-0.236007	0.00788	0.014485	0.00718	1.99e-58	0.136213
rs115849089	8	19912370	M.VLDL.P	Concentration of (m) edium VLDL particles	Concentration of medium VLDL particles	healthspan	-0.144539	0.0458413	0.00161583	11	A	G	A	G	FALSE	FALSE	0.101403	0.12	-0.165353	0.0239	0.01716	0.00758	2.04e-21	0.000807914
rs1168041	1	62960250	M.VLDL.P	Concentration of (m) edium VLDL particles	Concentration of medium VLDL particles	healthspan	0.0378958	0.0645724	0.557289	11	C	T	C	T	FALSE	FALSE	0.727042	0.65	0.08022	0.00304	0.011732	0.00518	1.55e-11	0.278645
rs116843064	19	8429323	M.VLDL.P	Concentration of (m) edium VLDL particles	Concentration of medium VLDL particles	healthspan	-0.148789	0.0851622	0.0806154	11	A	G	A	G	FALSE	FALSE	0.029194	0.019	-0.204316	0.0304	0.035031	0.0174	8.84e-09	0.0403077
rs1260326	2	27730940	M.VLDL.P	Concentration of (m) edium VLDL particles	Concentration of medium VLDL particles	healthspan	0.0893749	0.0516065	0.0832994	11	C	T	C	T	FALSE	FALSE	0.636562	0.61	-0.096112	-0.00859	0.010626	0.00496	4.67e-19	0.0416497
rs34346326	7	73016181	M.VLDL.P	Concentration of (m) edium VLDL particles	Concentration of medium VLDL particles	healthspan	-0.0740833	0.0539191	0.169451	11	C	T	C	T	FALSE	FALSE	0.170382	0.2	-0.112576	0.00834	0.013642	0.00607	4.02e-16	0.0847254
rs439401	19	45414451	M.VLDL.P	Concentration of (m) edium VLDL particles	Concentration of medium VLDL particles	healthspan	-0.0727476	0.0612292	0.234787	11	C	T	C	T	FALSE	FALSE	0.691561	0.64	0.082477	-0.006	0.011273	0.00505	5.39e-13	0.117393
rs56255430	19	19477877	M.VLDL.P	Concentration of (m) edium VLDL particles	Concentration of medium VLDL particles	healthspan	0.0744661	0.0579772	0.199001	11	C	A	C	A	FALSE	FALSE	0.064408	0.085	-0.150404	-0.0112	0.020847	0.00872	1.12e-12	0.0995004
rs6065904	20	44534651	M.VLDL.P	Concentration of (m) edium VLDL particles	Concentration of medium VLDL particles	healthspan	-0.038174	0.0849911	0.653322	11	A	G	A	G	FALSE	FALSE	0.233223	0.21	0.069419	-0.00265	0.012241	0.0059	2.24e-08	0.326661
rs6982636	8	126479315	M.VLDL.P	Concentration of (m) edium VLDL particles	Concentration of medium VLDL particles	healthspan	-0.16161	0.077925	0.0380866	11	A	G	A	G	FALSE	FALSE	0.484688	0.47	-0.062496	0.0101	0.010299	0.00487	2.18e-09	0.0190433
rs72836561	17	41926126	M.VLDL.P	Concentration of (m) edium VLDL particles	Concentration of medium VLDL particles	healthspan	-0.121771	0.0669497	0.0689358	11	T	C	T	C	FALSE	FALSE	0.024935	0.032	0.206125	-0.0251	0.035851	0.0138	1.43e-08	0.0344679
rs964184	11	116648917	M.VLDL.P	Concentration of (m) edium VLDL particles	Concentration of medium VLDL particles	healthspan	-0.0335239	0.0305459	0.272426	11	C	G	C	G	TRUE	FALSE	0.857677	0.87	-0.235056	0.00788	0.014505	0.00718	1.62e-57	0.136213
rs115849089	8	19912370	M.VLDL.PL	Phospholipids in (m) edium VLDL (m)	Phospholipids in medium VLDL	healthspan	-0.142685	0.0452532	0.00161583	11	A	G	A	G	FALSE	FALSE	0.107442	0.12	-0.167502	0.0239	0.016797	0.00758	5.42e-23	0.000807914
rs116843064	19	8429323	M.VLDL.PL	Phospholipids in (m) edium VLDL (m)	Phospholipids in medium VLDL	healthspan	-0.155818	0.0891855	0.0806154	11	A	G	A	G	FALSE	FALSE	0.029132	0.019	-0.195099	0.0304	0.035329	0.0174	4.57e-08	0.0403077
rs1260326	2	27730940	M.VLDL.PL	Phospholipids in (m) edium VLDL (m)	Phospholipids in medium VLDL	healthspan	0.0877785	0.0506847	0.0832994	11	C	T	C	T	FALSE	FALSE	0.63917	0.61	-0.09786	-0.00859	0.010285	0.00496	4.48e-21	0.0416497
rs12916	5	74656539	M.VLDL.PL	Phospholipids in (m) edium VLDL (m)	Phospholipids in medium VLDL	healthspan	-0.0354942	0.087411	0.684698	11	C	T	C	T	FALSE	FALSE	0.42383	0.4	0.056629	-0.00201	0.010083	0.00495	2.69e-08	0.342349
rs2980875	8	126481747	M.VLDL.PL	Phospholipids in (m) edium VLDL (m)	Phospholipids in medium VLDL	healthspan	-0.141152	0.0731286	0.0535839	11	G	A	G	A	FALSE	FALSE	0.484643	0.47	-0.066595	0.0094	0.009875	0.00487	2.44e-11	0.026792
rs4350231	1	62922660	M.VLDL.PL	Phospholipids in (m) edium VLDL (m)	Phospholipids in medium VLDL	healthspan	0.0304896	0.0602674	0.612923	11	A	G	A	G	FALSE	FALSE	0.301344	0.36	-0.084291	-0.00257	0.010758	0.00508	8.71e-15	0.306461
rs6065904	20	44534651	M.VLDL.PL	Phospholipids in (m) edium VLDL (m)	Phospholipids in medium VLDL	healthspan	-0.0394023	0.0877258	0.653322	11	A	G	A	G	FALSE	FALSE	0.228793	0.21	0.067255	-0.00265	0.011796	0.0059	1.66e-08	0.326661
rs72836561	17	41926126	M.VLDL.PL	Phospholipids in (m) edium VLDL (m)	Phospholipids in medium VLDL	healthspan	-0.124178	0.0682732	0.0689358	11	T	C	T	C	FALSE	FALSE	0.025024	0.032	0.202129	-0.0251	0.036062	0.0138	2.87e-08	0.0344679
rs72999033	19	19366632	M.VLDL.PL	Phospholipids in (m) edium VLDL (m)	Phospholipids in medium VLDL	healthspan	0.0662617	0.0606786	0.274828	11	T	C	T	C	FALSE	FALSE	0.059371	0.065	-0.16299	-0.0108	0.021163	0.00989	2.45e-14	0.137414
rs9472125	6	43756169	M.VLDL.PL	Phospholipids in (m) edium VLDL (m)	Phospholipids in medium VLDL	healthspan	-0.186021	0.0871363	0.0327748	11	T	C	T	C	FALSE	FALSE	0.166066	0.11	-0.091925	0.0171	0.016282	0.00801	2.28e-08	0.0163874
rs964184	11	116648917	M.VLDL.PL	Phospholipids in (m) edium VLDL (m)	Phospholipids in medium VLDL	healthspan	-0.0333621	0.0303985	0.272426	11	C	G	C	G	TRUE	FALSE	0.8618	0.87	-0.236196	0.00788	0.014075	0.00718	5.01e-62	0.136213
rs1168001	1	62933758	M.VLDL.TG	Triglycerides in (m) edium VLDL (m)	Triglycerides in medium VLDL	healthspan	0.0318206	0.0704499	0.651502	10	A	G	A	G	FALSE	FALSE	0.697347	0.64	0.071966	0.00229	0.010705	0.00507	2.57e-11	0.325751
rs116843064	19	8429323	M.VLDL.TG	Triglycerides in (m) edium VLDL (m)	Triglycerides in medium VLDL	healthspan	-0.144597	0.082763	0.0806154	10	A	G	A	G	FALSE	FALSE	0.029132	0.019	-0.210239	0.0304	0.035299	0.0174	3.44e-09	0.0403077
rs1260326	2	27730940	M.VLDL.TG	Triglycerides in (m) edium VLDL (m)	Triglycerides in medium VLDL	healthspan	0.0907851	0.0524208	0.0832994	10	C	T	C	T	FALSE	FALSE	0.639171	0.61	-0.094619	-0.00859	0.010282	0.00496	6.8e-20	0.0416497
rs439401	19	45414451	M.VLDL.TG	Triglycerides in (m) edium VLDL (m)	Triglycerides in medium VLDL	healthspan	-0.0752408	0.0633276	0.234787	10	C	T	C	T	FALSE	FALSE	0.690914	0.64	0.079744	-0.006	0.01113	0.00505	1.17e-12	0.117393
rs6065904	20	44534651	M.VLDL.TG	Triglycerides in (m) edium VLDL (m)	Triglycerides in medium VLDL	healthspan	-0.0344321	0.0766602	0.653322	10	A	G	A	G	FALSE	FALSE	0.228791	0.21	0.076963	-0.00265	0.011782	0.0059	9.11e-11	0.326661
rs72999033	19	19366632	M.VLDL.TG	Triglycerides in (m) edium VLDL (m)	Triglycerides in medium VLDL	healthspan	0.0781199	0.0715376	0.274828	10	T	C	T	C	FALSE	FALSE	0.059371	0.065	-0.138249	-0.0108	0.021156	0.00989	8.96e-11	0.137414
rs77697917	17	41840849	M.VLDL.TG	Triglycerides in (m) edium VLDL (m)	Triglycerides in medium VLDL	healthspan	-0.107301	0.0694584	0.122388	10	T	C	T	C	FALSE	FALSE	0.02331	0.029	0.208758	-0.0224	0.037284	0.0145	2.77e-08	0.061194
rs79236614	8	19860460	M.VLDL.TG	Triglycerides in (m) edium VLDL (m)	Triglycerides in medium VLDL	healthspan	-0.100907	0.0482311	0.0364247	10	G	C	G	C	TRUE	FALSE	0.089314	0.1	-0.16649	0.0168	0.017339	0.00803	1.61e-21	0.0182124
rs9472125	6	43756169	M.VLDL.TG	Triglycerides in (m) edium VLDL (m)	Triglycerides in medium VLDL	healthspan	-0.187293	0.0877318	0.0327748	10	T	C	T	C	FALSE	FALSE	0.166066	0.11	-0.091301	0.0171	0.016273	0.00801	2.6e-08	0.0163874
rs964184	11	116648917	M.VLDL.TG	Triglycerides in (m) edium VLDL (m)	Triglycerides in medium VLDL	healthspan	-0.0345177	0.0314514	0.272426	10	C	G	C	G	TRUE	FALSE	0.861802	0.87	-0.228289	0.00788	0.01407	0.00718	2.44e-58	0.136213
rs115849089	8	19912370	MUFA	Monounsaturated fatty acids; 16:1, 18:1 (m)	Monounsaturated fatty acids; 16:1, 18:1	healthspan	-0.197063	0.0624995	0.00161583	6	A	G	A	G	FALSE	FALSE	0.106937	0.12	-0.121281	0.0239	0.019965	0.00758	1.79e-09	0.000807914
rs1260326	2	27730940	MUFA	Monounsaturated fatty acids; 16:1, 18:1 (m)	Monounsaturated fatty acids; 16:1, 18:1	healthspan	0.0730821	0.0421988	0.0832994	6	C	T	C	T	FALSE	FALSE	0.636827	0.61	-0.117539	-0.00859	0.012652	0.00496	3.53e-20	0.0416497
rs1800588	15	58723675	MUFA	Monounsaturated fatty acids; 16:1, 18:1 (m)	Monounsaturated fatty acids; 16:1, 18:1	healthspan	0.0467649	0.0453035	0.301951	6	T	C	T	C	FALSE	FALSE	0.24915	0.22	0.130012	0.00608	0.01444	0.00589	4.76e-19	0.150976
rs41272659	2	207634958	MUFA	Monounsaturated fatty acids; 16:1, 18:1 (m)	Monounsaturated fatty acids; 16:1, 18:1	healthspan	0.0666149	0.0592587	0.260955	6	A	G	A	G	FALSE	FALSE	0.024498	0.031	-0.24469	-0.0163	0.042362	0.0145	1.06e-08	0.130477
rs8107974	19	19388500	MUFA	Monounsaturated fatty acids; 16:1, 18:1 (m)	Monounsaturated fatty acids; 16:1, 18:1	healthspan	0.0953505	0.0608109	0.116885	6	T	A	T	A	TRUE	FALSE	0.064753	0.077	-0.149973	-0.0143	0.024893	0.00912	2.42e-09	0.0584426
rs964184	11	116648917	MUFA	Monounsaturated fatty acids; 16:1, 18:1 (m)	Monounsaturated fatty acids; 16:1, 18:1	healthspan	-0.0525551	0.0478865	0.272426	6	C	G	C	G	TRUE	FALSE	0.856027	0.87	-0.149938	0.00788	0.017294	0.00718	8.96e-18	0.136213
rs1077835	15	58723426	PC	Phosphatidylcholine and other cholines (m)	Phosphatidylcholine and other cholines	healthspan	0.0317244	0.0319421	0.320619	4	G	A	G	A	FALSE	FALSE	0.250724	0.22	0.18377	0.00583	0.01437	0.00587	5.91e-37	0.16031
rs11591147	1	55505647	PC	Phosphatidylcholine and other cholines (m)	Phosphatidylcholine and other cholines	healthspan	-0.203456	0.0702501	0.00377742	4	T	G	T	G	FALSE	FALSE	0.029011	0.018	-0.260498	0.053	0.039856	0.0183	8.62e-11	0.00188871
rs143020224	19	11187324	PC	Phosphatidylcholine and other cholines (m)	Phosphatidylcholine and other cholines	healthspan	-0.13528	0.0622453	0.0297552	4	G	C	G	C	TRUE	FALSE	0.120866	0.12	-0.120491	0.0163	0.019465	0.0075	7.94e-10	0.0148776
rs3741298	11	116657561	PC	Phosphatidylcholine and other cholines (m)	Phosphatidylcholine and other cholines	healthspan	-0.0402551	0.0636688	0.527218	4	T	C	T	C	FALSE	FALSE	0.769557	0.81	-0.097379	0.00392	0.014465	0.0062	2.33e-11	0.263609
rs1718309	12	103242396	PHE	Phenylalanine (m)	Phenylalanine	healthspan	-0.03499	0.064537	0.587702	4	G	A	G	A	FALSE	FALSE	0.602584	0.61	-0.077165	0.0027	0.009719	0.00498	2.5e-15	0.293851
rs182695896	4	74813227	PHE	Phenylalanine (m)	Phenylalanine	healthspan	0.192809	0.101907	0.058491	4	C	A	C	A	FALSE	FALSE	0.018066	0.0097	0.245321	0.0473	0.040112	0.025	1.09e-09	0.0292455
rs2731672	5	176842474	PHE	Phenylalanine (m)	Phenylalanine	healthspan	-0.0447755	0.0585769	0.444636	4	C	T	C	T	FALSE	FALSE	0.740037	0.74	0.094918	-0.00425	0.011618	0.00556	3.85e-16	0.222318
rs4253238	4	187148387	PHE	Phenylalanine (m)	Phenylalanine	healthspan	-0.0612257	0.0720739	0.395612	4	T	C	T	C	FALSE	FALSE	0.555072	0.51	0.067292	-0.00412	0.010053	0.00485	2.53e-11	0.197806
rs10468017	15	58678512	S.HDL.L	Total lipids in small HDL (m)	Total lipids in small HDL	healthspan	0.0152459	0.0526675	0.772219	5	T	C	T	C	FALSE	FALSE	0.313616	0.3	-0.101011	-0.00154	0.011172	0.00532	2.58e-19	0.386109
rs1260326	2	27730940	S.HDL.L	Total lipids in small HDL (m)	Total lipids in small HDL	healthspan	0.1094	0.0631694	0.0832994	5	C	T	C	T	FALSE	FALSE	0.636562	0.61	-0.078519	-0.00859	0.010609	0.00496	1.91e-13	0.0416497
rs185567543	4	74990001	S.HDL.L	Total lipids in small HDL (m)	Total lipids in small HDL	healthspan	0.123708	0.126836	0.32939	5	T	A	T	A	TRUE	FALSE	0.017852	0.0057	0.287774	0.0356	0.0418	0.0365	7.85e-12	0.164695
rs6073958	20	44551855	S.HDL.L	Total lipids in small HDL (m)	Total lipids in small HDL	healthspan	0.00874453	0.030381	0.773478	5	C	T	C	T	FALSE	FALSE	0.195862	0.2	0.200125	0.00175	0.012833	0.00608	3.36e-54	0.386739
rs7412	19	45412079	S.HDL.L	Total lipids in small HDL (m)	Total lipids in small HDL	healthspan	-0.138097	0.0464319	0.00293767	5	T	C	T	C	FALSE	FALSE	0.055504	0.081	-0.191894	0.0265	0.026087	0.00891	2.68e-13	0.00146883
rs10468017	15	58678512	S.HDL.P	Concentration of small HDL particles	Concentration of small HDL particles	healthspan	0.0146274	0.050531	0.772219	3	T	C	T	C	FALSE	FALSE	0.313616	0.3	-0.105282	-0.00154	0.011171	0.00532	8.12e-21	0.386109
rs1260326	2	27730940	S.HDL.P	Concentration of small HDL particles	Concentration of small HDL particles	healthspan	0.0992146	0.0572881	0.0832994	3	C	T	C	T	FALSE	FALSE	0.636562	0.61	-0.08658	-0.00859	0.01061	0.00496	5.41e-16	0.0416497
rs6073958	20	44551855	S.HDL.P	Concentration of small HDL particles	Concentration of small HDL particles	healthspan	0.00864864	0.0300478	0.773478	3	C	T	C	T	FALSE	FALSE	0.195862	0.2	0.202344	0.00175	0.012829	0.00608	2.62e-55	0.386739
rs182695896	4	74813227	S.HDL.TG	Triglycerides in small HDL (m)	Triglycerides in small HDL	healthspan	0.185522	0.0980561	0.058491	10	C	A	C	A	FALSE	FALSE	0.019221	0.0097	0.254956	0.0473	0.040948	0.025	7.43e-10	0.0292455
rs3764261	16	56993324	S.HDL.TG	Triglycerides in small HDL (m)	Triglycerides in small HDL	healthspan	-0.0430266	0.0349887	0.218798	10	A	C	A	C	FALSE	FALSE	0.299043	0.32	-0.148048	0.00637	0.010761	0.00518	3.62e-42	0.109399
rs429358	19	45411941	S.HDL.TG	Triglycerides in small HDL (m)	Triglycerides in small HDL	healthspan	-0.136423	0.0666182	0.0405764	10	C	T	C	T	FALSE	FALSE	0.169994	0.16	0.100423	-0.0137	0.013441	0.00669	1.49e-13	0.0202882
rs4296389	2	21142994	S.HDL.TG	Triglycerides in small HDL (m)	Triglycerides in small HDL	healthspan	0.0553252	0.0732055	0.449798	10	T	C	T	C	FALSE	FALSE	0.313073	0.25	-0.07718	-0.00427	0.010565	0.00565	5.08e-13	0.224899
rs6065904	20	44534651	S.HDL.TG	Triglycerides in small HDL (m)	Triglycerides in small HDL	healthspan	-0.0293922	0.0654392	0.653322	10	A	G	A	G	FALSE	FALSE	0.228686	0.21	0.09016	-0.00265	0.011717	0.0059	2.76e-14	0.326661
rs6511720	19	11202306	S.HDL.TG	Triglycerides in small HDL (m)	Triglycerides in small HDL	healthspan	-0.156741	0.0767316	0.0410798	10	T	G	T	G	FALSE	FALSE	0.102661	0.12	-0.097613	0.0153	0.016684	0.00749	7.25e-09	0.0205399
rs6957745	7	73056750	S.HDL.TG	Triglycerides in small HDL (m)	Triglycerides in small HDL	healthspan	-0.0910314	0.0671342	0.175112	10	C	T	C	T	FALSE	FALSE	0.175604	0.2	-0.089969	0.00819	0.013318	0.00604	2.4e-11	0.0875559
rs79236614	8	19860460	S.HDL.TG	Triglycerides in small HDL (m)	Triglycerides in small HDL	healthspan	-0.102111	0.0488066	0.0364247	10	G	C	G	C	TRUE	FALSE	0.089305	0.1	-0.164527	0.0168	0.017265	0.00803	4.37e-21	0.0182124
rs9472125	6	43756169	S.HDL.TG	Triglycerides in small HDL (m)	Triglycerides in small HDL	healthspan	-0.186297	0.0872654	0.0327748	10	T	C	T	C	FALSE	FALSE	0.166579	0.11	-0.091789	0.0171	0.016154	0.00801	1.93e-08	0.0163874
rs964184	11	116648917	S.HDL.TG	Triglycerides in small HDL (m)	Triglycerides in small HDL	healthspan	-0.0396472	0.0361252	0.272426	10	C	G	C	G	TRUE	FALSE	0.861774	0.87	-0.198753	0.00788	0.014025	0.00718	1.24e-44	0.136213
rs112635299	14	94838142	S.LDL.C	Total cholesterol in small LDL (m)	Total cholesterol in small LDL	healthspan	0.137191	0.0675899	0.0423807	11	T	G	T	G	FALSE	FALSE	0.017688	0.021	0.248558	0.0341	0.039701	0.0168	6.59e-10	0.0211904
rs11591147	1	55505647	S.LDL.C	Total cholesterol in small LDL (m)	Total cholesterol in small LDL	healthspan	-0.109628	0.0378529	0.00377742	11	T	G	T	G	FALSE	FALSE	0.030715	0.018	-0.483451	0.053	0.034733	0.0183	6.4e-43	0.00188871
rs142130958	19	11190652	S.LDL.C	Total cholesterol in small LDL (m)	Total cholesterol in small LDL	healthspan	-0.0777541	0.0362209	0.0318198	11	A	G	A	G	FALSE	FALSE	0.105494	0.12	-0.207063	0.0161	0.016348	0.0075	7.81e-36	0.0159099
rs182695896	4	74813227	S.LDL.C	Total cholesterol in small LDL (m)	Total cholesterol in small LDL	healthspan	0.148244	0.078353	0.058491	11	C	A	C	A	FALSE	FALSE	0.019221	0.0097	0.319069	0.0473	0.040781	0.025	1.18e-14	0.0292455
rs193084249	1	26987646	S.LDL.C	Total cholesterol in small LDL (m)	Total cholesterol in small LDL	healthspan	-0.173443	0.0926538	0.0612134	11	G	A	G	A	FALSE	FALSE	0.032129	0.024	0.177003	-0.0307	0.031227	0.0164	2.25e-08	0.0306067
rs34042070	16	72101525	S.LDL.C	Total cholesterol in small LDL (m)	Total cholesterol in small LDL	healthspan	-0.118834	0.0826043	0.150265	11	G	C	G	C	TRUE	FALSE	0.201574	0.19	0.075904	-0.00902	0.012205	0.00627	8.55e-10	0.0751324
rs4614977	2	44087024	S.LDL.C	Total cholesterol in small LDL (m)	Total cholesterol in small LDL	healthspan	0.124428	0.0783434	0.112233	11	G	C	G	C	TRUE	FALSE	0.076686	0.06	-0.130196	-0.0162	0.018427	0.0102	3.18e-12	0.0561166
rs629301	1	109818306	S.LDL.C	Total cholesterol in small LDL (m)	Total cholesterol in small LDL	healthspan	-0.182763	0.0472748	0.000110644	11	T	G	T	G	FALSE	FALSE	0.77977	0.78	0.12311	-0.0225	0.011907	0.00582	1.98e-24	5.53221e-05
rs7412	19	45412079	S.LDL.C	Total cholesterol in small LDL (m)	Total cholesterol in small LDL	healthspan	-0.0538863	0.018118	0.00293767	11	T	C	T	C	FALSE	FALSE	0.056114	0.081	-0.491776	0.0265	0.025147	0.00891	5.52e-83	0.00146883
rs934197	2	21267461	S.LDL.C	Total cholesterol in small LDL (m)	Total cholesterol in small LDL	healthspan	0.00982806	0.0499187	0.843921	11	A	G	A	G	FALSE	FALSE	0.287219	0.34	0.102767	0.00101	0.010956	0.00513	2.18e-20	0.42196
rs964184	11	116648917	S.LDL.C	Total cholesterol in small LDL (m)	Total cholesterol in small LDL	healthspan	-0.0739976	0.0674242	0.272426	11	C	G	C	G	TRUE	FALSE	0.861771	0.87	-0.10649	0.00788	0.014018	0.00718	6.69e-14	0.136213
rs112635299	14	94838142	S.LDL.L	Total lipids in small LDL (m)	Total lipids in small LDL	healthspan	0.142632	0.0702702	0.0423807	13	T	G	T	G	FALSE	FALSE	0.017866	0.021	0.239077	0.0341	0.041581	0.0168	1.56e-08	0.0211904
rs11591147	1	55505647	S.LDL.L	Total lipids in small LDL (m)	Total lipids in small LDL	healthspan	-0.114928	0.0396826	0.00377742	13	T	G	T	G	FALSE	FALSE	0.030715	0.018	-0.461159	0.053	0.034751	0.0183	6.07e-39	0.00188871
rs12916	5	74656539	S.LDL.L	Total lipids in small LDL (m)	Total lipids in small LDL	healthspan	-0.0231412	0.0569896	0.684698	13	C	T	C	T	FALSE	FALSE	0.442777	0.4	0.086858	-0.00201	0.01032	0.00495	1.26e-16	0.342349
rs1367117	2	21263900	S.LDL.L	Total lipids in small LDL (m)	Total lipids in small LDL	healthspan	0.014011	0.0509763	0.783429	13	A	G	A	G	FALSE	FALSE	0.284518	0.34	0.100635	0.00141	0.011461	0.00513	5.83e-18	0.391714
rs142130958	19	11190652	S.LDL.L	Total lipids in small LDL (m)	Total lipids in small LDL	healthspan	-0.0747249	0.0348097	0.0318198	13	A	G	A	G	FALSE	FALSE	0.101869	0.12	-0.215457	0.0161	0.01722	0.0075	8.27e-35	0.0159099
rs182695896	4	74813227	S.LDL.L	Total lipids in small LDL (m)	Total lipids in small LDL	healthspan	0.146988	0.0776892	0.058491	13	C	A	C	A	FALSE	FALSE	0.019221	0.0097	0.321795	0.0473	0.040779	0.025	8.45e-15	0.0292455
rs193084249	1	26987646	S.LDL.L	Total lipids in small LDL (m)	Total lipids in small LDL	healthspan	-0.176046	0.0940442	0.0612134	13	G	A	G	A	FALSE	FALSE	0.032129	0.024	0.174386	-0.0307	0.031227	0.0164	3.97e-08	0.0306067
rs2980860	8	126485337	S.LDL.L	Total lipids in small LDL (m)	Total lipids in small LDL	healthspan	-0.121662	0.0634987	0.0553672	13	G	A	G	A	FALSE	FALSE	0.48076	0.47	-0.076852	0.00935	0.010275	0.00488	1.9e-13	0.0276836
rs629301	1	109818306	S.LDL.L	Total lipids in small LDL (m)	Total lipids in small LDL	healthspan	-0.194064	0.0501979	0.000110644	13	T	G	T	G	FALSE	FALSE	0.783555	0.78	0.115941	-0.0225	0.012397	0.00582	3.65e-20	5.53221e-05
rs73066442	7	21592973	S.LDL.L	Total lipids in small LDL (m)	Total lipids in small LDL	healthspan	-0.0694283	0.0826458	0.400869	13	G	A	G	A	FALSE	FALSE	0.249027	0.24	0.068848	-0.00478	0.011935	0.00569	1.4e-08	0.200434
rs7412	19	45412079	S.LDL.L	Total lipids in small LDL (m)	Total lipids in small LDL	healthspan	-0.0568265	0.0191066	0.00293767	13	T	C	T	C	FALSE	FALSE	0.055504	0.081	-0.466332	0.0265	0.025866	0.00891	2.19e-70	0.00146883
rs76866386	2	44075483	S.LDL.L	Total lipids in small LDL (m)	Total lipids in small LDL	healthspan	0.0751781	0.0761053	0.323242	13	C	T	C	T	FALSE	FALSE	0.081622	0.065	-0.129426	-0.00973	0.018772	0.00985	1.2e-11	0.161621
rs964184	11	116648917	S.LDL.L	Total lipids in small LDL (m)	Total lipids in small LDL	healthspan	-0.0644771	0.0587494	0.272426	13	C	G	C	G	TRUE	FALSE	0.857677	0.87	-0.122214	0.00788	0.014555	0.00718	1.49e-16	0.136213
rs11591147	1	55505647	S.LDL.P	Concentration of small LDL particles	Concentration of small LDL particles	healthspan	-0.119323	0.0412003	0.00377742	9	T	G	T	G	FALSE	FALSE	0.030715	0.018	-0.444171	0.053	0.034787	0.0183	3.37e-36	0.00188871
rs1367117	2	21263900	S.LDL.P	Concentration of small LDL particles	Concentration of small LDL particles	healthspan	0.0142744	0.0519346	0.783429	9	A	G	A	G	FALSE	FALSE	0.284518	0.34	0.098778	0.00141	0.011466	0.00513	2.36e-17	0.391714
rs142130958	19	11190652	S.LDL.P	Concentration of small LDL particles	Concentration of small LDL particles	healthspan	-0.077431	0.0360704	0.0318198	9	A	G	A	G	FALSE	FALSE	0.101869	0.12	-0.207927	0.0161	0.017233	0.0075	1.67e-32	0.0159099
rs182695896	4	74813227	S.LDL.P	Concentration of small LDL particles	Concentration of small LDL particles	healthspan	0.141312	0.0746891	0.058491	9	C	A	C	A	FALSE	FALSE	0.019221	0.0097	0.334721	0.0473	0.0408	0.025	7e-16	0.0292455
rs2980860	8	126485337	S.LDL.P	Concentration of small LDL particles	Concentration of small LDL particles	healthspan	-0.116938	0.0610328	0.0553672	9	G	A	G	A	FALSE	FALSE	0.48076	0.47	-0.079957	0.00935	0.010279	0.00488	1.97e-14	0.0276836
rs629301	1	109818306	S.LDL.P	Concentration of small LDL particles	Concentration of small LDL particles	healthspan	-0.201478	0.0521155	0.000110644	9	T	G	T	G	FALSE	FALSE	0.783555	0.78	0.111675	-0.0225	0.012405	0.00582	8.26e-19	5.53221e-05
rs7412	19	45412079	S.LDL.P	Concentration of small LDL particles	Concentration of small LDL particles	healthspan	-0.0618095	0.020782	0.00293767	9	T	C	T	C	FALSE	FALSE	0.055504	0.081	-0.428737	0.0265	0.02592	0.00891	1.44e-59	0.00146883
rs76866386	2	44075483	S.LDL.P	Concentration of small LDL particles	Concentration of small LDL particles	healthspan	0.0779473	0.0789086	0.323242	9	C	T	C	T	FALSE	FALSE	0.081622	0.065	-0.124828	-0.00973	0.018783	0.00985	6.26e-11	0.161621
rs964184	11	116648917	S.LDL.P	Concentration of small LDL particles	Concentration of small LDL particles	healthspan	-0.0590457	0.0538005	0.272426	9	C	G	C	G	TRUE	FALSE	0.857677	0.87	-0.133456	0.00788	0.014557	0.00718	1.89e-19	0.136213
rs115849089	8	19912370	S.VLDL.C	Total cholesterol in small VLDL (m)	Total cholesterol in small VLDL	healthspan	-0.191792	0.0608278	0.00161583	11	A	G	A	G	FALSE	FALSE	0.107412	0.12	-0.124614	0.0239	0.01668	0.00758	1.55e-13	0.000807914
rs11591147	1	55505647	S.VLDL.C	Total cholesterol in small VLDL (m)	Total cholesterol in small VLDL	healthspan	-0.156939	0.0541885	0.00377742	11	T	G	T	G	FALSE	FALSE	0.030715	0.018	-0.33771	0.053	0.034863	0.0183	1.04e-21	0.00188871
rs142130958	19	11190652	S.VLDL.C	Total cholesterol in small VLDL (m)	Total cholesterol in small VLDL	healthspan	-0.093235	0.0434324	0.0318198	11	A	G	A	G	FALSE	FALSE	0.105495	0.12	-0.172682	0.0161	0.016403	0.0075	2.38e-25	0.0159099
rs182695896	4	74813227	S.VLDL.C	Total cholesterol in small VLDL (m)	Total cholesterol in small VLDL	healthspan	0.176322	0.0931935	0.058491	11	C	A	C	A	FALSE	FALSE	0.019221	0.0097	0.268259	0.0473	0.040848	0.025	8.63e-11	0.0292455
rs2980875	8	126481747	S.VLDL.C	Total cholesterol in small VLDL (m)	Total cholesterol in small VLDL	healthspan	-0.141039	0.0730705	0.0535839	11	G	A	G	A	FALSE	FALSE	0.484523	0.47	-0.066648	0.0094	0.009799	0.00487	1.81e-11	0.026792
rs3764261	16	56993324	S.VLDL.C	Total cholesterol in small VLDL (m)	Total cholesterol in small VLDL	healthspan	-0.0621354	0.0505277	0.218798	11	A	C	A	C	FALSE	FALSE	0.299039	0.32	-0.102518	0.00637	0.010739	0.00518	3.97e-21	0.109399
rs429358	19	45411941	S.VLDL.C	Total cholesterol in small VLDL (m)	Total cholesterol in small VLDL	healthspan	-0.0992143	0.0484484	0.0405764	11	C	T	C	T	FALSE	FALSE	0.169993	0.16	0.138085	-0.0137	0.013393	0.00669	2.23e-24	0.0202882
rs646776	1	109818530	S.VLDL.C	Total cholesterol in small VLDL (m)	Total cholesterol in small VLDL	healthspan	-0.317735	0.0825544	0.000118699	11	T	C	T	C	FALSE	FALSE	0.780066	0.78	0.070499	-0.0224	0.011954	0.00582	5.62e-09	5.93496e-05
rs6544366	2	21204025	S.VLDL.C	Total cholesterol in small VLDL (m)	Total cholesterol in small VLDL	healthspan	0.083865	0.054995	0.12727	11	T	G	T	G	FALSE	FALSE	0.267876	0.23	-0.105646	-0.00886	0.010987	0.00581	2.05e-21	0.0636349
rs79225634	5	74619639	S.VLDL.C	Total cholesterol in small VLDL (m)	Total cholesterol in small VLDL	healthspan	-0.0529967	0.0654139	0.417839	11	T	C	T	C	FALSE	FALSE	0.336963	0.34	0.078118	-0.00414	0.010472	0.00511	1.69e-13	0.208919
rs964184	11	116648917	S.VLDL.C	Total cholesterol in small VLDL (m)	Total cholesterol in small VLDL	healthspan	-0.0418439	0.0381268	0.272426	11	C	G	C	G	TRUE	FALSE	0.861772	0.87	-0.188319	0.00788	0.013994	0.00718	2.3e-40	0.136213
rs1042034	2	21225281	S.VLDL.FC	Free cholesterol in small VLDL (m)	Free cholesterol in small VLDL	healthspan	0.0439279	0.0522786	0.400759	11	T	C	T	C	FALSE	FALSE	0.745369	0.79	0.114961	0.00505	0.011149	0.00601	2.39e-24	0.20038
rs115849089	8	19912370	S.VLDL.FC	Free cholesterol in small VLDL (m)	Free cholesterol in small VLDL	healthspan	-0.158218	0.0501797	0.00161583	11	A	G	A	G	FALSE	FALSE	0.107416	0.12	-0.151057	0.0239	0.016658	0.00758	3.42e-19	0.000807914
rs13225450	7	72976123	S.VLDL.FC	Free cholesterol in small VLDL (m)	Free cholesterol in small VLDL	healthspan	-0.0848796	0.0738171	0.2502	11	T	C	T	C	FALSE	FALSE	0.125615	0.12	-0.099435	0.00844	0.014954	0.00734	5.19e-11	0.1251
rs142130958	19	11190652	S.VLDL.FC	Free cholesterol in small VLDL (m)	Free cholesterol in small VLDL	healthspan	-0.103279	0.0481115	0.0318198	11	A	G	A	G	FALSE	FALSE	0.105498	0.12	-0.155888	0.0161	0.016395	0.0075	6.07e-21	0.0159099
rs182695896	4	74813227	S.VLDL.FC	Free cholesterol in small VLDL (m)	Free cholesterol in small VLDL	healthspan	0.202786	0.107181	0.058491	11	C	A	C	A	FALSE	FALSE	0.019221	0.0097	0.233251	0.0473	0.040847	0.025	1.72e-08	0.0292455
rs2980875	8	126481747	S.VLDL.FC	Free cholesterol in small VLDL (m)	Free cholesterol in small VLDL	healthspan	-0.129652	0.0671706	0.0535839	11	G	A	G	A	FALSE	FALSE	0.484526	0.47	-0.072502	0.0094	0.009787	0.00487	2.6e-13	0.026792
rs3764261	16	56993324	S.VLDL.FC	Free cholesterol in small VLDL (m)	Free cholesterol in small VLDL	healthspan	-0.0603174	0.0490493	0.218798	11	A	C	A	C	FALSE	FALSE	0.299047	0.32	-0.105608	0.00637	0.010735	0.00518	2.64e-22	0.109399
rs429358	19	45411941	S.VLDL.FC	Free cholesterol in small VLDL (m)	Free cholesterol in small VLDL	healthspan	-0.0986023	0.0481496	0.0405764	11	C	T	C	T	FALSE	FALSE	0.169995	0.16	0.138942	-0.0137	0.013387	0.00669	1.2e-24	0.0202882
rs59014134	5	74589385	S.VLDL.FC	Free cholesterol in small VLDL (m)	Free cholesterol in small VLDL	healthspan	-0.164036	0.0786058	0.0369052	11	T	C	T	C	FALSE	FALSE	0.251253	0.21	0.076203	-0.0125	0.012571	0.00599	2.16e-09	0.0184526
rs72660594	1	55636240	S.VLDL.FC	Free cholesterol in small VLDL (m)	Free cholesterol in small VLDL	healthspan	-0.0570118	0.0941559	0.544844	11	C	T	C	T	FALSE	FALSE	0.035214	0.012	-0.231531	0.0132	0.028793	0.0218	2.03e-15	0.272422
rs964184	11	116648917	S.VLDL.FC	Free cholesterol in small VLDL (m)	Free cholesterol in small VLDL	healthspan	-0.03629	0.0330662	0.272426	11	C	G	C	G	TRUE	FALSE	0.861776	0.87	-0.21714	0.00788	0.013963	0.00718	3.07e-53	0.136213
rs1042034	2	21225281	S.VLDL.L	Total lipids in small VLDL (m)	Total lipids in small VLDL	healthspan	0.0452614	0.0538656	0.400759	10	T	C	T	C	FALSE	FALSE	0.737718	0.79	0.111574	0.00505	0.011596	0.00601	2.51e-21	0.20038
rs115849089	8	19912370	S.VLDL.L	Total lipids in small VLDL (m)	Total lipids in small VLDL	healthspan	-0.144844	0.045938	0.00161583	10	A	G	A	G	FALSE	FALSE	0.101403	0.12	-0.165005	0.0239	0.017145	0.00758	2.45e-21	0.000807914
rs142130958	19	11190652	S.VLDL.L	Total lipids in small VLDL (m)	Total lipids in small VLDL	healthspan	-0.11519	0.05366	0.0318198	10	A	G	A	G	FALSE	FALSE	0.101869	0.12	-0.139769	0.0161	0.017268	0.0075	1.52e-15	0.0159099
rs247617	16	56990716	S.VLDL.L	Total lipids in small VLDL (m)	Total lipids in small VLDL	healthspan	-0.05788	0.0449024	0.197392	10	A	C	A	C	FALSE	FALSE	0.288773	0.32	-0.115584	0.00669	0.011437	0.00519	2.31e-23	0.098696
rs2878419	5	74640490	S.VLDL.L	Total lipids in small VLDL (m)	Total lipids in small VLDL	healthspan	-0.0455672	0.0713411	0.523003	10	T	C	T	C	FALSE	FALSE	0.420065	0.37	0.070226	-0.0032	0.010431	0.00501	3.28e-11	0.261502
rs2980860	8	126485337	S.VLDL.L	Total lipids in small VLDL (m)	Total lipids in small VLDL	healthspan	-0.123227	0.0643155	0.0553672	10	G	A	G	A	FALSE	FALSE	0.48076	0.47	-0.075876	0.00935	0.010278	0.00488	3.48e-13	0.0276836
rs429358	19	45411941	S.VLDL.L	Total lipids in small VLDL (m)	Total lipids in small VLDL	healthspan	-0.108367	0.052918	0.0405764	10	C	T	C	T	FALSE	FALSE	0.168024	0.16	0.126422	-0.0137	0.01383	0.00669	2.11e-19	0.0202882
rs72660594	1	55636240	S.VLDL.L	Total lipids in small VLDL (m)	Total lipids in small VLDL	healthspan	-0.0642777	0.106156	0.544844	10	C	T	C	T	FALSE	FALSE	0.035214	0.012	-0.205359	0.0132	0.028807	0.0218	2.15e-12	0.272422
rs72836561	17	41926126	S.VLDL.L	Total lipids in small VLDL (m)	Total lipids in small VLDL	healthspan	-0.123216	0.067744	0.0689358	10	T	C	T	C	FALSE	FALSE	0.024935	0.032	0.203708	-0.0251	0.035841	0.0138	2.14e-08	0.0344679
rs964184	11	116648917	S.VLDL.L	Total lipids in small VLDL (m)	Total lipids in small VLDL	healthspan	-0.0345083	0.0314428	0.272426	10	C	G	C	G	TRUE	FALSE	0.857677	0.87	-0.228351	0.00788	0.014488	0.00718	2e-54	0.136213
rs1042034	2	21225281	S.VLDL.P	Concentration of small VLDL particles	Concentration of small VLDL particles	healthspan	0.0457063	0.054395	0.400759	12	T	C	T	C	FALSE	FALSE	0.737718	0.79	0.110488	0.00505	0.011597	0.00601	5.98e-21	0.20038
rs115849089	8	19912370	S.VLDL.P	Concentration of small VLDL particles	Concentration of small VLDL particles	healthspan	-0.13907	0.0441067	0.00161583	12	A	G	A	G	FALSE	FALSE	0.101403	0.12	-0.171856	0.0239	0.01714	0.00758	4.98e-23	0.000807914
rs1168041	1	62960250	S.VLDL.P	Concentration of small VLDL particles	Concentration of small VLDL particles	healthspan	0.0364386	0.0620895	0.557289	12	C	T	C	T	FALSE	FALSE	0.727042	0.65	0.083428	0.00304	0.011719	0.00518	2.28e-12	0.278645
rs247617	16	56990716	S.VLDL.P	Concentration of small VLDL particles	Concentration of small VLDL particles	healthspan	-0.057841	0.0448721	0.197392	12	A	C	A	C	FALSE	FALSE	0.288773	0.32	-0.115662	0.00669	0.011437	0.00519	2.11e-23	0.098696
rs2878419	5	74640490	S.VLDL.P	Concentration of small VLDL particles	Concentration of small VLDL particles	healthspan	-0.0482487	0.0755394	0.523003	12	T	C	T	C	FALSE	FALSE	0.420065	0.37	0.066323	-0.0032	0.010431	0.00501	3.71e-10	0.261502
rs2980860	8	126485337	S.VLDL.P	Concentration of small VLDL particles	Concentration of small VLDL particles	healthspan	-0.122703	0.064042	0.0553672	12	G	A	G	A	FALSE	FALSE	0.48076	0.47	-0.0762	0.00935	0.010276	0.00488	2.72e-13	0.0276836
rs34346326	7	73016181	S.VLDL.P	Concentration of small VLDL particles	Concentration of small VLDL particles	healthspan	-0.0863122	0.0628195	0.169451	12	C	T	C	T	FALSE	FALSE	0.170382	0.2	-0.096626	0.00834	0.013634	0.00607	2.86e-12	0.0847254
rs429358	19	45411941	S.VLDL.P	Concentration of small VLDL particles	Concentration of small VLDL particles	healthspan	-0.116215	0.0567502	0.0405764	12	C	T	C	T	FALSE	FALSE	0.168024	0.16	0.117885	-0.0137	0.013833	0.00669	4.5e-17	0.0202882
rs72836561	17	41926126	S.VLDL.P	Concentration of small VLDL particles	Concentration of small VLDL particles	healthspan	-0.119883	0.0659117	0.0689358	12	T	C	T	C	FALSE	FALSE	0.024935	0.032	0.209371	-0.0251	0.035835	0.0138	8.51e-09	0.0344679
rs72999033	19	19366632	S.VLDL.P	Concentration of small VLDL particles	Concentration of small VLDL particles	healthspan	0.0667404	0.0611169	0.274828	12	T	C	T	C	FALSE	FALSE	0.061184	0.065	-0.161821	-0.0108	0.021389	0.00989	8.91e-14	0.137414
rs9472125	6	43756169	S.VLDL.P	Concentration of small VLDL particles	Concentration of small VLDL particles	healthspan	-0.188992	0.0885279	0.0327748	12	T	C	T	C	FALSE	FALSE	0.166579	0.11	-0.09048	0.0171	0.016115	0.00801	3.14e-08	0.0163874
rs964184	11	116648917	S.VLDL.P	Concentration of small VLDL particles	Concentration of small VLDL particles	healthspan	-0.0335299	0.0305514	0.272426	12	C	G	C	G	TRUE	FALSE	0.857677	0.87	-0.235014	0.00788	0.014483	0.00718	1.34e-57	0.136213
rs10402112	19	11191677	S.VLDL.PL	Phospholipids in small VLDL (m)	Phospholipids in small VLDL	healthspan	-0.113622	0.0538624	0.0349032	11	A	T	A	T	TRUE	FALSE	0.101207	0.12	-0.139058	0.0158	0.016959	0.00749	5.72e-16	0.0174516
rs1042034	2	21225281	S.VLDL.PL	Phospholipids in small VLDL (m)	Phospholipids in small VLDL	healthspan	0.0440867	0.0524675	0.400759	11	T	C	T	C	FALSE	FALSE	0.745345	0.79	0.114547	0.00505	0.011156	0.00601	3.78e-24	0.20038
rs115849089	8	19912370	S.VLDL.PL	Phospholipids in small VLDL (m)	Phospholipids in small VLDL	healthspan	-0.148051	0.046955	0.00161583	11	A	G	A	G	FALSE	FALSE	0.107398	0.12	-0.161431	0.0239	0.016661	0.00758	1.11e-21	0.000807914
rs1168041	1	62960250	S.VLDL.PL	Phospholipids in small VLDL (m)	Phospholipids in small VLDL	healthspan	0.0341117	0.0581245	0.557289	11	C	T	C	T	FALSE	FALSE	0.721994	0.65	0.089119	0.00304	0.011219	0.00518	4.44e-15	0.278645
rs13225450	7	72976123	S.VLDL.PL	Phospholipids in small VLDL (m)	Phospholipids in small VLDL	healthspan	-0.0852258	0.0741182	0.2502	11	T	C	T	C	FALSE	FALSE	0.125609	0.12	-0.099031	0.00844	0.014965	0.00734	6.46e-11	0.1251
rs182695896	4	74813227	S.VLDL.PL	Phospholipids in small VLDL (m)	Phospholipids in small VLDL	healthspan	0.201573	0.106539	0.058491	11	C	A	C	A	FALSE	FALSE	0.019221	0.0097	0.234655	0.0473	0.040856	0.025	1.43e-08	0.0292455
rs2980875	8	126481747	S.VLDL.PL	Phospholipids in small VLDL (m)	Phospholipids in small VLDL	healthspan	-0.126048	0.0653034	0.0535839	11	G	A	G	A	FALSE	FALSE	0.484515	0.47	-0.074575	0.0094	0.009795	0.00487	5.66e-14	0.026792
rs3764261	16	56993324	S.VLDL.PL	Phospholipids in small VLDL (m)	Phospholipids in small VLDL	healthspan	-0.0524604	0.0426601	0.218798	11	A	C	A	C	FALSE	FALSE	0.299015	0.32	-0.121425	0.00637	0.010741	0.00518	6.3e-29	0.109399
rs3846661	5	74639178	S.VLDL.PL	Phospholipids in small VLDL (m)	Phospholipids in small VLDL	healthspan	-0.0312749	0.0744283	0.674338	11	G	A	G	A	FALSE	FALSE	0.424866	0.4	0.066507	-0.00208	0.010005	0.00495	5.3e-11	0.337169
rs429358	19	45411941	S.VLDL.PL	Phospholipids in small VLDL (m)	Phospholipids in small VLDL	healthspan	-0.11878	0.0580029	0.0405764	11	C	T	C	T	FALSE	FALSE	0.169989	0.16	0.115339	-0.0137	0.0134	0.00669	1.93e-17	0.0202882
rs964184	11	116648917	S.VLDL.PL	Phospholipids in small VLDL (m)	Phospholipids in small VLDL	healthspan	-0.0356634	0.0324953	0.272426	11	C	G	C	G	TRUE	FALSE	0.861763	0.87	-0.220955	0.00788	0.013967	0.00718	5.16e-55	0.136213
rs115849089	8	19912370	S.VLDL.TG	Triglycerides in small VLDL (m)	Triglycerides in small VLDL	healthspan	-0.135681	0.043032	0.00161583	11	A	G	A	G	FALSE	FALSE	0.107414	0.12	-0.176148	0.0239	0.016652	0.00758	1.58e-25	0.000807914
rs1168041	1	62960250	S.VLDL.TG	Triglycerides in small VLDL (m)	Triglycerides in small VLDL	healthspan	0.035362	0.060255	0.557289	11	C	T	C	T	FALSE	FALSE	0.72198	0.65	0.085968	0.00304	0.011215	0.00518	3.82e-14	0.278645
rs116843064	19	8429323	S.VLDL.TG	Triglycerides in small VLDL (m)	Triglycerides in small VLDL	healthspan	-0.143775	0.0822925	0.0806154	11	A	G	A	G	FALSE	FALSE	0.029194	0.019	-0.211441	0.0304	0.035005	0.0174	2.49e-09	0.0403077
rs1260326	2	27730940	S.VLDL.TG	Triglycerides in small VLDL (m)	Triglycerides in small VLDL	healthspan	0.0863716	0.0498723	0.0832994	11	C	T	C	T	FALSE	FALSE	0.638917	0.61	-0.099454	-0.00859	0.0102	0.00496	6.23e-22	0.0416497
rs2980853	8	126478350	S.VLDL.TG	Triglycerides in small VLDL (m)	Triglycerides in small VLDL	healthspan	-0.14128	0.0674543	0.0362194	11	C	A	C	A	FALSE	FALSE	0.487051	0.47	-0.072197	0.0102	0.009825	0.00487	4.07e-13	0.0181097
rs34346326	7	73016181	S.VLDL.TG	Triglycerides in small VLDL (m)	Triglycerides in small VLDL	healthspan	-0.0741123	0.0539402	0.169451	11	C	T	C	T	FALSE	FALSE	0.142653	0.2	-0.112532	0.00834	0.014383	0.00607	1.14e-14	0.0847254
rs6065904	20	44534651	S.VLDL.TG	Triglycerides in small VLDL (m)	Triglycerides in small VLDL	healthspan	-0.0349701	0.077858	0.653322	11	A	G	A	G	FALSE	FALSE	0.228686	0.21	0.075779	-0.00265	0.011695	0.0059	1.6e-10	0.326661
rs72836561	17	41926126	S.VLDL.TG	Triglycerides in small VLDL (m)	Triglycerides in small VLDL	healthspan	-0.116655	0.0641368	0.0689358	11	T	C	T	C	FALSE	FALSE	0.024935	0.032	0.215165	-0.0251	0.035834	0.0138	3.08e-09	0.0344679
rs72999033	19	19366632	S.VLDL.TG	Triglycerides in small VLDL (m)	Triglycerides in small VLDL	healthspan	0.0697305	0.0638551	0.274828	11	T	C	T	C	FALSE	FALSE	0.059264	0.065	-0.154882	-0.0108	0.021006	0.00989	3.39e-13	0.137414
rs9472125	6	43756169	S.VLDL.TG	Triglycerides in small VLDL (m)	Triglycerides in small VLDL	healthspan	-0.179675	0.0841634	0.0327748	11	T	C	T	C	FALSE	FALSE	0.166579	0.11	-0.095172	0.0171	0.016114	0.00801	5.55e-09	0.0163874
rs964184	11	116648917	S.VLDL.TG	Triglycerides in small VLDL (m)	Triglycerides in small VLDL	healthspan	-0.0325237	0.0296345	0.272426	11	C	G	C	G	TRUE	FALSE	0.861774	0.87	-0.242285	0.00788	0.013959	0.00718	7.63e-66	0.136213
rs10402112	19	11191677	SERUM.C	Serum total cholesterol (m)	Serum total cholesterol	healthspan	-0.0787617	0.0373371	0.0349032	12	A	T	A	T	TRUE	FALSE	0.101076	0.12	-0.200605	0.0158	0.016953	0.00749	1.08e-31	0.0174516
rs111617668	2	44055922	SERUM.C	Serum total cholesterol (m)	Serum total cholesterol	healthspan	0.0945065	0.0954422	0.322078	12	T	C	T	C	FALSE	FALSE	0.080121	0.061	-0.106871	-0.0101	0.018578	0.0102	1.24e-08	0.161039
rs11591147	1	55505647	SERUM.C	Serum total cholesterol (m)	Serum total cholesterol	healthspan	-0.115166	0.0397647	0.00377742	12	T	G	T	G	FALSE	FALSE	0.030715	0.018	-0.460207	0.053	0.034861	0.0183	4.91e-39	0.00188871
rs144064722	4	73406173	SERUM.C	Serum total cholesterol (m)	Serum total cholesterol	healthspan	-0.0210238	0.0625661	0.736852	12	G	A	G	A	FALSE	FALSE	0.025283	0.024	0.257328	-0.00541	0.034035	0.0161	7.23e-14	0.368426
rs2207132	20	39142516	SERUM.C	Serum total cholesterol (m)	Serum total cholesterol	healthspan	-0.0649614	0.100904	0.519708	12	A	G	A	G	FALSE	FALSE	0.059698	0.033	0.135773	-0.00882	0.024555	0.0137	4.42e-08	0.259854
rs261334	15	58726744	SERUM.C	Serum total cholesterol (m)	Serum total cholesterol	healthspan	0.0432857	0.0533858	0.417474	12	C	G	C	G	TRUE	FALSE	0.775119	0.79	-0.110891	-0.0048	0.011934	0.00592	3.66e-20	0.208737
rs2980853	8	126478350	SERUM.C	Serum total cholesterol (m)	Serum total cholesterol	healthspan	-0.163213	0.0779262	0.0362194	12	C	A	C	A	FALSE	FALSE	0.486961	0.47	-0.062495	0.0102	0.009841	0.00487	3.27e-10	0.0181097
rs3741298	11	116657561	SERUM.C	Serum total cholesterol (m)	Serum total cholesterol	healthspan	-0.0426467	0.0674514	0.527218	12	T	C	T	C	FALSE	FALSE	0.778018	0.81	-0.091918	0.00392	0.011811	0.0062	1.33e-14	0.263609
rs629301	1	109818306	SERUM.C	Serum total cholesterol (m)	Serum total cholesterol	healthspan	-0.221011	0.0571681	0.000110644	12	T	G	T	G	FALSE	FALSE	0.779867	0.78	0.101805	-0.0225	0.011948	0.00582	3.34e-17	5.53221e-05
rs7412	19	45412079	SERUM.C	Serum total cholesterol (m)	Serum total cholesterol	healthspan	-0.0643791	0.021646	0.00293767	12	T	C	T	C	FALSE	FALSE	0.056099	0.081	-0.411624	0.0265	0.025288	0.00891	1.94e-58	0.00146883
rs79225634	5	74619639	SERUM.C	Serum total cholesterol (m)	Serum total cholesterol	healthspan	-0.0496248	0.0612519	0.417839	12	T	C	T	C	FALSE	FALSE	0.337384	0.34	0.083426	-0.00414	0.010483	0.00511	3.34e-15	0.208919
rs952275	2	21221399	SERUM.C	Serum total cholesterol (m)	Serum total cholesterol	healthspan	0.0860732	0.0547228	0.115743	12	G	T	G	T	FALSE	FALSE	0.433101	0.52	0.088994	0.00766	0.009891	0.00487	5.29e-19	0.0578715
rs115849089	8	19912370	SERUM.TG	Serum total triglycerides (m)	Serum total triglycerides	healthspan	-0.147479	0.0467737	0.00161583	9	A	G	A	G	FALSE	FALSE	0.107383	0.12	-0.162057	0.0239	0.016663	0.00758	6.9e-22	0.000807914
rs1168041	1	62960250	SERUM.TG	Serum total triglycerides (m)	Serum total triglycerides	healthspan	0.0317855	0.0541609	0.557289	9	C	T	C	T	FALSE	FALSE	0.722006	0.65	0.095641	0.00304	0.011213	0.00518	3.4e-17	0.278645
rs1260326	2	27730940	SERUM.TG	Serum total triglycerides (m)	Serum total triglycerides	healthspan	0.0810408	0.0467942	0.0832994	9	C	T	C	T	FALSE	FALSE	0.638905	0.61	-0.105996	-0.00859	0.010208	0.00496	1e-24	0.0416497
rs2980853	8	126478350	SERUM.TG	Serum total triglycerides (m)	Serum total triglycerides	healthspan	-0.137104	0.0654605	0.0362194	9	C	A	C	A	FALSE	FALSE	0.487034	0.47	-0.074396	0.0102	0.009824	0.00487	7.07e-14	0.0181097
rs34346326	7	73016181	SERUM.TG	Serum total triglycerides (m)	Serum total triglycerides	healthspan	-0.0843174	0.0613677	0.169451	9	C	T	C	T	FALSE	FALSE	0.173134	0.2	-0.098912	0.00834	0.013061	0.00607	7.08e-14	0.0847254
rs429358	19	45411941	SERUM.TG	Serum total triglycerides (m)	Serum total triglycerides	healthspan	-0.117032	0.0571492	0.0405764	9	C	T	C	T	FALSE	FALSE	0.169984	0.16	0.117062	-0.0137	0.013402	0.00669	5.87e-18	0.0202882
rs72999033	19	19366632	SERUM.TG	Serum total triglycerides (m)	Serum total triglycerides	healthspan	0.0639541	0.0585654	0.274828	9	T	C	T	C	FALSE	FALSE	0.059274	0.065	-0.168871	-0.0108	0.021006	0.00989	1.91e-15	0.137414
rs9472125	6	43756169	SERUM.TG	Serum total triglycerides (m)	Serum total triglycerides	healthspan	-0.180838	0.0847081	0.0327748	9	T	C	T	C	FALSE	FALSE	0.166579	0.11	-0.09456	0.0171	0.016117	0.00801	6.64e-09	0.0163874
rs964184	11	116648917	SERUM.TG	Serum total triglycerides (m)	Serum total triglycerides	healthspan	-0.0338649	0.0308566	0.272426	9	C	G	C	G	TRUE	FALSE	0.861753	0.87	-0.232689	0.00788	0.013971	0.00718	6e-61	0.136213
rs10402112	19	11191677	SM	Sphingomyelins (m)	Sphingomyelins	healthspan	-0.110496	0.0523806	0.0349032	7	A	T	A	T	TRUE	FALSE	0.099868	0.12	-0.142992	0.0158	0.021051	0.00749	1.34e-11	0.0174516
rs11591147	1	55505647	SM	Sphingomyelins (m)	Sphingomyelins	healthspan	-0.143855	0.0496708	0.00377742	7	T	G	T	G	FALSE	FALSE	0.028653	0.018	-0.368426	0.053	0.039901	0.0183	3.74e-20	0.00188871
rs13392272	2	21217490	SM	Sphingomyelins (m)	Sphingomyelins	healthspan	0.134495	0.0688738	0.0508466	7	T	C	T	C	FALSE	FALSE	0.399678	0.51	0.070709	0.00951	0.012562	0.00487	2.08e-08	0.0254233
rs141622900	19	45426792	SM	Sphingomyelins (m)	Sphingomyelins	healthspan	-0.0900666	0.0380129	0.0178184	7	A	G	A	G	FALSE	FALSE	0.034269	0.053	-0.292006	0.0263	0.040351	0.0111	5.75e-13	0.00890922
rs1800588	15	58723675	SM	Sphingomyelins (m)	Sphingomyelins	healthspan	0.0513015	0.0496984	0.301951	7	T	C	T	C	FALSE	FALSE	0.249347	0.22	0.118515	0.00608	0.014454	0.00589	3.2e-16	0.150976
rs629301	1	109818306	SM	Sphingomyelins (m)	Sphingomyelins	healthspan	-0.253882	0.0656707	0.000110644	7	T	G	T	G	FALSE	FALSE	0.786148	0.78	0.088624	-0.0225	0.014896	0.00582	3.13e-09	5.53221e-05
rs75679663	17	4667972	SM	Sphingomyelins (m)	Sphingomyelins	healthspan	-0.0198711	0.0653497	0.761071	7	A	C	A	C	FALSE	FALSE	0.026209	0.0082	-0.413162	0.00821	0.043276	0.027	1.95e-21	0.380536
rs1077835	15	58723426	TOTPG	Total phosphoglycerides (m)	Total phosphoglycerides	healthspan	0.0321131	0.0323334	0.320619	6	G	A	G	A	FALSE	FALSE	0.249603	0.22	0.181546	0.00583	0.01439	0.00587	4.7e-36	0.16031
rs1168041	1	62960250	TOTPG	Total phosphoglycerides (m)	Total phosphoglycerides	healthspan	0.0323384	0.0551029	0.557289	6	C	T	C	T	FALSE	FALSE	0.730243	0.65	0.094006	0.00304	0.014095	0.00518	3.44e-11	0.278645
rs1260326	2	27730940	TOTPG	Total phosphoglycerides (m)	Total phosphoglycerides	healthspan	0.11641	0.0672169	0.0832994	6	C	T	C	T	FALSE	FALSE	0.63673	0.61	-0.073791	-0.00859	0.012651	0.00496	6.83e-09	0.0416497
rs143020224	19	11187324	TOTPG	Total phosphoglycerides (m)	Total phosphoglycerides	healthspan	-0.131771	0.060631	0.0297552	6	G	C	G	C	TRUE	FALSE	0.121511	0.12	-0.123699	0.0163	0.019489	0.0075	2.86e-10	0.0148776
rs3741298	11	116657561	TOTPG	Total phosphoglycerides (m)	Total phosphoglycerides	healthspan	-0.036838	0.0582641	0.527218	6	T	C	T	C	FALSE	FALSE	0.769882	0.81	-0.106412	0.00392	0.014472	0.0062	2.76e-13	0.263609
rs77451458	18	46936305	TOTPG	Total phosphoglycerides (m)	Total phosphoglycerides	healthspan	0.152356	0.10063	0.130021	6	A	G	A	G	FALSE	FALSE	0.11792	0.054	0.10633	0.0162	0.019002	0.0107	2.7e-08	0.0650105
rs14399	6	111543944	TYR	Tyrosine (m)	Tyrosine	healthspan	-0.0366244	0.0509016	0.471825	3	A	C	A	C	FALSE	FALSE	0.389872	0.43	-0.096657	0.00354	0.009441	0.00492	1.43e-24	0.235913
rs150851429	16	71625831	TYR	Tyrosine (m)	Tyrosine	healthspan	0.0503846	0.0481939	0.295813	3	C	G	C	G	TRUE	FALSE	0.016323	0.016	0.41084	0.0207	0.044954	0.0198	6.68e-20	0.147906
rs28663143	17	20895571	TYR	Tyrosine (m)	Tyrosine	healthspan	0.103246	0.0865664	0.232995	3	C	T	C	T	FALSE	FALSE	0.29443	0.33	-0.059954	-0.00619	0.010235	0.00519	4.81e-09	0.116498
rs10211524	2	65208074	VAL	Valine (m)	Valine	healthspan	-0.0528917	0.0570582	0.353938	4	A	G	A	G	FALSE	FALSE	0.40991	0.42	0.086403	-0.00457	0.009427	0.00493	5.24e-20	0.176969
rs2072560	11	116661826	VAL	Valine (m)	Valine	healthspan	0.1203	0.0992954	0.225689	4	C	T	C	T	FALSE	FALSE	0.928539	0.94	0.104738	0.0126	0.017688	0.0104	3.28e-09	0.112845
rs7406661	17	7063667	VAL	Valine (m)	Valine	healthspan	0.0773968	0.0771439	0.315726	4	C	T	C	T	FALSE	FALSE	0.243378	0.21	0.079073	0.00612	0.012727	0.0061	5.35e-10	0.157863
rs9637599	4	89206230	VAL	Valine (m)	Valine	healthspan	-0.070396	0.0427467	0.0995956	4	C	A	C	A	FALSE	FALSE	0.46958	0.49	0.113927	-0.00802	0.009156	0.00487	1.67e-35	0.0497978
rs10455872	6	161010118	VLDL.D	Mean diameter for VLDL particles (nm)	Mean diameter for VLDL particles	healthspan	0.288041	0.0449124	1.42302e-10	11	G	A	G	A	FALSE	FALSE	0.040742	0.081	-0.199277	-0.0574	0.027823	0.00895	1.34e-12	7.11511e-11
rs116843064	19	8429323	VLDL.D	Mean diameter for VLDL particles (nm)	Mean diameter for VLDL particles	healthspan	-0.136519	0.078139	0.0806154	11	A	G	A	G	FALSE	FALSE	0.029194	0.019	-0.22268	0.0304	0.034938	0.0174	2.8e-10	0.0403077
rs1260326	2	27730940	VLDL.D	Mean diameter for VLDL particles (nm)	Mean diameter for VLDL particles	healthspan	0.0880511	0.0508421	0.0832994	11	C	T	C	T	FALSE	FALSE	0.636562	0.61	-0.097557	-0.00859	0.010596	0.00496	7.9e-20	0.0416497
rs12679834	8	19820433	VLDL.D	Mean diameter for VLDL particles (nm)	Mean diameter for VLDL particles	healthspan	-0.110453	0.0536198	0.0394057	11	C	T	C	T	FALSE	FALSE	0.08542	0.1	-0.149385	0.0165	0.018238	0.00801	5.13e-16	0.0197029
rs141947880	11	47385350	VLDL.D	Mean diameter for VLDL particles (nm)	Mean diameter for VLDL particles	healthspan	-0.131217	0.0602586	0.0294381	11	T	C	T	C	FALSE	FALSE	0.029878	0.055	0.177568	-0.0233	0.031096	0.0107	1.58e-08	0.014719
rs1532085	15	58683366	VLDL.D	Mean diameter for VLDL particles (nm)	Mean diameter for VLDL particles	healthspan	0.0405924	0.0426434	0.341146	11	G	A	G	A	FALSE	FALSE	0.594771	0.61	0.117017	0.00475	0.010462	0.00499	1.68e-28	0.170573
rs17145750	7	73026378	VLDL.D	Mean diameter for VLDL particles (nm)	Mean diameter for VLDL particles	healthspan	-0.0432958	0.0487819	0.374789	11	T	C	T	C	FALSE	FALSE	0.148692	0.16	-0.134886	0.00584	0.014545	0.00658	4.28e-20	0.187395
rs174578	11	61605499	VLDL.D	Mean diameter for VLDL particles (nm)	Mean diameter for VLDL particles	healthspan	0.134933	0.0570092	0.0179395	11	A	T	A	T	TRUE	FALSE	0.40193	0.35	0.088933	0.012	0.010464	0.00507	3.96e-17	0.00896976
rs55660224	1	109839400	VLDL.D	Mean diameter for VLDL particles (nm)	Mean diameter for VLDL particles	healthspan	-0.0739331	0.0837845	0.37755	11	T	C	T	C	FALSE	FALSE	0.090649	0.083	0.104554	-0.00773	0.018438	0.00876	1.98e-08	0.188775
rs72654473	19	45414399	VLDL.D	Mean diameter for VLDL particles (nm)	Mean diameter for VLDL particles	healthspan	0.0741318	0.0494212	0.133614	11	A	C	A	C	FALSE	FALSE	0.08112	0.11	0.157827	0.0117	0.019444	0.0078	9.34e-16	0.0668072
rs964184	11	116648917	VLDL.D	Mean diameter for VLDL particles (nm)	Mean diameter for VLDL particles	healthspan	-0.0406244	0.0370157	0.272426	11	C	G	C	G	TRUE	FALSE	0.857677	0.87	-0.193972	0.00788	0.014497	0.00718	4.57e-40	0.136213
rs148527372	3	159734448	XL.HDL.C	Total cholesterol in very large HDL (m)	Total cholesterol in very large HDL	healthspan	0.0806417	0.0458232	0.0784345	9	A	G	A	G	FALSE	FALSE	0.004194	0.01	-0.554304	-0.0447	0.094958	0.0254	5.74e-09	0.0392173
rs1532624	16	57005479	XL.HDL.C	Total cholesterol in very large HDL (m)	Total cholesterol in very large HDL	healthspan	0.0631326	0.0387171	0.102972	9	A	C	A	C	FALSE	FALSE	0.432488	0.44	0.126559	0.00799	0.009841	0.0049	1.05e-37	0.0514861
rs174547	11	61570783	XL.HDL.C	Total cholesterol in very large HDL (m)	Total cholesterol in very large HDL	healthspan	-0.16546	0.0598472	0.00569741	9	C	T	C	T	FALSE	FALSE	0.387773	0.35	-0.085217	0.0141	0.010105	0.0051	3.94e-17	0.00284871
rs1943973	18	47179516	XL.HDL.C	Total cholesterol in very large HDL (m)	Total cholesterol in very large HDL	healthspan	0.0469581	0.0784937	0.549679	9	A	G	A	G	FALSE	FALSE	0.846401	0.85	0.086886	0.00408	0.013488	0.00682	1.3e-10	0.27484
rs2575876	9	107665739	XL.HDL.C	Total cholesterol in very large HDL (m)	Total cholesterol in very large HDL	healthspan	-0.101322	0.0560783	0.0707938	9	A	G	A	G	FALSE	FALSE	0.186901	0.25	-0.099682	0.0101	0.012587	0.00559	2.74e-15	0.0353969
rs261291	15	58680178	XL.HDL.C	Total cholesterol in very large HDL (m)	Total cholesterol in very large HDL	healthspan	-0.0234395	0.0330757	0.478535	9	C	T	C	T	FALSE	FALSE	0.373221	0.36	0.153587	-0.0036	0.010183	0.00508	3.31e-51	0.239267
rs4810479	20	44545048	XL.HDL.C	Total cholesterol in very large HDL (m)	Total cholesterol in very large HDL	healthspan	0.0145156	0.0478162	0.761454	9	T	C	T	C	FALSE	FALSE	0.735548	0.75	0.117115	0.0017	0.011158	0.0056	1.15e-25	0.380727
rs67053123	12	125353810	XL.HDL.C	Total cholesterol in very large HDL (m)	Total cholesterol in very large HDL	healthspan	-0.080002	0.089617	0.372013	9	A	T	A	T	TRUE	FALSE	0.148493	0.13	0.081123	-0.00649	0.014555	0.00727	2.68e-08	0.186006
rs686030	9	15304782	XL.HDL.C	Total cholesterol in very large HDL (m)	Total cholesterol in very large HDL	healthspan	0.0413848	0.0843427	0.623657	9	A	C	A	C	FALSE	FALSE	0.870957	0.86	0.082639	0.00342	0.014555	0.00697	1.47e-08	0.311828
rs148527372	3	159734448	XL.HDL.CE	Cholesterol esters in very large HDL (m)	Cholesterol esters in very large HDL	healthspan	0.0792563	0.045036	0.0784345	8	A	G	A	G	FALSE	FALSE	0.004194	0.01	-0.563993	-0.0447	0.095017	0.0254	3.29e-09	0.0392173
rs1532624	16	57005479	XL.HDL.CE	Cholesterol esters in very large HDL (m)	Cholesterol esters in very large HDL	healthspan	0.0686591	0.0421063	0.102972	8	A	C	A	C	FALSE	FALSE	0.427715	0.44	0.116372	0.00799	0.010353	0.0049	3.82e-29	0.0514861
rs174547	11	61570783	XL.HDL.CE	Cholesterol esters in very large HDL (m)	Cholesterol esters in very large HDL	healthspan	-0.158308	0.0572603	0.00569741	8	C	T	C	T	FALSE	FALSE	0.399665	0.35	-0.089067	0.0141	0.010462	0.0051	2.14e-17	0.00284871
rs1943973	18	47179516	XL.HDL.CE	Cholesterol esters in very large HDL (m)	Cholesterol esters in very large HDL	healthspan	0.0425687	0.0711566	0.549679	8	A	G	A	G	FALSE	FALSE	0.841663	0.85	0.095845	0.00408	0.013996	0.00682	8.74e-12	0.27484
rs2575876	9	107665739	XL.HDL.CE	Cholesterol esters in very large HDL (m)	Cholesterol esters in very large HDL	healthspan	-0.10104	0.0559224	0.0707938	8	A	G	A	G	FALSE	FALSE	0.188864	0.25	-0.09996	0.0101	0.013174	0.00559	3.93e-14	0.0353969
rs261291	15	58680178	XL.HDL.CE	Cholesterol esters in very large HDL (m)	Cholesterol esters in very large HDL	healthspan	-0.0228635	0.032263	0.478535	8	C	T	C	T	FALSE	FALSE	0.376501	0.36	0.157456	-0.0036	0.010631	0.00508	2.39e-49	0.239267
rs34562254	17	16842991	XL.HDL.CE	Cholesterol esters in very large HDL (m)	Cholesterol esters in very large HDL	healthspan	-0.0254095	0.0862863	0.768392	8	A	G	A	G	FALSE	FALSE	0.104461	0.098	-0.094453	0.0024	0.016936	0.00815	2.71e-08	0.384196
rs6073958	20	44551855	XL.HDL.CE	Cholesterol esters in very large HDL (m)	Cholesterol esters in very large HDL	healthspan	-0.0137929	0.0479204	0.773478	8	C	T	C	T	FALSE	FALSE	0.195862	0.2	-0.126877	0.00175	0.0129	0.00608	1.08e-22	0.386739
rs1532085	15	58683366	XL.HDL.FC	Free cholesterol in very large HDL (m)	Free cholesterol in very large HDL	healthspan	-0.0269033	0.0282627	0.341146	11	G	A	G	A	FALSE	FALSE	0.598527	0.61	-0.176558	0.00475	0.009935	0.00499	2.12e-70	0.170573
rs174578	11	61605499	XL.HDL.FC	Free cholesterol in very large HDL (m)	Free cholesterol in very large HDL	healthspan	-0.13681	0.0578022	0.0179395	11	A	T	A	T	TRUE	FALSE	0.393619	0.35	-0.087713	0.012	0.010055	0.00507	3.21e-18	0.00896976
rs1883025	9	107664301	XL.HDL.FC	Free cholesterol in very large HDL (m)	Free cholesterol in very large HDL	healthspan	-0.104291	0.0585458	0.0748533	11	T	C	T	C	FALSE	FALSE	0.193656	0.25	-0.09531	0.00994	0.012454	0.00558	2.24e-14	0.0374267
rs3764261	16	56993324	XL.HDL.FC	Free cholesterol in very large HDL (m)	Free cholesterol in very large HDL	healthspan	0.0417505	0.033951	0.218798	11	A	C	A	C	FALSE	FALSE	0.298979	0.32	0.152573	0.00637	0.010733	0.00518	1.09e-45	0.109399
rs4503368	1	161190250	XL.HDL.FC	Free cholesterol in very large HDL (m)	Free cholesterol in very large HDL	healthspan	-0.102361	0.0775559	0.186889	11	C	T	C	T	FALSE	FALSE	0.534055	0.57	-0.063696	0.00652	0.010057	0.00494	2.63e-10	0.0934445
rs6073958	20	44551855	XL.HDL.FC	Free cholesterol in very large HDL (m)	Free cholesterol in very large HDL	healthspan	-0.0125924	0.0437495	0.773478	11	C	T	C	T	FALSE	FALSE	0.195889	0.2	-0.138973	0.00175	0.012331	0.00608	2.39e-29	0.386739
rs6507939	18	47176261	XL.HDL.FC	Free cholesterol in very large HDL (m)	Free cholesterol in very large HDL	healthspan	0.04671	0.0790477	0.554581	11	C	A	C	A	FALSE	FALSE	0.843367	0.85	0.086277	0.00403	0.013477	0.00682	1.68e-10	0.277291
rs6544366	2	21204025	XL.HDL.FC	Free cholesterol in very large HDL (m)	Free cholesterol in very large HDL	healthspan	-0.128436	0.0842224	0.12727	11	T	G	T	G	FALSE	FALSE	0.267916	0.23	0.068984	-0.00886	0.011015	0.00581	4.13e-10	0.0636349
rs67053123	12	125353810	XL.HDL.FC	Free cholesterol in very large HDL (m)	Free cholesterol in very large HDL	healthspan	-0.0728493	0.0816047	0.372013	11	A	T	A	T	TRUE	FALSE	0.148494	0.13	0.089088	-0.00649	0.014559	0.00727	1.03e-09	0.186006
rs686030	9	15304782	XL.HDL.FC	Free cholesterol in very large HDL (m)	Free cholesterol in very large HDL	healthspan	0.0390442	0.0795726	0.623657	11	A	C	A	C	FALSE	FALSE	0.870956	0.86	0.087593	0.00342	0.014567	0.00697	1.98e-09	0.311828
rs75551077	8	19840408	XL.HDL.FC	Free cholesterol in very large HDL (m)	Free cholesterol in very large HDL	healthspan	0.174023	0.0752555	0.0207544	11	C	G	C	G	TRUE	FALSE	0.090783	0.098	0.108032	0.0188	0.017203	0.00813	3.71e-10	0.0103772
rs1532085	15	58683366	XL.HDL.L	Total lipids in very large HDL (m)	Total lipids in very large HDL	healthspan	-0.0249711	0.0262328	0.341146	10	G	A	G	A	FALSE	FALSE	0.594771	0.61	-0.19022	0.00475	0.010416	0.00499	6.75e-74	0.170573
rs174529	11	61543961	XL.HDL.L	Total lipids in very large HDL (m)	Total lipids in very large HDL	healthspan	-0.146985	0.0534685	0.00597767	10	C	T	C	T	FALSE	FALSE	0.409265	0.37	-0.093887	0.0138	0.010521	0.00502	6.5e-19	0.00298883
rs2575876	9	107665739	XL.HDL.L	Total lipids in very large HDL (m)	Total lipids in very large HDL	healthspan	-0.100168	0.0554393	0.0707938	10	A	G	A	G	FALSE	FALSE	0.188864	0.25	-0.100831	0.0101	0.013164	0.00559	2.45e-14	0.0353969
rs3764261	16	56993324	XL.HDL.L	Total lipids in very large HDL (m)	Total lipids in very large HDL	healthspan	0.0411858	0.0334917	0.218798	10	A	C	A	C	FALSE	FALSE	0.288912	0.32	0.154665	0.00637	0.011332	0.00518	4.62e-42	0.109399
rs4503368	1	161190250	XL.HDL.L	Total lipids in very large HDL (m)	Total lipids in very large HDL	healthspan	-0.0996622	0.0755109	0.186889	10	C	T	C	T	FALSE	FALSE	0.532977	0.57	-0.065421	0.00652	0.010473	0.00494	5.04e-10	0.0934445
rs6073958	20	44551855	XL.HDL.L	Total lipids in very large HDL (m)	Total lipids in very large HDL	healthspan	-0.011206	0.0389329	0.773478	10	C	T	C	T	FALSE	FALSE	0.195862	0.2	-0.156166	0.00175	0.012873	0.00608	1.39e-33	0.386739
rs6507939	18	47176261	XL.HDL.L	Total lipids in very large HDL (m)	Total lipids in very large HDL	healthspan	0.0418902	0.070891	0.554581	10	C	A	C	A	FALSE	FALSE	0.839141	0.85	0.096204	0.00403	0.013951	0.00682	6.69e-12	0.277291
rs67053123	12	125353810	XL.HDL.L	Total lipids in very large HDL (m)	Total lipids in very large HDL	healthspan	-0.066126	0.0740733	0.372013	10	A	T	A	T	TRUE	FALSE	0.147378	0.13	0.098146	-0.00649	0.014834	0.00727	4.52e-11	0.186006
rs686030	9	15304782	XL.HDL.L	Total lipids in very large HDL (m)	Total lipids in very large HDL	healthspan	0.0396968	0.0809026	0.623657	10	A	C	A	C	FALSE	FALSE	0.872197	0.86	0.086153	0.00342	0.015303	0.00697	2.09e-08	0.311828
rs75551077	8	19840408	XL.HDL.L	Total lipids in very large HDL (m)	Total lipids in very large HDL	healthspan	0.183458	0.0793356	0.0207544	10	C	G	C	G	TRUE	FALSE	0.086418	0.098	0.102476	0.0188	0.018391	0.00813	2.91e-08	0.0103772
rs174547	11	61570783	XL.HDL.P	Concentration of very large HDL particles	Concentration of very large HDL particles	healthspan	-0.163674	0.0592011	0.00569741	9	C	T	C	T	FALSE	FALSE	0.399665	0.35	-0.086147	0.0141	0.010475	0.0051	3.64e-16	0.00284871
rs2575876	9	107665739	XL.HDL.P	Concentration of very large HDL particles	Concentration of very large HDL particles	healthspan	-0.101073	0.0559403	0.0707938	9	A	G	A	G	FALSE	FALSE	0.188864	0.25	-0.099928	0.0101	0.013199	0.00559	6.27e-14	0.0353969
rs261291	15	58680178	XL.HDL.P	Concentration of very large HDL particles	Concentration of very large HDL particles	healthspan	-0.0177532	0.0250518	0.478535	9	C	T	C	T	FALSE	FALSE	0.376501	0.36	0.20278	-0.0036	0.010599	0.00508	3.19e-80	0.239267
rs3764261	16	56993324	XL.HDL.P	Concentration of very large HDL particles	Concentration of very large HDL particles	healthspan	0.0504443	0.0410206	0.218798	9	A	C	A	C	FALSE	FALSE	0.288912	0.32	0.126278	0.00637	0.011354	0.00518	2.96e-28	0.109399
rs4503368	1	161190250	XL.HDL.P	Concentration of very large HDL particles	Concentration of very large HDL particles	healthspan	-0.0970238	0.0735119	0.186889	9	C	T	C	T	FALSE	FALSE	0.532977	0.57	-0.0672	0.00652	0.010492	0.00494	2.19e-10	0.0934445
rs6065904	20	44534651	XL.HDL.P	Concentration of very large HDL particles	Concentration of very large HDL particles	healthspan	0.017597	0.0391782	0.653322	9	A	G	A	G	FALSE	FALSE	0.233223	0.21	-0.150594	-0.00265	0.012217	0.0059	2.51e-34	0.326661
rs6507939	18	47176261	XL.HDL.P	Concentration of very large HDL particles	Concentration of very large HDL particles	healthspan	0.0461849	0.078159	0.554581	9	C	A	C	A	FALSE	FALSE	0.839141	0.85	0.087258	0.00403	0.013975	0.00682	6.11e-10	0.277291
rs67053123	12	125353810	XL.HDL.P	Concentration of very large HDL particles	Concentration of very large HDL particles	healthspan	-0.066303	0.0742716	0.372013	9	A	T	A	T	TRUE	FALSE	0.147378	0.13	0.097884	-0.00649	0.014858	0.00727	6.64e-11	0.186006
rs75835816	8	19885513	XL.HDL.P	Concentration of very large HDL particles	Concentration of very large HDL particles	healthspan	0.201262	0.0853425	0.0183594	9	C	G	C	G	TRUE	FALSE	0.0194	0.018	-0.219117	-0.0441	0.038195	0.0187	1.31e-08	0.0091797
rs1532085	15	58683366	XL.HDL.PL	Phospholipids in very large HDL (m)	Phospholipids in very large HDL	healthspan	-0.0225419	0.0236808	0.341146	11	G	A	G	A	FALSE	FALSE	0.594771	0.61	-0.210719	0.00475	0.010415	0.00499	9.77e-90	0.170573
rs174529	11	61543961	XL.HDL.PL	Phospholipids in very large HDL (m)	Phospholipids in very large HDL	healthspan	-0.146379	0.0532479	0.00597767	11	C	T	C	T	FALSE	FALSE	0.409265	0.37	-0.094276	0.0138	0.010529	0.00502	6.37e-19	0.00298883
rs247617	16	56990716	XL.HDL.PL	Phospholipids in very large HDL (m)	Phospholipids in very large HDL	healthspan	0.0384372	0.029819	0.197392	11	A	C	A	C	FALSE	FALSE	0.288773	0.32	0.17405	0.00669	0.01141	0.00519	8.65e-52	0.098696
rs2575876	9	107665739	XL.HDL.PL	Phospholipids in very large HDL (m)	Phospholipids in very large HDL	healthspan	-0.112581	0.0623098	0.0707938	11	A	G	A	G	FALSE	FALSE	0.188864	0.25	-0.089713	0.0101	0.013179	0.00559	1.43e-11	0.0353969
rs291	8	19815852	XL.HDL.PL	Phospholipids in very large HDL (m)	Phospholipids in very large HDL	healthspan	0.118557	0.0696039	0.088509	11	C	T	C	T	FALSE	FALSE	0.227915	0.23	0.082323	0.00976	0.012313	0.00573	3.26e-11	0.0442545
rs4503368	1	161190250	XL.HDL.PL	Phospholipids in very large HDL (m)	Phospholipids in very large HDL	healthspan	-0.0930073	0.0704687	0.186889	11	C	T	C	T	FALSE	FALSE	0.532977	0.57	-0.070102	0.00652	0.010479	0.00494	3.17e-11	0.0934445
rs6065904	20	44534651	XL.HDL.PL	Phospholipids in very large HDL (m)	Phospholipids in very large HDL	healthspan	0.0162296	0.0361338	0.653322	11	A	G	A	G	FALSE	FALSE	0.233223	0.21	-0.163282	-0.00265	0.012198	0.0059	2.79e-40	0.326661
rs6507939	18	47176261	XL.HDL.PL	Phospholipids in very large HDL (m)	Phospholipids in very large HDL	healthspan	0.0457929	0.0774956	0.554581	11	C	A	C	A	FALSE	FALSE	0.839141	0.85	0.088005	0.00403	0.013965	0.00682	4.01e-10	0.277291
rs6544366	2	21204025	XL.HDL.PL	Phospholipids in very large HDL (m)	Phospholipids in very large HDL	healthspan	-0.133259	0.0873855	0.12727	11	T	G	T	G	FALSE	FALSE	0.274622	0.23	0.066487	-0.00886	0.011456	0.00581	8.46e-09	0.0636349
rs67053123	12	125353810	XL.HDL.PL	Phospholipids in very large HDL (m)	Phospholipids in very large HDL	healthspan	-0.0618042	0.0692322	0.372013	11	A	T	A	T	TRUE	FALSE	0.147378	0.13	0.105009	-0.00649	0.014842	0.00727	2.21e-12	0.186006
rs686030	9	15304782	XL.HDL.PL	Phospholipids in very large HDL (m)	Phospholipids in very large HDL	healthspan	0.0388416	0.0791596	0.623657	11	A	C	A	C	FALSE	FALSE	0.872197	0.86	0.08805	0.00342	0.015331	0.00697	1.21e-08	0.311828
rs11096689	2	21140540	XL.HDL.TG	Triglycerides in very large HDL (m)	Triglycerides in very large HDL	healthspan	-0.0555243	0.0725663	0.444181	10	T	C	T	C	FALSE	FALSE	0.735557	0.69	-0.072761	0.00404	0.011119	0.00528	9.93e-11	0.222091
rs1532085	15	58683366	XL.HDL.TG	Triglycerides in very large HDL (m)	Triglycerides in very large HDL	healthspan	-0.017973	0.0188811	0.341146	10	G	A	G	A	FALSE	FALSE	0.598518	0.61	-0.264286	0.00475	0.009862	0.00499	9.24e-155	0.170573
rs1540037	18	47182664	XL.HDL.TG	Triglycerides in very large HDL (m)	Triglycerides in very large HDL	healthspan	0.0518067	0.06544	0.428555	10	G	A	G	A	FALSE	FALSE	0.775082	0.78	0.091687	0.00475	0.012128	0.006	7.88e-14	0.214278
rs16940011	15	58580204	XL.HDL.TG	Triglycerides in very large HDL (m)	Triglycerides in very large HDL	healthspan	-0.00881782	0.0517312	0.864653	10	G	C	G	C	TRUE	FALSE	0.107912	0.14	-0.136088	0.0012	0.015659	0.00704	8.69e-18	0.432326
rs17231506	16	56994528	XL.HDL.TG	Triglycerides in very large HDL (m)	Triglycerides in very large HDL	healthspan	0.0984067	0.0751075	0.190124	10	T	C	T	C	FALSE	FALSE	0.298744	0.32	0.069101	0.0068	0.01085	0.00519	3.08e-10	0.0950621
rs439401	19	45414451	XL.HDL.TG	Triglycerides in very large HDL (m)	Triglycerides in very large HDL	healthspan	-0.0697091	0.0586718	0.234787	10	C	T	C	T	FALSE	FALSE	0.691137	0.64	0.086072	-0.006	0.011033	0.00505	1.25e-14	0.117393
rs6073958	20	44551855	XL.HDL.TG	Triglycerides in very large HDL (m)	Triglycerides in very large HDL	healthspan	-0.0120306	0.0417979	0.773478	10	C	T	C	T	FALSE	FALSE	0.195889	0.2	-0.145462	0.00175	0.012315	0.00608	1.68e-31	0.386739
rs75679663	17	4667972	XL.HDL.TG	Triglycerides in very large HDL (m)	Triglycerides in very large HDL	healthspan	-0.0364813	0.119975	0.761071	10	A	C	A	C	FALSE	FALSE	0.022587	0.0082	-0.225047	0.00821	0.038649	0.027	8.65e-09	0.380536
rs964184	11	116648917	XL.HDL.TG	Triglycerides in very large HDL (m)	Triglycerides in very large HDL	healthspan	-0.0509472	0.0464214	0.272426	10	C	G	C	G	TRUE	FALSE	0.861739	0.87	-0.15467	0.00788	0.014018	0.00718	1.07e-27	0.136213
rs97384	11	61624181	XL.HDL.TG	Triglycerides in very large HDL (m)	Triglycerides in very large HDL	healthspan	-0.185894	0.0605346	0.00213439	10	C	T	C	T	FALSE	FALSE	0.582043	0.62	0.083919	-0.0156	0.010363	0.00508	1.21e-15	0.00106719
rs115849089	8	19912370	XL.VLDL.L	Total lipids in very large VLDL (m)	Total lipids in very large VLDL	healthspan	-0.224552	0.0712178	0.00161583	8	A	G	A	G	FALSE	FALSE	0.101403	0.12	-0.106434	0.0239	0.017144	0.00758	7.89e-10	0.000807914
rs1168041	1	62960250	XL.VLDL.L	Total lipids in very large VLDL (m)	Total lipids in very large VLDL	healthspan	0.0383872	0.0654098	0.557289	8	C	T	C	T	FALSE	FALSE	0.727042	0.65	0.079193	0.00304	0.011709	0.00518	2.13e-11	0.278645
rs1260326	2	27730940	XL.VLDL.L	Total lipids in very large VLDL (m)	Total lipids in very large VLDL	healthspan	0.102123	0.0589676	0.0832994	8	C	T	C	T	FALSE	FALSE	0.636562	0.61	-0.084114	-0.00859	0.010621	0.00496	4.43e-15	0.0416497
rs34482346	7	72915521	XL.VLDL.L	Total lipids in very large VLDL (m)	Total lipids in very large VLDL	healthspan	-0.0901276	0.0694162	0.194162	8	C	G	C	G	TRUE	FALSE	0.120191	0.12	-0.105739	0.00953	0.015889	0.00734	4.42e-11	0.0970809
rs483082	19	45416178	XL.VLDL.L	Total lipids in very large VLDL (m)	Total lipids in very large VLDL	healthspan	0.00386087	0.0658077	0.953216	8	T	G	T	G	FALSE	FALSE	0.22973	0.24	0.086768	0.000335	0.012425	0.00571	4.69e-12	0.476608
rs72999033	19	19366632	XL.VLDL.L	Total lipids in very large VLDL (m)	Total lipids in very large VLDL	healthspan	0.0740797	0.0678378	0.274828	8	T	C	T	C	FALSE	FALSE	0.061184	0.065	-0.145789	-0.0108	0.021377	0.00989	1.45e-11	0.137414
rs74617384	6	160997118	XL.VLDL.L	Total lipids in very large VLDL (m)	Total lipids in very large VLDL	healthspan	0.311851	0.0496632	3.40036e-10	8	T	A	T	A	TRUE	FALSE	0.039885	0.081	-0.180214	-0.0562	0.028212	0.00895	2.53e-10	1.70018e-10
rs964184	11	116648917	XL.VLDL.L	Total lipids in very large VLDL (m)	Total lipids in very large VLDL	healthspan	-0.0442093	0.0402821	0.272426	8	C	G	C	G	TRUE	FALSE	0.857677	0.87	-0.178243	0.00788	0.014514	0.00718	4.95e-34	0.136213
rs115849089	8	19912370	XL.VLDL.P	Concentration of very large VLDL particles	Concentration of very large VLDL particles	healthspan	-0.194341	0.061636	0.00161583	7	A	G	A	G	FALSE	FALSE	0.101349	0.12	-0.12298	0.0239	0.017293	0.00758	1.79e-12	0.000807914
rs1168041	1	62960250	XL.VLDL.P	Concentration of very large VLDL particles	Concentration of very large VLDL particles	healthspan	0.0370958	0.0632093	0.557289	7	C	T	C	T	FALSE	FALSE	0.726644	0.65	0.08195	0.00304	0.0118	0.00518	5.78e-12	0.278645
rs1260326	2	27730940	XL.VLDL.P	Concentration of very large VLDL particles	Concentration of very large VLDL particles	healthspan	0.0977447	0.0564393	0.0832994	7	C	T	C	T	FALSE	FALSE	0.636812	0.61	-0.087882	-0.00859	0.010711	0.00496	4.17e-16	0.0416497
rs16996148	19	19658472	XL.VLDL.P	Concentration of very large VLDL particles	Concentration of very large VLDL particles	healthspan	0.101218	0.0670472	0.131133	7	T	G	T	G	FALSE	FALSE	0.067418	0.083	-0.1314	-0.0133	0.022804	0.00881	1.12e-08	0.0655666
rs483082	19	45416178	XL.VLDL.P	Concentration of very large VLDL particles	Concentration of very large VLDL particles	healthspan	0.00388253	0.0661768	0.953216	7	T	G	T	G	FALSE	FALSE	0.22872	0.24	0.086284	0.000335	0.014107	0.00571	1.33e-09	0.476608
rs74617384	6	160997118	XL.VLDL.P	Concentration of very large VLDL particles	Concentration of very large VLDL particles	healthspan	0.285688	0.0454966	3.40036e-10	7	T	A	T	A	TRUE	FALSE	0.03993	0.081	-0.196718	-0.0562	0.028453	0.00895	7.19e-12	1.70018e-10
rs964184	11	116648917	XL.VLDL.P	Concentration of very large VLDL particles	Concentration of very large VLDL particles	healthspan	-0.0428533	0.0390466	0.272426	7	C	G	C	G	TRUE	FALSE	0.857648	0.87	-0.183883	0.00788	0.014627	0.00718	1.16e-35	0.136213
rs10455872	6	161010118	XL.VLDL.PL	Phospholipids in very large VLDL (m)	Phospholipids in very large VLDL	healthspan	0.337256	0.0525861	1.42302e-10	7	G	A	G	A	FALSE	FALSE	0.041039	0.081	-0.170197	-0.0574	0.028482	0.00895	3.24e-09	7.11511e-11
rs1168041	1	62960250	XL.VLDL.PL	Phospholipids in very large VLDL (m)	Phospholipids in very large VLDL	healthspan	0.0346549	0.0590502	0.557289	7	C	T	C	T	FALSE	FALSE	0.721566	0.65	0.087722	0.00304	0.011292	0.00518	1.42e-14	0.278645
rs1260326	2	27730940	XL.VLDL.PL	Phospholipids in very large VLDL (m)	Phospholipids in very large VLDL	healthspan	0.0949434	0.0548218	0.0832994	7	C	T	C	T	FALSE	FALSE	0.639167	0.61	-0.090475	-0.00859	0.010281	0.00496	2.86e-18	0.0416497
rs438811	19	45416741	XL.VLDL.PL	Phospholipids in very large VLDL (m)	Phospholipids in very large VLDL	healthspan	0.0026413	0.0625801	0.966334	7	T	C	T	C	FALSE	FALSE	0.233748	0.24	0.091243	0.000241	0.012175	0.00571	1.14e-13	0.483167
rs72999033	19	19366632	XL.VLDL.PL	Phospholipids in very large VLDL (m)	Phospholipids in very large VLDL	healthspan	0.0772726	0.0707616	0.274828	7	T	C	T	C	FALSE	FALSE	0.059374	0.065	-0.139765	-0.0108	0.021158	0.00989	6.03e-11	0.137414
rs76975037	8	19851508	XL.VLDL.PL	Phospholipids in very large VLDL (m)	Phospholipids in very large VLDL	healthspan	-0.144691	0.065151	0.0263605	7	A	C	A	C	FALSE	FALSE	0.087145	0.098	-0.125094	0.0181	0.017558	0.00815	1.7e-12	0.0131803
rs964184	11	116648917	XL.VLDL.PL	Phospholipids in very large VLDL (m)	Phospholipids in very large VLDL	healthspan	-0.0452125	0.0411962	0.272426	7	C	G	C	G	TRUE	FALSE	0.861796	0.87	-0.174288	0.00788	0.014102	0.00718	1.8e-34	0.136213
rs10455872	6	161010118	XL.VLDL.TG	Triglycerides in very large VLDL (m)	Triglycerides in very large VLDL	healthspan	0.317703	0.0495373	1.42302e-10	6	G	A	G	A	FALSE	FALSE	0.040742	0.081	-0.180672	-0.0574	0.027835	0.00895	1.21e-10	7.11511e-11
rs1168041	1	62960250	XL.VLDL.TG	Triglycerides in very large VLDL (m)	Triglycerides in very large VLDL	healthspan	0.0361944	0.0616733	0.557289	6	C	T	C	T	FALSE	FALSE	0.722	0.65	0.083991	0.00304	0.0112	0.00518	1.02e-13	0.278645
rs1260326	2	27730940	XL.VLDL.TG	Triglycerides in very large VLDL (m)	Triglycerides in very large VLDL	healthspan	0.0923646	0.0533328	0.0832994	6	C	T	C	T	FALSE	FALSE	0.638907	0.61	-0.093001	-0.00859	0.010194	0.00496	1.43e-19	0.0416497
rs438811	19	45416741	XL.VLDL.TG	Triglycerides in very large VLDL (m)	Triglycerides in very large VLDL	healthspan	0.00299163	0.0708806	0.966334	6	T	C	T	C	FALSE	FALSE	0.233536	0.24	0.080558	0.000241	0.012846	0.00571	4.97e-10	0.483167
rs72999033	19	19366632	XL.VLDL.TG	Triglycerides in very large VLDL (m)	Triglycerides in very large VLDL	healthspan	0.0747612	0.0684619	0.274828	6	T	C	T	C	FALSE	FALSE	0.053134	0.065	-0.14446	-0.0108	0.022295	0.00989	1.3e-10	0.137414
rs964184	11	116648917	XL.VLDL.TG	Triglycerides in very large VLDL (m)	Triglycerides in very large VLDL	healthspan	-0.0440696	0.0401548	0.272426	6	C	G	C	G	TRUE	FALSE	0.861758	0.87	-0.178808	0.00788	0.013982	0.00718	6.95e-37	0.136213
rs115849089	8	19912370	XS.VLDL.L	Total lipids in very small VLDL (m)	Total lipids in very small VLDL	healthspan	-0.207698	0.0658724	0.00161583	13	A	G	A	G	FALSE	FALSE	0.101403	0.12	-0.115071	0.0239	0.017202	0.00758	4.34e-11	0.000807914
rs142130958	19	11190652	XS.VLDL.L	Total lipids in very small VLDL (m)	Total lipids in very small VLDL	healthspan	-0.0850794	0.0396333	0.0318198	13	A	G	A	G	FALSE	FALSE	0.101869	0.12	-0.189235	0.0161	0.01728	0.0075	3.73e-27	0.0159099
rs182695896	4	74813227	XS.VLDL.L	Total lipids in very small VLDL (m)	Total lipids in very small VLDL	healthspan	0.189221	0.100011	0.058491	13	C	A	C	A	FALSE	FALSE	0.019221	0.0097	0.249972	0.0473	0.040942	0.025	1.78e-09	0.0292455
rs1883711	20	39179822	XS.VLDL.L	Total lipids in very small VLDL (m)	Total lipids in very small VLDL	healthspan	-0.0421547	0.0883889	0.633417	13	C	G	C	G	TRUE	FALSE	0.05671	0.031	0.161785	-0.00682	0.024745	0.0143	1.17e-10	0.316708
rs247617	16	56990716	XS.VLDL.L	Total lipids in very small VLDL (m)	Total lipids in very small VLDL	healthspan	-0.0530599	0.041163	0.197392	13	A	C	A	C	FALSE	FALSE	0.288773	0.32	-0.126084	0.00669	0.011456	0.00519	2.05e-27	0.098696
rs261334	15	58726744	XS.VLDL.L	Total lipids in very small VLDL (m)	Total lipids in very small VLDL	healthspan	0.0301667	0.0372056	0.417474	13	C	G	C	G	TRUE	FALSE	0.769329	0.79	-0.159116	-0.0048	0.012298	0.00592	3.02e-37	0.208737
rs2980860	8	126485337	XS.VLDL.L	Total lipids in very small VLDL (m)	Total lipids in very small VLDL	healthspan	-0.113694	0.05934	0.0553672	13	G	A	G	A	FALSE	FALSE	0.48076	0.47	-0.082238	0.00935	0.010298	0.00488	3.56e-15	0.0276836
rs629301	1	109818306	XS.VLDL.L	Total lipids in very small VLDL (m)	Total lipids in very small VLDL	healthspan	-0.290383	0.0751123	0.000110644	13	T	G	T	G	FALSE	FALSE	0.783555	0.78	0.077484	-0.0225	0.012444	0.00582	8.47e-10	5.53221e-05
rs635634	9	136155000	XS.VLDL.L	Total lipids in very small VLDL (m)	Total lipids in very small VLDL	healthspan	-0.24917	0.0772182	0.00125167	13	T	C	T	C	FALSE	FALSE	0.20054	0.19	0.081069	-0.0202	0.012843	0.00626	4.96e-10	0.000625834
rs72660594	1	55636240	XS.VLDL.L	Total lipids in very small VLDL (m)	Total lipids in very small VLDL	healthspan	-0.0478195	0.0789746	0.544844	13	C	T	C	T	FALSE	FALSE	0.035214	0.012	-0.276038	0.0132	0.028825	0.0218	3.82e-21	0.272422
rs79225634	5	74619639	XS.VLDL.L	Total lipids in very small VLDL (m)	Total lipids in very small VLDL	healthspan	-0.0564048	0.0696204	0.417839	13	T	C	T	C	FALSE	FALSE	0.353218	0.34	0.073398	-0.00414	0.010826	0.00511	2.37e-11	0.208919
rs952275	2	21221399	XS.VLDL.L	Total lipids in very small VLDL (m)	Total lipids in very small VLDL	healthspan	0.0712644	0.0453078	0.115743	13	G	T	G	T	FALSE	FALSE	0.426607	0.52	0.107487	0.00766	0.010358	0.00487	1.5e-24	0.0578715
rs964184	11	116648917	XS.VLDL.L	Total lipids in very small VLDL (m)	Total lipids in very small VLDL	healthspan	-0.0506228	0.0461259	0.272426	13	C	G	C	G	TRUE	FALSE	0.857677	0.87	-0.155661	0.00788	0.014572	0.00718	6.41e-26	0.136213
rs115849089	8	19912370	XS.VLDL.P	Concentration of very small VLDL particles	Concentration of very small VLDL particles	healthspan	-0.193485	0.0613646	0.00161583	13	A	G	A	G	FALSE	FALSE	0.101403	0.12	-0.123524	0.0239	0.017196	0.00758	1.52e-12	0.000807914
rs182695896	4	74813227	XS.VLDL.P	Concentration of very small VLDL particles	Concentration of very small VLDL particles	healthspan	0.182224	0.0963131	0.058491	13	C	A	C	A	FALSE	FALSE	0.019221	0.0097	0.25957	0.0473	0.04093	0.025	4.26e-10	0.0292455
rs1883711	20	39179822	XS.VLDL.P	Concentration of very small VLDL particles	Concentration of very small VLDL particles	healthspan	-0.0416812	0.087396	0.633417	13	C	G	C	G	TRUE	FALSE	0.05671	0.031	0.163623	-0.00682	0.024739	0.0143	7.4e-11	0.316708
rs247617	16	56990716	XS.VLDL.P	Concentration of very small VLDL particles	Concentration of very small VLDL particles	healthspan	-0.0570508	0.0442591	0.197392	13	A	C	A	C	FALSE	FALSE	0.292299	0.32	-0.117264	0.00669	0.012204	0.00519	3.03e-21	0.098696
rs261334	15	58726744	XS.VLDL.P	Concentration of very small VLDL particles	Concentration of very small VLDL particles	healthspan	0.0305972	0.0377366	0.417474	13	C	G	C	G	TRUE	FALSE	0.769329	0.79	-0.156877	-0.0048	0.012297	0.00592	3.36e-36	0.208737
rs2980860	8	126485337	XS.VLDL.P	Concentration of very small VLDL particles	Concentration of very small VLDL particles	healthspan	-0.112043	0.0584781	0.0553672	13	G	A	G	A	FALSE	FALSE	0.48076	0.47	-0.08345	0.00935	0.010295	0.00488	1.45e-15	0.0276836
rs635634	9	136155000	XS.VLDL.P	Concentration of very small VLDL particles	Concentration of very small VLDL particles	healthspan	-0.261872	0.0811543	0.00125167	13	T	C	T	C	FALSE	FALSE	0.20054	0.19	0.077137	-0.0202	0.012842	0.00626	3.33e-09	0.000625834
rs6511720	19	11202306	XS.VLDL.P	Concentration of very small VLDL particles	Concentration of very small VLDL particles	healthspan	-0.0819698	0.0401277	0.0410798	13	T	G	T	G	FALSE	FALSE	0.099907	0.12	-0.186654	0.0153	0.017328	0.00749	2.76e-26	0.0205399
rs6544366	2	21204025	XS.VLDL.P	Concentration of very small VLDL particles	Concentration of very small VLDL particles	healthspan	0.0735966	0.0482614	0.12727	13	T	G	T	G	FALSE	FALSE	0.274622	0.23	-0.120386	-0.00886	0.011442	0.00581	3.73e-25	0.0636349
rs660240	1	109817838	XS.VLDL.P	Concentration of very small VLDL particles	Concentration of very small VLDL particles	healthspan	-0.313408	0.0788878	7.10222e-05	13	C	T	C	T	FALSE	FALSE	0.785302	0.78	0.074663	-0.0234	0.012487	0.00589	3.92e-09	3.55111e-05
rs72660594	1	55636240	XS.VLDL.P	Concentration of very small VLDL particles	Concentration of very small VLDL particles	healthspan	-0.0492067	0.0812657	0.544844	13	C	T	C	T	FALSE	FALSE	0.035214	0.012	-0.268256	0.0132	0.028825	0.0218	5.01e-20	0.272422
rs79225634	5	74619639	XS.VLDL.P	Concentration of very small VLDL particles	Concentration of very small VLDL particles	healthspan	-0.06108	0.075391	0.417839	13	T	C	T	C	FALSE	FALSE	0.353574	0.34	0.06778	-0.00414	0.012026	0.00511	2.87e-08	0.208919
rs964184	11	116648917	XS.VLDL.P	Concentration of very small VLDL particles	Concentration of very small VLDL particles	healthspan	-0.0474556	0.04324	0.272426	13	C	G	C	G	TRUE	FALSE	0.857677	0.87	-0.16605	0.00788	0.014562	0.00718	2.92e-29	0.136213
rs11591147	1	55505647	XS.VLDL.PL	Phospholipids in very small VLDL (m)	Phospholipids in very small VLDL	healthspan	-0.125749	0.043419	0.00377742	14	T	G	T	G	FALSE	FALSE	0.030715	0.018	-0.421474	0.053	0.034866	0.0183	9.19e-33	0.00188871
rs182695896	4	74813227	XS.VLDL.PL	Phospholipids in very small VLDL (m)	Phospholipids in very small VLDL	healthspan	0.175348	0.0926784	0.058491	14	C	A	C	A	FALSE	FALSE	0.019221	0.0097	0.26975	0.0473	0.040951	0.025	8.31e-11	0.0292455
rs183130	16	56991363	XS.VLDL.PL	Phospholipids in very small VLDL (m)	Phospholipids in very small VLDL	healthspan	-0.0743693	0.0553496	0.179068	14	T	C	T	C	FALSE	FALSE	0.283421	0.32	-0.093587	0.00696	0.01265	0.00518	2.99e-13	0.0895341
rs1883711	20	39179822	XS.VLDL.PL	Phospholipids in very small VLDL (m)	Phospholipids in very small VLDL	healthspan	-0.0406446	0.0852225	0.633417	14	C	G	C	G	TRUE	FALSE	0.05671	0.031	0.167796	-0.00682	0.024739	0.0143	2.27e-11	0.316708
rs261334	15	58726744	XS.VLDL.PL	Phospholipids in very small VLDL (m)	Phospholipids in very small VLDL	healthspan	0.0295217	0.0364102	0.417474	14	C	G	C	G	TRUE	FALSE	0.769329	0.79	-0.162592	-0.0048	0.012297	0.00592	7.27e-39	0.208737
rs2980860	8	126485337	XS.VLDL.PL	Phospholipids in very small VLDL (m)	Phospholipids in very small VLDL	healthspan	-0.128151	0.066885	0.0553672	14	G	A	G	A	FALSE	FALSE	0.48076	0.47	-0.072961	0.00935	0.010301	0.00488	2.88e-12	0.0276836
rs3741298	11	116657561	XS.VLDL.PL	Phospholipids in very small VLDL (m)	Phospholipids in very small VLDL	healthspan	-0.0404061	0.0639076	0.527218	14	T	C	T	C	FALSE	FALSE	0.771465	0.81	-0.097015	0.00392	0.012216	0.0062	4.86e-15	0.263609
rs4953023	2	44074000	XS.VLDL.PL	Phospholipids in very small VLDL (m)	Phospholipids in very small VLDL	healthspan	0.122133	0.0954162	0.200545	14	A	G	A	G	FALSE	FALSE	0.081803	0.062	-0.104804	-0.0128	0.018738	0.01	3.49e-08	0.100273
rs629301	1	109818306	XS.VLDL.PL	Phospholipids in very small VLDL (m)	Phospholipids in very small VLDL	healthspan	-0.218597	0.0565438	0.000110644	14	T	G	T	G	FALSE	FALSE	0.783555	0.78	0.102929	-0.0225	0.012434	0.00582	3.29e-16	5.53221e-05
rs635634	9	136155000	XS.VLDL.PL	Phospholipids in very small VLDL (m)	Phospholipids in very small VLDL	healthspan	-0.242926	0.0752829	0.00125167	14	T	C	T	C	FALSE	FALSE	0.20054	0.19	0.083153	-0.0202	0.012842	0.00626	1.72e-10	0.000625834
rs6511720	19	11202306	XS.VLDL.PL	Phospholipids in very small VLDL (m)	Phospholipids in very small VLDL	healthspan	-0.0695148	0.0340305	0.0410798	14	T	G	T	G	FALSE	FALSE	0.099907	0.12	-0.220097	0.0153	0.017323	0.00749	5.12e-36	0.0205399
rs7412	19	45412079	XS.VLDL.PL	Phospholipids in very small VLDL (m)	Phospholipids in very small VLDL	healthspan	-0.0687581	0.0231183	0.00293767	14	T	C	T	C	FALSE	FALSE	0.055504	0.081	-0.385409	0.0265	0.026019	0.00891	2.45e-48	0.00146883
rs79225634	5	74619639	XS.VLDL.PL	Phospholipids in very small VLDL (m)	Phospholipids in very small VLDL	healthspan	-0.0525207	0.0648263	0.417839	14	T	C	T	C	FALSE	FALSE	0.353218	0.34	0.078826	-0.00414	0.010826	0.00511	7.01e-13	0.208919
rs952275	2	21221399	XS.VLDL.PL	Phospholipids in very small VLDL (m)	Phospholipids in very small VLDL	healthspan	0.0677432	0.0430691	0.115743	14	G	T	G	T	FALSE	FALSE	0.426607	0.52	0.113074	0.00766	0.010356	0.00487	4.9e-27	0.0578715
rs115849089	8	19912370	XS.VLDL.TG	Triglycerides in very small VLDL (m)	Triglycerides in very small VLDL	healthspan	-0.153024	0.0485322	0.00161583	11	A	G	A	G	FALSE	FALSE	0.101403	0.12	-0.156185	0.0239	0.017183	0.00758	3.44e-19	0.000807914
rs1168041	1	62960250	XS.VLDL.TG	Triglycerides in very small VLDL (m)	Triglycerides in very small VLDL	healthspan	0.0324824	0.0553484	0.557289	11	C	T	C	T	FALSE	FALSE	0.727042	0.65	0.093589	0.00304	0.011738	0.00518	4.03e-15	0.278645
rs182695896	4	74813227	XS.VLDL.TG	Triglycerides in very small VLDL (m)	Triglycerides in very small VLDL	healthspan	0.17577	0.0929016	0.058491	11	C	A	C	A	FALSE	FALSE	0.019221	0.0097	0.269102	0.0473	0.04092	0.025	9.31e-11	0.0292455
rs1883711	20	39179822	XS.VLDL.TG	Triglycerides in very small VLDL (m)	Triglycerides in very small VLDL	healthspan	-0.0459	0.0962419	0.633417	11	C	G	C	G	TRUE	FALSE	0.05671	0.031	0.148584	-0.00682	0.024743	0.0143	3.32e-09	0.316708
rs247617	16	56990716	XS.VLDL.TG	Triglycerides in very small VLDL (m)	Triglycerides in very small VLDL	healthspan	-0.0577316	0.0447873	0.197392	11	A	C	A	C	FALSE	FALSE	0.288773	0.32	-0.115881	0.00669	0.011459	0.00519	2.23e-23	0.098696
rs261334	15	58726744	XS.VLDL.TG	Triglycerides in very small VLDL (m)	Triglycerides in very small VLDL	healthspan	0.0405484	0.0500097	0.417474	11	C	G	C	G	TRUE	FALSE	0.769329	0.79	-0.118377	-0.0048	0.012319	0.00592	2.9e-21	0.208737
rs2878419	5	74640490	XS.VLDL.TG	Triglycerides in very small VLDL (m)	Triglycerides in very small VLDL	healthspan	-0.0524599	0.0821325	0.523003	11	T	C	T	C	FALSE	FALSE	0.420065	0.37	0.060999	-0.0032	0.010452	0.00501	8.99e-09	0.261502
rs34346326	7	73016181	XS.VLDL.TG	Triglycerides in very small VLDL (m)	Triglycerides in very small VLDL	healthspan	-0.109071	0.0793838	0.169451	11	C	T	C	T	FALSE	FALSE	0.170382	0.2	-0.076464	0.00834	0.013669	0.00607	3.59e-08	0.0847254
rs6511720	19	11202306	XS.VLDL.TG	Triglycerides in very small VLDL (m)	Triglycerides in very small VLDL	healthspan	-0.105573	0.0516826	0.0410798	11	T	G	T	G	FALSE	FALSE	0.099907	0.12	-0.144923	0.0153	0.017355	0.00749	1.94e-16	0.0205399
rs6544366	2	21204025	XS.VLDL.TG	Triglycerides in very small VLDL (m)	Triglycerides in very small VLDL	healthspan	0.0734611	0.0481726	0.12727	11	T	G	T	G	FALSE	FALSE	0.274622	0.23	-0.120608	-0.00886	0.011441	0.00581	2.9e-25	0.0636349
rs964184	11	116648917	XS.VLDL.TG	Triglycerides in very small VLDL (m)	Triglycerides in very small VLDL	healthspan	-0.036426	0.0331902	0.272426	11	C	G	C	G	TRUE	FALSE	0.857677	0.87	-0.216329	0.00788	0.014525	0.00718	9.36e-49	0.136213
rs115849089	8	19912370	XXL.VLDL.L	Total lipids in chylomicrons and extremely large VLDL (m)	Total lipids in chylomicrons and extremely large VLDL	healthspan	-0.243118	0.0771062	0.00161583	7	A	G	A	G	FALSE	FALSE	0.101349	0.12	-0.098306	0.0239	0.017325	0.00758	1.7e-08	0.000807914
rs1260326	2	27730940	XXL.VLDL.L	Total lipids in chylomicrons and extremely large VLDL (m)	Total lipids in chylomicrons and extremely large VLDL	healthspan	0.11586	0.0668996	0.0832994	7	C	T	C	T	FALSE	FALSE	0.636812	0.61	-0.074141	-0.00859	0.010731	0.00496	6.52e-12	0.0416497
rs183130	16	56991363	XXL.VLDL.L	Total lipids in chylomicrons and extremely large VLDL (m)	Total lipids in chylomicrons and extremely large VLDL	healthspan	-0.0806798	0.0600461	0.179068	7	T	C	T	C	FALSE	FALSE	0.28396	0.32	-0.086267	0.00696	0.012746	0.00518	1.72e-11	0.0895341
rs483082	19	45416178	XXL.VLDL.L	Total lipids in chylomicrons and extremely large VLDL (m)	Total lipids in chylomicrons and extremely large VLDL	healthspan	0.00388478	0.0662152	0.953216	7	T	G	T	G	FALSE	FALSE	0.229485	0.24	0.086234	0.000335	0.012559	0.00571	8.76e-12	0.476608
rs72999033	19	19366632	XXL.VLDL.L	Total lipids in chylomicrons and extremely large VLDL (m)	Total lipids in chylomicrons and extremely large VLDL	healthspan	0.0885587	0.0810968	0.274828	7	T	C	T	C	FALSE	FALSE	0.061332	0.065	-0.121953	-0.0108	0.021584	0.00989	1.95e-08	0.137414
rs74617384	6	160997118	XXL.VLDL.L	Total lipids in chylomicrons and extremely large VLDL (m)	Total lipids in chylomicrons and extremely large VLDL	healthspan	0.305405	0.0486365	3.40036e-10	7	T	A	T	A	TRUE	FALSE	0.03993	0.081	-0.184018	-0.0562	0.028498	0.00895	1.37e-10	1.70018e-10
rs964184	11	116648917	XXL.VLDL.L	Total lipids in chylomicrons and extremely large VLDL (m)	Total lipids in chylomicrons and extremely large VLDL	healthspan	-0.0499335	0.0454978	0.272426	7	C	G	C	G	TRUE	FALSE	0.857648	0.87	-0.15781	0.00788	0.014664	0.00718	1.03e-26	0.136213
rs1168041	1	62960250	XXL.VLDL.P	Concentration of chylomicrons and extremely large VLDL particles	Concentration of chylomicrons and extremely large VLDL particles	healthspan	0.039917	0.0680165	0.557289	7	C	T	C	T	FALSE	FALSE	0.726644	0.65	0.076158	0.00304	0.011847	0.00518	1.96e-10	0.278645
rs1260326	2	27730940	XXL.VLDL.P	Concentration of chylomicrons and extremely large VLDL particles	Concentration of chylomicrons and extremely large VLDL particles	healthspan	0.0998152	0.0576349	0.0832994	7	C	T	C	T	FALSE	FALSE	0.636812	0.61	-0.086059	-0.00859	0.010776	0.00496	2.64e-15	0.0416497
rs13233571	7	72971231	XXL.VLDL.P	Concentration of chylomicrons and extremely large VLDL particles	Concentration of chylomicrons and extremely large VLDL particles	healthspan	-0.0724729	0.0664109	0.275149	7	T	C	T	C	FALSE	FALSE	0.121349	0.12	-0.110524	0.00801	0.016324	0.00734	2.04e-11	0.137575
rs17216525	19	19662220	XXL.VLDL.P	Concentration of chylomicrons and extremely large VLDL particles	Concentration of chylomicrons and extremely large VLDL particles	healthspan	0.111503	0.0716692	0.119754	7	T	C	T	C	FALSE	FALSE	0.06525	0.082	-0.123763	-0.0138	0.020971	0.00887	5.13e-09	0.0598771
rs72654473	19	45414399	XXL.VLDL.P	Concentration of chylomicrons and extremely large VLDL particles	Concentration of chylomicrons and extremely large VLDL particles	healthspan	0.0883219	0.0588813	0.133614	7	A	C	A	C	FALSE	FALSE	0.081054	0.11	0.13247	0.0117	0.01971	0.0078	2.85e-11	0.0668072
rs74617384	6	160997118	XXL.VLDL.P	Concentration of chylomicrons and extremely large VLDL particles	Concentration of chylomicrons and extremely large VLDL particles	healthspan	0.321525	0.0512037	3.40036e-10	7	T	A	T	A	TRUE	FALSE	0.03993	0.081	-0.174792	-0.0562	0.028561	0.00895	1.37e-09	1.70018e-10
rs964184	11	116648917	XXL.VLDL.P	Concentration of chylomicrons and extremely large VLDL particles	Concentration of chylomicrons and extremely large VLDL particles	healthspan	-0.0496995	0.0452845	0.272426	7	C	G	C	G	TRUE	FALSE	0.857966	0.87	-0.158553	0.00788	0.015768	0.00718	2.38e-23	0.136213
rs10455872	6	161010118	XXL.VLDL.PL	Phospholipids in chylomicrons and extremely large VLDL (m)	Phospholipids in chylomicrons and extremely large VLDL	healthspan	0.308825	0.048153	1.42302e-10	7	G	A	G	A	FALSE	FALSE	0.040742	0.081	-0.185866	-0.0574	0.027924	0.00895	3.69e-11	7.11511e-11
rs1168002	1	62934308	XXL.VLDL.PL	Phospholipids in chylomicrons and extremely large VLDL (m)	Phospholipids in chylomicrons and extremely large VLDL	healthspan	0.0297079	0.0657724	0.651502	7	G	A	G	A	FALSE	FALSE	0.697519	0.64	0.077084	0.00229	0.010645	0.00507	6.12e-13	0.325751
rs1260326	2	27730940	XXL.VLDL.PL	Phospholipids in chylomicrons and extremely large VLDL (m)	Phospholipids in chylomicrons and extremely large VLDL	healthspan	0.104134	0.0601285	0.0832994	7	C	T	C	T	FALSE	FALSE	0.638902	0.61	-0.08249	-0.00859	0.010228	0.00496	1.09e-15	0.0416497
rs35493868	7	73039406	XXL.VLDL.PL	Phospholipids in chylomicrons and extremely large VLDL (m)	Phospholipids in chylomicrons and extremely large VLDL	healthspan	-0.0736752	0.0707423	0.297662	7	G	C	G	C	TRUE	FALSE	0.174081	0.2	-0.085239	0.00628	0.013147	0.00603	1.16e-10	0.148831
rs483082	19	45416178	XXL.VLDL.PL	Phospholipids in chylomicrons and extremely large VLDL (m)	Phospholipids in chylomicrons and extremely large VLDL	healthspan	0.00374164	0.0637754	0.953216	7	T	G	T	G	FALSE	FALSE	0.232667	0.24	0.089533	0.000335	0.012109	0.00571	2e-13	0.476608
rs76975037	8	19851508	XXL.VLDL.PL	Phospholipids in chylomicrons and extremely large VLDL (m)	Phospholipids in chylomicrons and extremely large VLDL	healthspan	-0.174064	0.0783767	0.0263605	7	A	C	A	C	FALSE	FALSE	0.087164	0.098	-0.103985	0.0181	0.017463	0.00815	3.25e-09	0.0131803
rs964184	11	116648917	XXL.VLDL.PL	Phospholipids in chylomicrons and extremely large VLDL (m)	Phospholipids in chylomicrons and extremely large VLDL	healthspan	-0.0528824	0.0481847	0.272426	7	C	G	C	G	TRUE	FALSE	0.861748	0.87	-0.14901	0.00788	0.014041	0.00718	5.09e-26	0.136213
rs10455872	6	161010118	XXL.VLDL.TG	Triglycerides in chylomicrons and extremely large VLDL (m)	Triglycerides in chylomicrons and extremely large VLDL	healthspan	0.296425	0.0462196	1.42302e-10	8	G	A	G	A	FALSE	FALSE	0.040742	0.081	-0.193641	-0.0574	0.027872	0.00895	4.82e-12	7.11511e-11
rs1168041	1	62960250	XXL.VLDL.TG	Triglycerides in chylomicrons and extremely large VLDL (m)	Triglycerides in chylomicrons and extremely large VLDL	healthspan	0.0394022	0.0671393	0.557289	8	C	T	C	T	FALSE	FALSE	0.722016	0.65	0.077153	0.00304	0.011214	0.00518	7.72e-12	0.278645
rs1260326	2	27730940	XXL.VLDL.TG	Triglycerides in chylomicrons and extremely large VLDL (m)	Triglycerides in chylomicrons and extremely large VLDL	healthspan	0.0918835	0.0530549	0.0832994	8	C	T	C	T	FALSE	FALSE	0.6389	0.61	-0.093488	-0.00859	0.010205	0.00496	8.01e-20	0.0416497
rs13233571	7	72971231	XXL.VLDL.TG	Triglycerides in chylomicrons and extremely large VLDL (m)	Triglycerides in chylomicrons and extremely large VLDL	healthspan	-0.0848814	0.0777814	0.275149	8	T	C	T	C	FALSE	FALSE	0.12297	0.12	-0.094367	0.00801	0.015189	0.00734	6.4e-10	0.137575
rs483082	19	45416178	XXL.VLDL.TG	Triglycerides in chylomicrons and extremely large VLDL (m)	Triglycerides in chylomicrons and extremely large VLDL	healthspan	0.0034465	0.0587449	0.953216	8	T	G	T	G	FALSE	FALSE	0.232665	0.24	0.0972	0.000335	0.012085	0.00571	1.24e-15	0.476608
rs72999033	19	19366632	XXL.VLDL.TG	Triglycerides in chylomicrons and extremely large VLDL (m)	Triglycerides in chylomicrons and extremely large VLDL	healthspan	0.0855825	0.0783714	0.274828	8	T	C	T	C	FALSE	FALSE	0.059278	0.065	-0.126194	-0.0108	0.021012	0.00989	2.31e-09	0.137414
rs77729186	8	19826318	XXL.VLDL.TG	Triglycerides in chylomicrons and extremely large VLDL (m)	Triglycerides in chylomicrons and extremely large VLDL	healthspan	-0.135411	0.0676194	0.0452255	8	G	A	G	A	FALSE	FALSE	0.092132	0.11	-0.115943	0.0157	0.016928	0.00784	9.54e-12	0.0226128
rs964184	11	116648917	XXL.VLDL.TG	Triglycerides in chylomicrons and extremely large VLDL (m)	Triglycerides in chylomicrons and extremely large VLDL	healthspan	-0.0515359	0.0469579	0.272426	8	C	G	C	G	TRUE	FALSE	0.861745	0.87	-0.152903	0.00788	0.014006	0.00718	1.77e-27	0.136213
