# Supplementary material for: Mendelian randomization reveals apolipoprotein B shortens healthspan and possibly increases risk for Alzheimer’s disease
Source: Commun Biol. 2024 Feb 24;7:230. doi: 10.1038/s42003-024-05887-2 (PMC10894226; doi:10.1038/s42003-024-05887-2)
Supplement: Supplementary file 5 — Supplementary Data 4 [file 42003_2024_5887_MOESM5_ESM.xlsx]

## Sheet: Sheet1
Supplementary Data 4: Detailed meta-analytic Mendelian randomization (MR) results (bottom; below the green bar at line 16; columns W-A0) for Kettunen apolipoprotein B (APOB) (outliers removed)* on healthspan.
SNP	Chromosome	Position	Abbreviations	Metabolite names and units	Outcome (healthspan)	Samplesize exposure (APOB)	Samplesize outcome (healthspan)	Effect allele exposure (APOB)	Other allele exposure (APOB)	Effect allele outcome (healthspan)	Other allele outcome (healthspan)	palindromic	ambiguous	Effect allele frequency (EAF) exposure (APOB)	Effect allele frequency (EAF) outcome (healthspan)	Beta exposure (APOB)	Beta outcome (healthspan)	Standard error exposure (APOB)	Standard error outcome (healthspan)	P-value exposure (APOB)	P-value outcome (healthspan)	Number of SNPs	Type	MR method	Mendelian randomization beta	Mendelian randomization lower 95% confidence interval	Mendelian randomization upper 95% confidence interval	Mendelian randomization standard error	Mendelian randomization p-value	Mendelian randomization FDR P-value (from the 103) metabolites screen	Mendelian randomization Bonferroni P-value (from the 103 metabolites screen)	MR Egger intercept	MR Egger intercept standard error	MR Egger p-value	r2 (proportion of the variance in the exposure explained by the combined SNP instrument)	F-statistic (instrument strength for IVW; >10 is acceptable)	weighted I^2 statistic (instrument strength for MR-Egger; >0.90 is acceptable)	Cochrane's Q-statistic	Cochrane's Q-statistic degrees of freedom	Cochrane's Q-statistic p-value
rs2980875	8	126481747	APOB	Apolipoprotein B (g/l)	healthspan	20690	300447	G	A	G	A	FALSE	FALSE	0.483896	0.47	-0.069675	0.0094	0.009993	0.00487	6.68e-12	0.026792	1	Wald ratio	Wald ratio	-0.134912	-0.271908	0.00208396	0.0698959	0.0535839
rs11591147	1	55505647	APOB	Apolipoprotein B (g/l)	healthspan	20690	300447	T	G	T	G	FALSE	FALSE	0.031101	0.018	-0.437941	0.053	0.035298	0.0183	2.5e-34	0.00188871	1	Wald ratio	Wald ratio	-0.121021	-0.202922	-0.0391194	0.0417865	0.00377742
rs142130958	19	11190652	APOB	Apolipoprotein B (g/l)	healthspan	20690	300447	A	G	A	G	FALSE	FALSE	0.105527	0.12	-0.199648	0.0161	0.016743	0.0075	7.78e-32	0.0159099	1	Wald ratio	Wald ratio	-0.0806419	-0.154272	-0.00701234	0.0375661	0.0318198
rs7412	19	45412079	APOB	Apolipoprotein B (g/l)	healthspan	20690	300447	T	C	T	C	FALSE	FALSE	0.055855	0.081	-0.427553	0.0265	0.025979	0.00891	4.39e-59	0.00146883	1	Wald ratio	Wald ratio	-0.0619806	-0.102826	-0.0211352	0.0208395	0.00293767
rs10056811	5	74605220	APOB	Apolipoprotein B (g/l)	healthspan	20690	300447	A	G	A	G	FALSE	FALSE	0.341411	0.34	0.085783	-0.00435	0.010571	0.00513	1.35e-15	0.198232	1	Wald ratio	Wald ratio	-0.0507093	-0.167921	0.0665027	0.0598021	0.396464
rs964184	11	116648917	APOB	Apolipoprotein B (g/l)	healthspan	20690	300447	C	G	C	G	TRUE	FALSE	0.861008	0.87	-0.165767	0.00788	0.014266	0.00718	2.58e-30	0.136213	1	Wald ratio	Wald ratio	-0.0475366	-0.132432	0.0373585	0.0433138	0.272426
rs1883711	20	39179822	APOB	Apolipoprotein B (g/l)	healthspan	20690	300447	C	G	C	G	TRUE	FALSE	0.056795	0.031	0.144092	-0.00682	0.02526	0.0143	1.95e-08	0.316708	1	Wald ratio	Wald ratio	-0.0473309	-0.241845	0.147184	0.0992422	0.633417
rs144064722	4	73406173	APOB	Apolipoprotein B (g/l)	healthspan	20690	300447	G	A	G	A	FALSE	FALSE	0.025304	0.024	0.199001	-0.00541	0.035059	0.0161	2.29e-08	0.368426	1	Wald ratio	Wald ratio	-0.0271858	-0.185758	0.131386	0.0809041	0.736852
rs1367117	2	21263900	APOB	Apolipoprotein B (g/l)	healthspan	20690	300447	A	G	A	G	FALSE	FALSE	0.287972	0.34	0.108852	0.00141	0.011191	0.00513	9.99e-22	0.391714	1	Wald ratio	Wald ratio	0.0129534	-0.0794179	0.105325	0.0471282	0.783429
rs6756629	2	44065090	APOB	Apolipoprotein B (g/l)	healthspan	20690	300447	A	G	A	G	FALSE	FALSE	0.078334	0.063	-0.113253	-0.00829	0.018566	0.01	1.9e-09	0.203552	1	Wald ratio	Wald ratio	0.0731989	-0.0998649	0.246263	0.0882979	0.407104
SNP	Chromosome	Position	Abbreviations	Metabolite names and units	Outcome (healthspan)	Samplesize exposure (APOB)	Samplesize outcome (healthspan)	Effect allele exposure (APOB)	Other allele exposure (APOB)	Effect allele outcome (healthspan)	Other allele outcome (healthspan)	palindromic	ambiguous	Effect allele frequency (EAF) exposure (APOB)	Effect allele frequency (EAF) outcome (healthspan)	Beta exposure (APOB)	Beta outcome (healthspan)	Standard error (SE) exposure (APOB)	Standard error outcome (healthspan)	P-value exposure (APOB)	P-value outcome (healthspan)	Number of SNPs	Type	MR method	Mendelian randomization (MR) beta	Mendelian randomization (MR) lower 95% confidence interval (CI)	Mendelian randomization (MR) upper 95% confidence interval (CI)	Mendelian randomization (MR) standard error (SE)	Mendelian randomization (MR) p-value	Mendelian randomization FDR P-value (from the 103) metabolites screen	Mendelian randomization (MR) Bonferroni P-value (from the 103 metabolites screen)	MR Egger intercept	MR Egger intercept standard error (SE)	MR Egger p-value	r2 (proportion of the variance in the exposure explained by the combined SNP instrument)	F-statistic (instrument strength for IVW; >10 is acceptable)	weighted I^2 statistic (instrument strength for MR-Egger; >0.90 is acceptable)	Cochrane's Q-statistic	Cochrane's Q-statistic degrees of freedom	Cochrane's Q-statistic p-value
Inverse variance weighted																						10	Meta-analysis	Inverse variance weighted	-0.0607355	-0.087324	-0.0341471	0.0135655	7.56296e-06	0.00250049	0.00553564				0.06	101	0.95	8.54879	9	0.479922
MR Egger																						10	Meta-analysis	MR Egger	-0.0759697	-0.122684	-0.029255	0.023834	0.0128527			0.00313614	0.00403427	0.459306				7.94447	8	0.438913
Weighted median																						10	Meta-analysis	Weighted median	-0.0610174	-0.0969421	-0.0250926	0.018329	0.000871545
Weighted mode																						10	Meta-analysis	Weighted mode	-0.061409	-0.0983782	-0.0244398	0.0188619	0.00990624
* Interpretation: The proportion of variance in NMR-measured APOB explained by the 10-SNP instrument (r2)=0.06; F-statistic (measure of IVW instrument strength [>10 conventionally considered acceptable]=101);
I^2 (measure of instrument strength in the MR-Egger estimate, where values <90 possibly indicate regression dilution)=95; MR-Egger intercept (when consistent with zero, it provides evidence against unbalanced pleiotropy in the IVW estimate17)=0.003; P=0.46;
Cochrane’s Q-statistic (IVW) for instrument heterogeneity=8.55, degrees of freedom [df]=9, P=0.48.
The IVW estimate and meta-analytic estimators (betas) were significant and suggested that higher levels of NMR-measured APOB shorten healthspan (IVW estimate = -0.06; 95% confidence interval [CI] -0.09, -0.03; P=7.56E-06);
MR-Egger = -0.08; 95% CI -0.12, -0.03; P=1.29E-02; weighted median = -0.06; 95% CI -0.10, -0.03; P=8.72E-04; weighted mode = -0.06; 95% CI -0.10, -0.02; P=9.91E-03). The directions of the MR-Egger (-0.08), weighted median (-0.10), and weighted mode (-0.06) aligned with the IVW (-0.09) and differed only slightly in their magnitudes.
The final Cochrane’s test for heterogeneity (finding no evidence for it), the MR-Egger intercept (finding no evidence for unwanted pleiotropy), and the qualitative comparison of the meta-analytic estimators (aligning with the IVW) suggest a lack of evidence for pleiotropic distortion in the IVW estimate.
