# Supplementary material for: Mendelian randomization reveals apolipoprotein B shortens healthspan and possibly increases risk for Alzheimer’s disease
Source: Commun Biol. 2024 Feb 24;7:230. doi: 10.1038/s42003-024-05887-2 (PMC10894226; doi:10.1038/s42003-024-05887-2)
Supplement: Supplementary file 6 — Supplementary Data 5 [file 42003_2024_5887_MOESM6_ESM.xlsx]

## Sheet: Sheet1
Supplementary Data 5. Genetic correlations between healthspan, lifespan, low-density lipoprotein cholesterol (LDL), and apolipoprotein (APOB).
Trait 1	Trait 2	Genetic correlation	Standard error	Z-score	P-value	Bonferroni threshold	SNP heritability for trait 2	Standard error for trait 2's SNP heritability	Intercept for SNP heritability for trait 2	Standard error for the intercept for SNP heritability of trait 2	Intercept for genetic covariance	Standard error for the intercept for the genetic covariance	Lower bound of the confidence interval for the genetic covariance intercept	Upper bound of the confidence interval for the genetic covariance intercept	Sample overlap (intercept for genetic covariance deviating from zero)
Healthspan (negation)	Healthspan (negation)	1	2.0304e-07	4925100	0	0.00833333	0.029	0.0025	1.0523	0.0082	1.0523	0.0082	1.03623	1.06837	overlap
Healthspan (negation)	Parental lifespan	0.697	0.046397	15.022	5.2702e-51		0.023	0.0015	1.0539	0.0125	0.045	0.0061	0.033044	0.056956	overlap
Healthspan (negation)	APOB (Richardson et al.)	-0.1225	0.037964	-3.2259	0.0012558		0.0893	0.013	1.2149	0.1117	0.095	0.0067	0.081868	0.108132	overlap
Healthspan (negation)	LDL (Richardson et al.)	0.0158	0.038242	0.41202	0.68032		0.0813	0.0161	1.1826	0.1213	0.1233	0.0065	0.11056	0.13604	overlap
Parental lifespan	Parental lifespan	1	1.6194e-08	61752000	0		0.0229	0.0015	1.0536	0.0123	1.0536	0.0123	1.02949	1.07771	overlap
Parental lifespan	APOB (Richardson et al.)	-0.0626	0.034696	-1.8043	0.071188		0.089	0.0137	1.2232	0.1214	-0.005	0.0114	-0.027344	0.017344	no
Parental lifespan	LDL (Richardson et al.)	0.0544	0.043635	1.247	0.21238		0.0813	0.0171	1.1884	0.1322	0.0108	0.0145	-0.01762	0.03922	no
Parental lifespan	Healthspan (negation)	0.697	0.046397	15.022	5.2702e-51		0.0292	0.0024	1.0528	0.0087	0.045	0.0061	0.033044	0.056956	overlap
APOB (Richardson et al.)	APOB (Richardson et al.)	1	6.8028e-06	146997	0		0.0896	0.0128	1.2125	0.1104	1.2125	0.1104	0.996116	1.42888	overlap
APOB (Richardson et al.)	LDL (Richardson et al.)	0.948	0.0055141	171.927	0		0.083	0.0105	1.1343	0.0678	1.1118	0.085	0.9452	1.2784	overlap
APOB (Richardson et al.)	Parental lifespan	-0.0626	0.034696	-1.8043	0.0712		0.0234	0.0013	1.0462	0.0087	-0.005	0.0114	-0.027344	0.017344	no
APOB (Richardson et al.)	Healthspan (negation)	-0.1225	0.037964	-3.2259	0.0013		0.0288	0.0024	1.0523	0.0078	0.095	0.0067	0.081868	0.108132	overlap
LDL (Richardson et al.)	LDL (Richardson et al.)	1	7.1584e-06	139697	0		0.0815	0.0159	1.1809	0.1199	1.1809	0.1199	0.945896	1.4159	overlap
LDL (Richardson et al.)	Parental lifespan	0.0544	0.043635	1.247	0.2124		0.0234	0.0013	1.0469	0.0088	0.0108	0.0145	-0.01762	0.03922	no
LDL (Richardson et al.)	APOB (Richardson et al.)	0.948	0.0055141	171.927	0		0.0896	0.0128	1.2125	0.1104	1.1118	0.085	0.9452	1.2784	overlap
LDL (Richardson et al.)	Healthspan (negation)	0.0158	0.038242	0.412	0.6803		0.0288	0.0024	1.0524	0.0078	0.1233	0.0065	0.11056	0.13604	overlap
