# Supplementary material for: Mendelian randomization reveals apolipoprotein B shortens healthspan and possibly increases risk for Alzheimer’s disease
Source: Commun Biol. 2024 Feb 24;7:230. doi: 10.1038/s42003-024-05887-2 (PMC10894226; doi:10.1038/s42003-024-05887-2)
Supplement: Supplementary file 7 — Supplementary Data 6 [file 42003_2024_5887_MOESM7_ESM.xlsx]

## Sheet: Sheet1
Supplementary Data 6. Meta-analytic Mendelian randomization (MR) results and instrument selection (bottom; below the green bar at line 96; columns V-AT) and SNP data (including Wald ratios; above green line) for UK Biobank-measured (circulating, non-fasted) APOB on healthspan.
SNP	Chromosome	Position	Exposure	Outcome	Sample size exposure (APOB)	Sample size outcome (healthspan)	Effect allele (exposure)	Other allele (exposure)	Effect allele (outcome)	Other allele (outcome)	Palindromic	Ambiguous	EAF exposure (APOB)	EAF outcome (healthspan)	Beta exposure (APOB)	Beta outcome (healthspan)	Standard error exposure (APOB)	Standard error outcome (healthspan)	P-value exposure (APOB)	P-value outcome (healthspan)	Type	MR method	Number of SNPs	MR beta	MR lower 95% confidence interval	MR upper 95% confidence interval	MR standard error	MR p-value	MR Egger intercept	MR Egger intercept standard error	MR Egger p-value	r2 (proportion of the variance in the exposure explained by the combined SNP instrument)	F-statistic (instrument strength for IVW; >10 is acceptable)	weighted I^2 statistic (instrument strength for MR-Egger; >0.90 is acceptable)	Cochrane's Q-statistic	Cochrane's Q-statistic degrees of freedom	Cochrane's Q-statistic p-value		Instrument selection -->	Original 182 SNPs	34 outliers (detected with RadialMR)	148 SNPs prior to MVMR	115 SNPS after MVMR	24 removed after clumping (however, an MR with the 115 remains significant)	Final APOB instrument set (91 SNPs)
rs4687614	3	52492085	APOB	healthspan	439214	300447	A	G	A	G	FALSE	FALSE	0.945247	0.95	0.0269271	-0.0221	0.0045666	0.0106	3.69999e-09	0.0185389	Wald ratio	Wald ratio	1	-0.820735	-1.5923	-0.0491698	0.393655	0.0370779
rs478975	1	234773373	APOB	healthspan	439214	300447	A	G	A	G	FALSE	FALSE	0.642584	0.65	0.0141364	-0.011	0.00217403	0.0051	7.89951e-11	0.0155082	Wald ratio	Wald ratio	1	-0.778133	-1.48524	-0.0710223	0.360771	0.0310164
rs13379043	14	74250126	APOB	healthspan	439214	300447	C	T	C	T	FALSE	FALSE	0.280473	0.28	-0.0143675	0.0111	0.00235876	0.00551	1.09999e-09	0.0219775	Wald ratio	Wald ratio	1	-0.772577	-1.52425	-0.0209083	0.383504	0.0439551
rs77498041	11	66183801	APOB	healthspan	439214	300447	A	G	A	G	FALSE	FALSE	0.19111	0.19	-0.0162677	0.0125	0.00265126	0.00618	8.50002e-10	0.0215544	Wald ratio	Wald ratio	1	-0.768394	-1.51299	-0.0238018	0.379894	0.0431089
rs45537841	7	87110640	APOB	healthspan	439214	300447	T	C	T	C	FALSE	FALSE	0.180708	0.18	-0.0158986	0.0122	0.00270418	0.00632	4.09996e-09	0.0267799	Wald ratio	Wald ratio	1	-0.767363	-1.5465	0.0117746	0.397519	0.0535598
rs112220485	17	40522713	APOB	healthspan	439214	300447	C	T	C	T	FALSE	FALSE	0.085608	0.086	0.0205179	-0.014	0.0037343	0.00871	3.89996e-08	0.053989	Wald ratio	Wald ratio	1	-0.682331	-1.51437	0.149703	0.424507	0.107978
rs13076933	3	12327431	APOB	healthspan	439214	300447	G	T	G	T	FALSE	FALSE	0.259424	0.26	-0.0182624	0.00979	0.00238248	0.00557	1.80011e-14	0.0394052	Wald ratio	Wald ratio	1	-0.536074	-1.13387	0.0617224	0.304998	0.0788105
rs1003533	5	131755651	APOB	healthspan	439214	300447	T	C	T	C	FALSE	FALSE	0.188327	0.19	-0.0200281	0.0107	0.00266165	0.00625	5.30029e-14	0.0434483	Wald ratio	Wald ratio	1	-0.534249	-1.14589	0.0773913	0.312062	0.0868967
rs13230111	7	130437124	APOB	healthspan	439214	300447	G	A	G	A	FALSE	FALSE	0.492349	0.49	-0.0138317	0.00736	0.00207813	0.00485	2.80027e-11	0.064567	Wald ratio	Wald ratio	1	-0.532111	-1.21937	0.155151	0.350644	0.129134
rs2160994	12	50650057	APOB	healthspan	439214	300447	C	T	C	T	FALSE	FALSE	0.647429	0.65	0.0172687	-0.00907	0.00217691	0.00507	2.09991e-15	0.0368111	Wald ratio	Wald ratio	1	-0.525228	-1.10067	0.050218	0.293595	0.0736221
rs13702	8	19824492	APOB	healthspan	439214	300447	C	T	C	T	FALSE	FALSE	0.287911	0.29	-0.0295019	0.0135	0.00229451	0.00537	7.8001e-38	0.00596909	Wald ratio	Wald ratio	1	-0.457598	-0.814361	-0.100834	0.182022	0.0119382
rs11709868	3	142648844	APOB	healthspan	439214	300447	T	G	T	G	FALSE	FALSE	0.297035	0.3	-0.015551	0.0071	0.00228244	0.00532	9.49948e-12	0.0910059	Wald ratio	Wald ratio	1	-0.456562	-1.12708	0.213954	0.3421	0.182012
rs546240	11	30533622	APOB	healthspan	439214	300447	T	C	T	C	FALSE	FALSE	0.619967	0.62	-0.0118734	0.00524	0.00214585	0.005	3.09999e-08	0.147319	Wald ratio	Wald ratio	1	-0.441323	-1.2667	0.384052	0.421109	0.294639
rs13247874	7	73010442	APOB	healthspan	439214	300447	T	C	T	C	FALSE	FALSE	0.197154	0.2	-0.0215939	0.0092	0.00261336	0.00608	1.39991e-16	0.0651198	Wald ratio	Wald ratio	1	-0.426046	-0.977906	0.125813	0.281561	0.13024
rs6426328	1	246891260	APOB	healthspan	439214	300447	T	G	T	G	FALSE	FALSE	0.489784	0.49	0.0122017	-0.0051	0.00207321	0.00486	4e-09	0.147001	Wald ratio	Wald ratio	1	-0.417975	-1.19865	0.362704	0.398305	0.294002
rs11601507	11	5701074	APOB	healthspan	439214	300447	A	C	A	C	FALSE	FALSE	0.069438	0.068	0.0414121	-0.0173	0.004036	0.00952	1.10002e-24	0.0345912	Wald ratio	Wald ratio	1	-0.417752	-0.868326	0.0328213	0.229885	0.0691824
rs113177823	3	132217703	APOB	healthspan	439214	300447	A	G	A	G	FALSE	FALSE	0.054098	0.055	-0.0412221	0.0168	0.00464641	0.0108	7.19946e-19	0.0599069	Wald ratio	Wald ratio	1	-0.407548	-0.921059	0.105963	0.261995	0.119814
rs2137234	4	26080549	APOB	healthspan	439214	300447	C	T	C	T	FALSE	FALSE	0.195281	0.19	0.0152817	-0.00616	0.00262327	0.00614	5.69994e-09	0.157868	Wald ratio	Wald ratio	1	-0.403097	-1.1906	0.384407	0.401788	0.315737
rs146534110	6	160578069	APOB	healthspan	439214	300447	T	G	T	G	FALSE	FALSE	0.013315	0.013	0.0667337	-0.0258	0.00906368	0.0213	1.80011e-13	0.112896	Wald ratio	Wald ratio	1	-0.386611	-1.0122	0.23898	0.319179	0.225793
rs10448340	9	139320069	APOB	healthspan	439214	300447	G	T	G	T	FALSE	FALSE	0.319766	0.32	-0.0170557	0.0062	0.00223016	0.00519	1.99986e-14	0.116121	Wald ratio	Wald ratio	1	-0.363515	-0.959937	0.232907	0.304297	0.232241
rs114165349	1	27021913	APOB	healthspan	439214	300447	C	G	C	G	TRUE	FALSE	0.023148	0.023	0.0903258	-0.0328	0.00692945	0.0163	7.70016e-39	0.0220957	Wald ratio	Wald ratio	1	-0.36313	-0.716827	-0.00943252	0.180458	0.0441915
rs28406917	7	21449451	APOB	healthspan	439214	300447	T	C	T	C	FALSE	FALSE	0.427571	0.43	0.0134005	-0.00468	0.00210735	0.00491	2e-10	0.170255	Wald ratio	Wald ratio	1	-0.349241	-1.06739	0.368912	0.366404	0.340511
rs7569317	2	203527979	APOB	healthspan	439214	300447	C	T	C	T	FALSE	FALSE	0.530625	0.53	0.0180783	-0.00588	0.0020715	0.00486	2.60016e-18	0.113163	Wald ratio	Wald ratio	1	-0.325252	-0.85216	0.201656	0.268831	0.226326
rs10087526	8	55433151	APOB	healthspan	439214	300447	G	T	G	T	FALSE	FALSE	0.198764	0.2	0.0187619	-0.00582	0.00260759	0.00607	6.20012e-13	0.168826	Wald ratio	Wald ratio	1	-0.310203	-0.944318	0.323912	0.323528	0.337653
rs174564	11	61588305	APOB	healthspan	439214	300447	G	A	G	A	FALSE	FALSE	0.348509	0.35	-0.0450573	0.0135	0.00218206	0.00508	1e-94	0.00393636	Wald ratio	Wald ratio	1	-0.299618	-0.520599	-0.0786376	0.112745	0.00787272
rs150474434	2	118845121	APOB	healthspan	439214	300447	A	G	A	G	FALSE	FALSE	0.101399	0.1	-0.0343097	0.00983	0.00345194	0.00807	2.80027e-23	0.111595	Wald ratio	Wald ratio	1	-0.286508	-0.74752	0.174505	0.23521	0.223189
rs12471768	2	64928603	APOB	healthspan	439214	300447	C	T	C	T	FALSE	FALSE	0.704041	0.71	0.0139101	-0.00395	0.00226938	0.00532	8.79995e-10	0.228898	Wald ratio	Wald ratio	1	-0.283966	-1.03358	0.465647	0.382456	0.457796
rs6602909	13	114551993	APOB	healthspan	439214	300447	C	T	C	T	FALSE	FALSE	0.327566	0.33	0.021441	-0.00604	0.0022203	0.00519	4.60045e-22	0.122257	Wald ratio	Wald ratio	1	-0.281703	-0.75614	0.192734	0.24206	0.244515
rs556107	1	234853059	APOB	healthspan	439214	300447	T	C	T	C	FALSE	FALSE	0.523242	0.52	0.0358479	-0.00953	0.00207937	0.00488	1.29987e-66	0.0254176	Wald ratio	Wald ratio	1	-0.265845	-0.532662	0.000970768	0.136131	0.0508351
rs4470903	7	21604916	APOB	healthspan	439214	300447	G	C	G	C	TRUE	FALSE	0.214994	0.22	0.0345326	-0.00845	0.00253303	0.00589	2.60016e-42	0.0756956	Wald ratio	Wald ratio	1	-0.244696	-0.579001	0.0896081	0.170563	0.151391
rs2618566	20	17844684	APOB	healthspan	439214	300447	T	G	T	G	FALSE	FALSE	0.659901	0.66	-0.0303008	0.00718	0.00219303	0.00512	1.99986e-43	0.0804063	Wald ratio	Wald ratio	1	-0.236957	-0.568143	0.0942285	0.168972	0.160813
rs8016418	14	70798289	APOB	healthspan	439214	300447	A	T	A	T	TRUE	FALSE	0.374825	0.38	0.0197194	-0.00424	0.00214984	0.005	4.60045e-20	0.198219	Wald ratio	Wald ratio	1	-0.215017	-0.711989	0.281956	0.253557	0.396438
rs55714927	17	7080316	APOB	healthspan	439214	300447	T	C	T	C	FALSE	FALSE	0.190338	0.19	-0.0321831	0.00669	0.00264686	0.00615	5.10035e-34	0.138341	Wald ratio	Wald ratio	1	-0.207873	-0.582417	0.166671	0.191094	0.276681
rs10201242	2	158464849	APOB	healthspan	439214	300447	A	G	A	G	FALSE	FALSE	0.073779	0.073	-0.0226288	0.00435	0.00397212	0.00933	1.2e-08	0.320523	Wald ratio	Wald ratio	1	-0.192233	-1.00035	0.615888	0.412306	0.641045
rs141469619	11	116714293	APOB	healthspan	439214	300447	G	A	G	A	FALSE	FALSE	0.00989	0.01	0.0785766	-0.0147	0.011117	0.0257	1.59993e-12	0.283666	Wald ratio	Wald ratio	1	-0.187079	-0.828135	0.453977	0.327069	0.567333
rs1801689	17	64210580	APOB	healthspan	439214	300447	C	A	C	A	FALSE	FALSE	0.030529	0.03	0.0646379	-0.012	0.00603967	0.0143	9.8992e-27	0.20069	Wald ratio	Wald ratio	1	-0.18565	-0.619265	0.247966	0.221232	0.401379
rs34042070	16	72101525	APOB	healthspan	439214	300447	G	C	G	C	TRUE	FALSE	0.187904	0.19	0.0494204	-0.00902	0.00267088	0.00627	1.9002e-76	0.0751324	Wald ratio	Wald ratio	1	-0.182516	-0.431182	0.0661508	0.126871	0.150265
rs72663045	4	74177397	APOB	healthspan	439214	300447	G	T	G	T	FALSE	FALSE	0.020719	0.02	0.0423576	-0.0077	0.00734377	0.0173	8e-09	0.328129	Wald ratio	Wald ratio	1	-0.181786	-0.982303	0.618732	0.408427	0.656257
rs9894946	17	7571080	APOB	healthspan	439214	300447	G	A	G	A	FALSE	FALSE	0.841118	0.84	-0.0171431	0.00297	0.00289199	0.00677	3.09999e-09	0.330439	Wald ratio	Wald ratio	1	-0.173248	-0.947273	0.600778	0.394911	0.660879
rs10953298	7	100216773	APOB	healthspan	439214	300447	T	C	T	C	FALSE	FALSE	0.236254	0.24	-0.0170824	0.00292	0.00245825	0.00574	3.69999e-12	0.305477	Wald ratio	Wald ratio	1	-0.170936	-0.829532	0.48766	0.336018	0.610955
rs6874202	5	156391628	APOB	healthspan	439214	300447	C	T	C	T	FALSE	FALSE	0.634225	0.64	0.0312135	-0.0051	0.00215543	0.00504	1.59993e-47	0.155792	Wald ratio	Wald ratio	1	-0.163391	-0.479869	0.153088	0.161469	0.311584
rs112758337	7	97977268	APOB	healthspan	439214	300447	A	G	A	G	FALSE	FALSE	0.185556	0.19	-0.0212571	0.00331	0.00267849	0.00624	2.09991e-15	0.2979	Wald ratio	Wald ratio	1	-0.155713	-0.731069	0.419643	0.293549	0.595801
rs11591147	1	55505647	APOB	healthspan	439214	300447	T	G	T	G	FALSE	FALSE	0.017452	0.018	-0.345954	0.053	0.00790085	0.0183	1e-200	0.00188871	Wald ratio	Wald ratio	1	-0.1532	-0.256878	-0.049521	0.0528972	0.00377742
rs183130	16	56991363	APOB	healthspan	439214	300447	T	C	T	C	FALSE	FALSE	0.323911	0.32	-0.0478017	0.00696	0.00222241	0.00518	1.30017e-102	0.0895341	Wald ratio	Wald ratio	1	-0.145602	-0.357996	0.0667926	0.108364	0.179068
rs9884390	4	69373407	APOB	healthspan	439214	300447	C	T	C	T	FALSE	FALSE	0.234076	0.24	0.023248	-0.00285	0.00248318	0.00578	7.8001e-21	0.310978	Wald ratio	Wald ratio	1	-0.122591	-0.609893	0.364711	0.248624	0.621956
rs472495	1	55521313	APOB	healthspan	439214	300447	T	G	T	G	FALSE	FALSE	0.649019	0.65	0.0407634	-0.00489	0.00217172	0.0051	1.29987e-78	0.168824	Wald ratio	Wald ratio	1	-0.119961	-0.365181	0.125259	0.125112	0.337648
rs9834932	3	32535382	APOB	healthspan	439214	300447	G	A	G	A	FALSE	FALSE	0.088856	0.089	-0.0317059	0.00368	0.00365151	0.00854	3.90032e-18	0.333266	Wald ratio	Wald ratio	1	-0.116067	-0.643994	0.41186	0.26935	0.666531
rs969075	20	17792323	APOB	healthspan	439214	300447	C	T	C	T	FALSE	FALSE	0.664927	0.66	0.0138101	-0.00153	0.00221388	0.00516	4.39997e-10	0.38342	Wald ratio	Wald ratio	1	-0.110788	-0.843122	0.621545	0.37364	0.766839
rs964184	11	116648917	APOB	healthspan	439214	300447	C	G	C	G	TRUE	FALSE	0.86677	0.87	-0.0765255	0.00788	0.00305668	0.00718	2.50035e-138	0.136213	Wald ratio	Wald ratio	1	-0.102972	-0.286869	0.0809247	0.0938249	0.272426
rs71311871	3	58420613	APOB	healthspan	439214	300447	G	A	G	A	FALSE	FALSE	0.08307	0.082	-0.0263353	0.00237	0.00377144	0.00883	2.90001e-12	0.394194	Wald ratio	Wald ratio	1	-0.0899933	-0.747164	0.567178	0.335291	0.788389
rs6560499	9	78730766	APOB	healthspan	439214	300447	A	G	A	G	FALSE	FALSE	0.575961	0.58	-0.0121606	0.00105	0.00211507	0.00494	8.99995e-09	0.415839	Wald ratio	Wald ratio	1	-0.0863444	-0.882555	0.709866	0.40623	0.831678
rs116734477	5	52095024	APOB	healthspan	439214	300447	T	C	T	C	FALSE	FALSE	0.040814	0.041	-0.0633493	0.00544	0.00526644	0.0122	2.49977e-33	0.327834	Wald ratio	Wald ratio	1	-0.0858731	-0.463336	0.29159	0.192583	0.655668
rs9482772	6	127446790	APOB	healthspan	439214	300447	C	T	C	T	FALSE	FALSE	0.448075	0.45	0.0177235	-0.00133	0.00208937	0.00488	2.19989e-17	0.392603	Wald ratio	Wald ratio	1	-0.0750416	-0.614709	0.464626	0.275341	0.785206
rs7603427	2	204317553	APOB	healthspan	439214	300447	T	C	T	C	FALSE	FALSE	0.53344	0.53	0.0135724	-0.000987	0.00207851	0.00487	6.59933e-11	0.419697	Wald ratio	Wald ratio	1	-0.0727211	-0.776001	0.630559	0.358816	0.839393
rs73075609	20	5580789	APOB	healthspan	439214	300447	T	C	T	C	FALSE	FALSE	0.026797	0.027	0.0486153	-0.00292	0.00647857	0.015	6.20012e-14	0.422827	Wald ratio	Wald ratio	1	-0.0600634	-0.664811	0.544684	0.308545	0.845654
rs12208357	6	160543148	APOB	healthspan	439214	300447	T	C	T	C	FALSE	FALSE	0.07008	0.07	0.0629791	-0.00352	0.0040818	0.00956	1e-53	0.356362	Wald ratio	Wald ratio	1	-0.0558916	-0.353412	0.241629	0.151796	0.712723
rs4307732	11	126244955	APOB	healthspan	439214	300447	A	G	A	G	FALSE	FALSE	0.105893	0.11	0.0481874	-0.00254	0.00338596	0.00793	5.79963e-46	0.374369	Wald ratio	Wald ratio	1	-0.0527109	-0.37526	0.269838	0.164566	0.748739
rs61754230	12	72179446	APOB	healthspan	439214	300447	T	C	T	C	FALSE	FALSE	0.019787	0.02	0.0432231	-0.00216	0.00745837	0.0174	6.80002e-09	0.450603	Wald ratio	Wald ratio	1	-0.0499733	-0.838996	0.739049	0.402563	0.901206
rs12916	5	74656539	APOB	healthspan	439214	300447	C	T	C	T	FALSE	FALSE	0.400485	0.4	0.0549288	-0.00201	0.00212005	0.00495	5.19996e-148	0.342349	Wald ratio	Wald ratio	1	-0.0365928	-0.213221	0.140036	0.0901167	0.684698
rs35882350	12	623129	APOB	healthspan	439214	300447	G	A	G	A	FALSE	FALSE	0.261055	0.26	0.0135528	-0.000317	0.0023664	0.00552	1e-08	0.477102	Wald ratio	Wald ratio	1	-0.02339	-0.82169	0.77491	0.407296	0.954205
rs35081008	19	58662235	APOB	healthspan	439214	300447	T	C	T	C	FALSE	FALSE	0.148139	0.15	-0.0311143	-0.000351	0.00290126	0.00689	7.8001e-27	0.479685	Wald ratio	Wald ratio	1	0.011281	-0.422745	0.445306	0.221442	0.959371
rs79220007	6	26098474	APOB	healthspan	439214	300447	C	T	C	T	FALSE	FALSE	0.076094	0.077	-0.0537922	-0.000828	0.00390806	0.00906	4.19952e-43	0.463591	Wald ratio	Wald ratio	1	0.0153926	-0.314722	0.345507	0.168426	0.927182
rs2073547	7	44582331	APOB	healthspan	439214	300447	G	A	G	A	FALSE	FALSE	0.183953	0.18	0.0312042	0.000792	0.00266416	0.00622	1.10002e-31	0.449339	Wald ratio	Wald ratio	1	0.0253812	-0.36531	0.416072	0.199332	0.898678
rs58148580	4	124758773	APOB	healthspan	439214	300447	T	C	T	C	FALSE	FALSE	0.10978	0.11	0.0214934	0.000873	0.00332019	0.00778	9.60064e-11	0.455328	Wald ratio	Wald ratio	1	0.0406171	-0.668847	0.750081	0.361972	0.910656
rs278981	4	40428010	APOB	healthspan	439214	300447	C	T	C	T	FALSE	FALSE	0.758151	0.76	0.0148256	0.000746	0.00239561	0.00558	6.1e-10	0.446823	Wald ratio	Wald ratio	1	0.0503184	-0.687379	0.788015	0.376376	0.893646
rs3822855	6	116316882	APOB	healthspan	439214	300447	T	G	T	G	FALSE	FALSE	0.401636	0.4	0.0148392	0.000774	0.00211668	0.00495	2.39994e-12	0.437873	Wald ratio	Wald ratio	1	0.0521591	-0.60165	0.705968	0.333576	0.875746
rs9616822	22	50840573	APOB	healthspan	439214	300447	A	G	A	G	FALSE	FALSE	0.351376	0.35	0.0159299	0.000993	0.00218001	0.0051	2.70023e-13	0.422812	Wald ratio	Wald ratio	1	0.0623356	-0.565164	0.689835	0.320153	0.845623
rs67038483	21	33096103	APOB	healthspan	439214	300447	T	C	T	C	FALSE	FALSE	0.044994	0.045	0.0278083	0.00202	0.0050196	0.0117	2.99999e-08	0.431463	Wald ratio	Wald ratio	1	0.0726402	-0.752006	0.897286	0.420738	0.862927
rs1556562	1	93034023	APOB	healthspan	439214	300447	T	G	T	G	FALSE	FALSE	0.790018	0.79	0.0159957	0.00132	0.00247804	0.00579	1.09999e-10	0.409831	Wald ratio	Wald ratio	1	0.0825222	-0.626943	0.791988	0.361972	0.819662
rs116093870	10	103984390	APOB	healthspan	439214	300447	C	T	C	T	FALSE	FALSE	0.06791	0.07	0.0261595	0.0025	0.0041275	0.00955	2.30001e-10	0.396745	Wald ratio	Wald ratio	1	0.0955676	-0.619966	0.811101	0.365068	0.793491
rs3780181	9	2640759	APOB	healthspan	439214	300447	G	A	G	A	FALSE	FALSE	0.067627	0.067	-0.0259729	-0.00265	0.00417003	0.00977	4.70002e-10	0.393104	Wald ratio	Wald ratio	1	0.102029	-0.635247	0.839306	0.376161	0.786208
rs10832963	11	18664241	APOB	healthspan	439214	300447	G	T	G	T	FALSE	FALSE	0.744199	0.75	0.0219536	0.00224	0.00238777	0.00559	3.80014e-20	0.344315	Wald ratio	Wald ratio	1	0.102033	-0.397037	0.601104	0.254628	0.68863
rs2068888	10	94839642	APOB	healthspan	439214	300447	A	G	A	G	FALSE	FALSE	0.4508	0.45	-0.0241729	-0.00323	0.00208746	0.00488	5.19996e-31	0.254022	Wald ratio	Wald ratio	1	0.133621	-0.262062	0.529303	0.201879	0.508045
rs581080	9	15305378	APOB	healthspan	439214	300447	C	G	C	G	TRUE	FALSE	0.818992	0.82	0.0185579	0.00256	0.00270151	0.00632	6.4003e-12	0.342715	Wald ratio	Wald ratio	1	0.137947	-0.529543	0.805436	0.340556	0.685431
rs77542162	17	67081278	APOB	healthspan	439214	300447	G	A	G	A	FALSE	FALSE	0.022483	0.023	0.115967	0.017	0.00701839	0.0161	2.49977e-61	0.145507	Wald ratio	Wald ratio	1	0.146593	-0.125518	0.418705	0.138833	0.291014
rs4689088	4	7222253	APOB	healthspan	439214	300447	A	G	A	G	FALSE	FALSE	0.618684	0.62	0.0124572	0.00196	0.00214057	0.00499	5.89997e-09	0.347239	Wald ratio	Wald ratio	1	0.157339	-0.627782	0.942459	0.400572	0.694478
rs147539187	6	11839042	APOB	healthspan	439214	300447	G	C	G	C	TRUE	FALSE	0.073744	0.072	-0.0227347	-0.00383	0.00398012	0.00939	1.09999e-08	0.341681	Wald ratio	Wald ratio	1	0.168465	-0.641064	0.977994	0.413025	0.683361
rs6940814	6	42924932	APOB	healthspan	439214	300447	G	A	G	A	FALSE	FALSE	0.587465	0.59	-0.0199476	-0.00373	0.00210823	0.00493	2.99985e-21	0.224647	Wald ratio	Wald ratio	1	0.18699	-0.297419	0.671399	0.247148	0.449294
rs72631343	17	67191270	APOB	healthspan	439214	300447	G	C	G	C	TRUE	FALSE	0.128891	0.13	-0.0278921	-0.00647	0.00310009	0.00729	2.29985e-19	0.1874	Wald ratio	Wald ratio	1	0.231965	-0.280309	0.744239	0.261364	0.374801
rs11568318	2	234665498	APOB	healthspan	439214	300447	A	C	A	C	FALSE	FALSE	0.066251	0.067	0.0288066	0.00684	0.0041573	0.00969	4.19952e-12	0.240131	Wald ratio	Wald ratio	1	0.237446	-0.421862	0.896753	0.336381	0.480261
rs1250258	2	216300185	APOB	healthspan	439214	300447	T	C	T	C	FALSE	FALSE	0.736741	0.74	0.0141509	0.00352	0.00235577	0.00552	1.89998e-09	0.261841	Wald ratio	Wald ratio	1	0.248747	-0.515812	1.01331	0.390081	0.523681
rs7108486	11	5677158	APOB	healthspan	439214	300447	C	T	C	T	FALSE	FALSE	0.023722	0.024	-0.0428485	-0.0112	0.00689551	0.016	5.19996e-10	0.241964	Wald ratio	Wald ratio	1	0.261386	-0.470495	0.993267	0.373409	0.483927
rs1888488	21	40686521	APOB	healthspan	439214	300447	T	C	T	C	FALSE	FALSE	0.565289	0.56	0.0173586	0.00455	0.00210255	0.00491	1.50003e-16	0.177046	Wald ratio	Wald ratio	1	0.262118	-0.292282	0.816517	0.282857	0.354093
rs10151436	14	73616095	APOB	healthspan	439214	300447	T	A	T	A	TRUE	FALSE	0.1121	0.11	-0.0189374	-0.00509	0.00330287	0.0077	9.80009e-09	0.254294	Wald ratio	Wald ratio	1	0.26878	-0.528161	1.06572	0.406603	0.508587
rs17476364	10	71094504	APOB	healthspan	439214	300447	C	T	C	T	FALSE	FALSE	0.108391	0.11	-0.0209325	-0.00568	0.00334727	0.00778	4e-10	0.232672	Wald ratio	Wald ratio	1	0.271348	-0.457126	0.999823	0.371671	0.465343
rs12054451	3	122064369	APOB	healthspan	439214	300447	G	T	G	T	FALSE	FALSE	0.259497	0.26	0.0159506	0.00517	0.00238162	0.00556	2.09991e-11	0.176223	Wald ratio	Wald ratio	1	0.324126	-0.359084	1.00734	0.348576	0.352446
rs1277762	10	18494666	APOB	healthspan	439214	300447	T	C	T	C	FALSE	FALSE	0.843312	0.84	0.0171563	0.00598	0.00286751	0.00671	2.19999e-09	0.186409	Wald ratio	Wald ratio	1	0.34856	-0.418016	1.11514	0.39111	0.372818
rs9496567	6	100602753	APOB	healthspan	439214	300447	A	G	A	G	FALSE	FALSE	0.243555	0.24	-0.0190492	-0.00664	0.00242335	0.00568	3.80014e-15	0.121199	Wald ratio	Wald ratio	1	0.348571	-0.235852	0.932995	0.298175	0.242398
rs11621792	14	24871926	APOB	healthspan	439214	300447	T	C	T	C	FALSE	FALSE	0.452905	0.45	0.0210752	0.00742	0.00210348	0.0049	1.29987e-23	0.0649767	Wald ratio	Wald ratio	1	0.352073	-0.103629	0.807774	0.232501	0.129953
rs17569873	20	62896110	APOB	healthspan	439214	300447	T	C	T	C	FALSE	FALSE	0.201289	0.2	0.0183445	0.00654	0.00259488	0.00604	1.59993e-12	0.139453	Wald ratio	Wald ratio	1	0.35651	-0.288828	1.00185	0.329254	0.278905
rs80276949	10	52373245	APOB	healthspan	439214	300447	A	G	A	G	FALSE	FALSE	0.022675	0.023	0.0419216	0.0195	0.00699731	0.0162	2.1e-09	0.114352	Wald ratio	Wald ratio	1	0.465154	-0.29226	1.22257	0.386436	0.228704
SNP	Chromosome	Position	Exposure	Outcome	Sample size exposure (APOB)	Sample size outcome (healthspan)	effect allele exposure	other allele exposure	effect allele outcome	other allele outcome	Palindromic	Ambiguous	EAF exposure (APOB)	EAF outcome (healthspan)	Beta exposure (APOB)	Beta outcome (healthspan)	Standard error (SE) exposure (APOB)	Standard error (SE) outcome (healthspan)	P-value exposure (APOB)	P-value outcome (healthspan)	Type	MR method	Number of SNPs	MR beta	MR lower 95% confidence interval	MR upper 95% confidence interval	MR standard error	MR p-value	MR Egger intercept	MR Egger intercept standard error	MR Egger p-value	r2 (proportion of the variance in the exposure explained by the combined SNP instrument)	F-statistic (instrument strength for IVW; >10 is acceptable)	weighted I^2 statistic (instrument strength for MR-Egger; >0.90 is acceptable)	Cochrane's Q-statistic	Cochrane's Q-statistic degrees of freedom	Cochrane's Q-statistic p-value		Instrument selection -->	Original 182 SNPs	34 outliers (detected with RadialMR)	148 SNPs prior to MVMR	115 SNPS after MVMR	24 removed after clumping (however, an MR with the 115 remains significant)	Final APOB instrument set (91 SNPs)
Inverse variance weighted																					Meta-analysis	Inverse variance weighted	91	-0.133408	-0.176569	-0.0902479	0.0220206	1.37543e-09				0.0242409	123.338		82.0884	90	0.711521			rs278981		rs473224	rs1277762
MR Egger																					Meta-analysis	MR Egger	91	-0.121687	-0.19508	-0.0482938	0.0374455	0.00163119	-0.000433745	0.00112073	0.699666			0.969371	81.9386	89	0.689215			rs2807854		rs478975	rs6495122
Weighted median																					Meta-analysis	Weighted median	91	-0.14848	-0.222964	-0.0739956	0.0380021	9.33939e-05												rs28406917		rs546240	rs9894946
Weighted mode																					Meta-analysis	Weighted mode	91	-0.141915	-0.220791	-0.0630384	0.040243	0.000665013												rs28732146		rs556107	rs4687614
																																								rs2980875		rs55714927	rs6426328
																																								rs34042070		rs55921103	rs45537841
																																								rs35081008		rs56117020	rs2137234
																																								rs35583283		rs581080	rs4689088
																																								rs35817328		rs58148580	rs55637835
																																								rs35882350		rs590856	rs61754230
																																								rs3746337		rs6072279	rs72663045
																																								rs3780181		rs6073958	rs960596
																																								rs3822855		rs6124244	rs6560499
																																								rs3823376		rs61754230	rs10151436
																																								rs4075673		rs61775180	rs35882350
																																								rs41290122		rs62116778	rs147539187
																																								rs4307732		rs6426328	rs10201242
																																								rs4405410		rs6560499	rs76468627
																																								rs4470903		rs6602909	rs67038483
																																								rs45537841		rs67038483	rs546240
																																								rs4661712		rs6874202	rs112220485
																																								rs4671050		rs6940814
																																								rs4687614		rs7012637
																																								rs4689088		rs704
																																								rs472495		rs7108486
																																								rs473224		rs71311871
																																								rs478975		rs7250652
																																								rs4886608		rs72631343
																																								rs546240		rs72663045
																																								rs556107		rs72749499
																																								rs55714927		rs72823013
																																								rs55921103		rs73025516
																																								rs56117020		rs73075609
																																								rs581080		rs7569317
																																								rs58148580		rs7590687
																																								rs590856		rs7603427
																																								rs59328596		rs76127343
																																								rs597808		rs77498041
																																								rs6072279		rs77542162
																																								rs6073958		rs79220007
																																								rs6124244		rs8016418
																																								rs61754230		rs80276949
																																								rs61775180		rs8069094
																																								rs62116778		rs880973
																																								rs6426328		rs9297994
																																								rs6475606		rs9482772
																																								rs6560499		rs9496567
																																								rs6602909		rs9616822
																																								rs67038483		rs964184
																																								rs6874202		rs969075
																																								rs6940814		rs9834932
																																								rs7012637		rs9872326
																																								rs704		rs9884390
																																								rs7108486		rs9894946
																																								rs71311871
																																								rs7250652
																																								rs72631343
																																								rs72663045
																																								rs72749499
																																								rs72823013
																																								rs72848251
																																								rs73025516
																																								rs73075609
																																								rs75331444
																																								rs7569317
																																								rs7590687
																																								rs7603427
																																								rs76127343
																																								rs7734476
																																								rs7746081
																																								rs77498041
																																								rs77542162
																																								rs79220007
																																								rs8016418
																																								rs80276949
																																								rs8069094
																																								rs8107974
																																								rs880973
																																								rs9297994
																																								rs9482772
																																								rs9496567
																																								rs9616822
																																								rs964184
																																								rs969075
																																								rs9834932
																																								rs9872326
																																								rs9884390
																																								rs9894946
