# Supplementary material for: Mendelian randomization reveals apolipoprotein B shortens healthspan and possibly increases risk for Alzheimer’s disease
Source: Commun Biol. 2024 Feb 24;7:230. doi: 10.1038/s42003-024-05887-2 (PMC10894226; doi:10.1038/s42003-024-05887-2)
Supplement: Supplementary file 8 — Supplementary Data 7 [file 42003_2024_5887_MOESM8_ESM.xlsx]

## Sheet: Sheet1
Supplementary Data 7. Meta-analytic Mendelian randomization (MR) results and instrument selection (bottom; below the green bar at line 95; columns V-AT) and SNP data (including Wald ratios; above green line) for UK Biobank-measured (circulating, non-fasted) LDL on healthspan.
SNP	Chromosome	Position	Exposure (LDL)	Outcome (healthspan)	Sample size exposure (LDL)	Sample size outcome (healthspan)	Effect allele (exposure)	Other allele (exposure)	Effect allele (outcome)	Other allele (outcome)	Palindromic	Ambiguous	EAF exposure (LDL)	EAF outcome (healthspan)	Beta exposure (LDL)	Beta outcome (healthspan)	Standard error exposure (LDL)	Standard error outcome (healthspan)	P-value exposure (LDL)	P-value outcome (healthspan)	Type	MR method	Number of SNPs	MR beta	MR lower 95% confidence interval	MR upper 95% confidence interval	MR standard error	MR p-value	MR Egger intercept	MR Egger intercept standard error	MR Egger p-value	r2 (proportion of the variance in the exposure explained by the combined SNP instrument)	F-statistic (instrument strength for IVW; >10 is acceptable)	Weighted I^2 statistic (instrument strength for MR-Egger; 90 and above is acceptable)	Cochrane's Q-statistic	Cochrane's Q-statistic degrees of freedom	Cochrane's Q-statistic p-value		Instrument selection -->	Original 146 SNPs	27 outliers from Radial MR	119 remained	111 SNPs after MVMR	21 dropped after clumping	90 SNPS after clumping (no outliers): Final set
rs869412	7	1074134	LDL	healthspan	440546	300447	C	T	C	T	FALSE	FALSE	0.225684	0.23	-0.0142314	0.0113	0.00250093	0.00579	1.29999e-08	0.0254904	Wald ratio	Wald ratio	1	-0.794019	-1.59144	0.00340093	0.406847	0.0509809
rs960596	22	41393520	LDL	healthspan	440546	300447	T	C	T	C	FALSE	FALSE	0.33932	0.34	0.0135068	-0.00906	0.00221758	0.00515	1.09999e-09	0.0392698	Wald ratio	Wald ratio	1	-0.670773	-1.4181	0.076554	0.381289	0.0785396
rs6495122	15	75125645	LDL	healthspan	440546	300447	C	A	C	A	FALSE	FALSE	0.591279	0.6	0.0143852	-0.00942	0.00211976	0.00495	1.20005e-11	0.0285183	Wald ratio	Wald ratio	1	-0.65484	-1.32928	0.0196035	0.344104	0.0570366
rs114165349	1	27021913	LDL	healthspan	440546	300447	C	G	C	G	TRUE	FALSE	0.023172	0.023	0.056229	-0.0328	0.00695521	0.0163	6.20012e-16	0.0220957	Wald ratio	Wald ratio	1	-0.583329	-1.15151	-0.0151523	0.289886	0.0441915
rs12078100	1	16512586	LDL	healthspan	440546	300447	G	C	G	C	TRUE	FALSE	0.623087	0.62	0.0131127	-0.00734	0.00214876	0.00502	1e-09	0.0718499	Wald ratio	Wald ratio	1	-0.559763	-1.31012	0.190594	0.382835	0.1437
rs11601507	11	5701074	LDL	healthspan	440546	300447	A	C	A	C	FALSE	FALSE	0.069468	0.068	0.0322012	-0.0173	0.00404981	0.00952	1.80011e-15	0.0345912	Wald ratio	Wald ratio	1	-0.537247	-1.1167	0.0422096	0.295641	0.0691824
rs61003864	7	36189798	LDL	healthspan	440546	300447	C	T	C	T	FALSE	FALSE	0.187128	0.19	0.0155966	-0.00826	0.00267616	0.00626	5.60003e-09	0.0935029	Wald ratio	Wald ratio	1	-0.529603	-1.31629	0.257082	0.40137	0.187006
rs2066714	9	107586753	LDL	healthspan	440546	300447	C	T	C	T	FALSE	FALSE	0.128775	0.13	0.0210151	-0.0107	0.00310964	0.00728	1.39991e-11	0.0708106	Wald ratio	Wald ratio	1	-0.509158	-1.18814	0.169821	0.346418	0.141621
rs11065385	12	121423386	LDL	healthspan	440546	300447	G	A	G	A	FALSE	FALSE	0.690891	0.69	-0.0244904	0.0123	0.00225744	0.00527	1.99986e-27	0.00979876	Wald ratio	Wald ratio	1	-0.502238	-0.924003	-0.0804723	0.215186	0.0195975
rs2160994	12	50650057	LDL	healthspan	440546	300447	C	T	C	T	FALSE	FALSE	0.647494	0.65	0.0182581	-0.00907	0.00218417	0.00507	6.29941e-17	0.0368111	Wald ratio	Wald ratio	1	-0.496766	-1.04103	0.0474967	0.277685	0.0736221
rs12445804	16	11706100	LDL	healthspan	440546	300447	A	G	A	G	FALSE	FALSE	0.074901	0.075	0.0229888	-0.011	0.0040052	0.00932	9.49992e-09	0.118949	Wald ratio	Wald ratio	1	-0.478494	-1.27311	0.316119	0.405415	0.237898
rs13076933	3	12327431	LDL	healthspan	440546	300447	G	T	G	T	FALSE	FALSE	0.259454	0.26	-0.020994	0.00979	0.00239027	0.00557	1.59993e-18	0.0394052	Wald ratio	Wald ratio	1	-0.466324	-0.986339	0.0536915	0.265314	0.0788105
rs7562734	2	63047973	LDL	healthspan	440546	300447	C	G	C	G	TRUE	FALSE	0.322299	0.32	-0.0201126	0.00861	0.00222879	0.00522	1.80011e-19	0.0495303	Wald ratio	Wald ratio	1	-0.42809	-0.936786	0.0806062	0.259539	0.0990605
rs174564	11	61588305	LDL	healthspan	440546	300447	G	A	G	A	FALSE	FALSE	0.348557	0.35	-0.0318977	0.0135	0.0021896	0.00508	4.49987e-48	0.00393636	Wald ratio	Wald ratio	1	-0.423228	-0.735376	-0.11108	0.159259	0.00787272
rs10448340	9	139320069	LDL	healthspan	440546	300447	G	T	G	T	FALSE	FALSE	0.319765	0.32	-0.0150594	0.0062	0.00223737	0.00519	1.69981e-11	0.116121	Wald ratio	Wald ratio	1	-0.411703	-1.08719	0.263782	0.344635	0.232241
rs113177823	3	132217703	LDL	healthspan	440546	300447	A	G	A	G	FALSE	FALSE	0.054136	0.055	-0.0411737	0.0168	0.00466039	0.0108	1e-18	0.0599069	Wald ratio	Wald ratio	1	-0.408027	-0.922142	0.106087	0.262303	0.119814
rs28406917	7	21449451	LDL	healthspan	440546	300447	T	C	T	C	FALSE	FALSE	0.427624	0.43	0.0119057	-0.00468	0.00211433	0.00491	1.79999e-08	0.170255	Wald ratio	Wald ratio	1	-0.393089	-1.20141	0.41523	0.412408	0.340511
rs146534110	6	160578069	LDL	healthspan	440546	300447	T	G	T	G	FALSE	FALSE	0.013304	0.013	0.0680211	-0.0258	0.00910045	0.0213	7.8001e-14	0.112896	Wald ratio	Wald ratio	1	-0.379294	-0.993045	0.234457	0.313138	0.225793
rs1350559	8	9367743	LDL	healthspan	440546	300447	G	C	G	C	TRUE	FALSE	0.401347	0.4	0.0137824	-0.00491	0.00213685	0.00497	1.09999e-10	0.161594	Wald ratio	Wald ratio	1	-0.356251	-1.06304	0.350534	0.360605	0.323188
rs2740488	9	107661742	LDL	healthspan	440546	300447	C	A	C	A	FALSE	FALSE	0.265466	0.26	-0.0252452	0.00886	0.00236503	0.00551	1.29987e-26	0.0539192	Wald ratio	Wald ratio	1	-0.350958	-0.778746	0.0768304	0.218259	0.107838
rs7569317	2	203527979	LDL	healthspan	440546	300447	C	T	C	T	FALSE	FALSE	0.530638	0.53	0.017881	-0.00588	0.00208232	0.00486	8.9002e-18	0.113163	Wald ratio	Wald ratio	1	-0.328841	-0.861563	0.203881	0.271797	0.226326
rs56236159	2	3636478	LDL	healthspan	440546	300447	G	T	G	T	FALSE	FALSE	0.13149	0.13	0.0177139	-0.00518	0.00307979	0.00719	8.79995e-09	0.235626	Wald ratio	Wald ratio	1	-0.292426	-1.08798	0.50313	0.405896	0.471251
rs12471768	2	64928603	LDL	healthspan	440546	300447	C	T	C	T	FALSE	FALSE	0.704119	0.71	0.0135999	-0.00395	0.00228112	0.00532	2.5e-09	0.228898	Wald ratio	Wald ratio	1	-0.290443	-1.05715	0.476268	0.391179	0.457796
rs2618566	20	17844684	LDL	healthspan	440546	300447	T	G	T	G	FALSE	FALSE	0.659861	0.66	-0.0249198	0.00718	0.00219993	0.00512	9.60064e-30	0.0804063	Wald ratio	Wald ratio	1	-0.288124	-0.690824	0.114576	0.205459	0.160813
rs150474434	2	118845121	LDL	healthspan	440546	300447	A	G	A	G	FALSE	FALSE	0.101353	0.1	-0.0347623	0.00983	0.00347063	0.00807	1.29987e-23	0.111595	Wald ratio	Wald ratio	1	-0.282778	-0.737788	0.172233	0.232148	0.223189
rs556107	1	234853059	LDL	healthspan	440546	300447	T	C	T	C	FALSE	FALSE	0.523338	0.52	0.0351712	-0.00953	0.00208846	0.00488	1.20005e-63	0.0254176	Wald ratio	Wald ratio	1	-0.27096	-0.54291	0.000989446	0.13875	0.0508351
rs55714927	17	7080316	LDL	healthspan	440546	300447	T	C	T	C	FALSE	FALSE	0.190364	0.19	-0.0264314	0.00669	0.00265551	0.00615	2.39994e-23	0.138341	Wald ratio	Wald ratio	1	-0.253108	-0.709157	0.20294	0.232678	0.276681
rs183130	16	56991363	LDL	healthspan	440546	300447	T	C	T	C	FALSE	FALSE	0.323808	0.32	-0.0329541	0.00696	0.00223034	0.00518	2.09991e-49	0.0895341	Wald ratio	Wald ratio	1	-0.211203	-0.519292	0.0968863	0.157188	0.179068
rs1801689	17	64210580	LDL	healthspan	440546	300447	C	A	C	A	FALSE	FALSE	0.030551	0.03	0.061862	-0.012	0.00605788	0.0143	1.80011e-24	0.20069	Wald ratio	Wald ratio	1	-0.19398	-0.647053	0.259093	0.23116	0.401379
rs6544713	2	44073881	LDL	healthspan	440546	300447	C	T	C	T	FALSE	FALSE	0.676864	0.68	-0.0537152	0.0104	0.00222274	0.00519	5.00035e-129	0.0225429	Wald ratio	Wald ratio	1	-0.193614	-0.38299	-0.00423716	0.0966207	0.0450857
rs28601761	8	126500031	LDL	healthspan	440546	300447	G	C	G	C	TRUE	FALSE	0.418688	0.42	-0.0620105	0.0117	0.00213624	0.00498	2.89734e-185	0.00940191	Wald ratio	Wald ratio	1	-0.188678	-0.346083	-0.0312721	0.080309	0.0188038
rs2043085	15	58680954	LDL	healthspan	440546	300447	C	T	C	T	FALSE	FALSE	0.612225	0.61	-0.017018	0.00317	0.00214177	0.00499	1.9002e-15	0.262626	Wald ratio	Wald ratio	1	-0.186273	-0.760982	0.388436	0.293219	0.525252
rs12246352	10	124705307	LDL	healthspan	440546	300447	G	A	G	A	FALSE	FALSE	0.103895	0.1	0.0257335	-0.00479	0.00342791	0.008	6.00067e-14	0.27467	Wald ratio	Wald ratio	1	-0.186139	-0.795461	0.423184	0.310879	0.54934
rs34042070	16	72101525	LDL	healthspan	440546	300447	G	C	G	C	TRUE	FALSE	0.187927	0.19	0.0485227	-0.00902	0.00268011	0.00627	2.90001e-73	0.0751324	Wald ratio	Wald ratio	1	-0.185892	-0.439159	0.0673747	0.129218	0.150265
rs375972689	19	45360488	LDL	healthspan	440546	300447	G	T	G	T	FALSE	FALSE	0.01069	0.011	0.168281	-0.0299	0.0101662	0.0236	1.50003e-61	0.102587	Wald ratio	Wald ratio	1	-0.177679	-0.452553	0.0971946	0.140242	0.205173
rs9894946	17	7571080	LDL	healthspan	440546	300447	G	A	G	A	FALSE	FALSE	0.841112	0.84	-0.0173333	0.00297	0.00290132	0.00677	2.30001e-09	0.330439	Wald ratio	Wald ratio	1	-0.171346	-0.936879	0.594186	0.390578	0.660879
rs6874202	5	156391628	LDL	healthspan	440546	300447	C	T	C	T	FALSE	FALSE	0.634269	0.64	0.032331	-0.0051	0.00216292	0.00504	1.59993e-50	0.155792	Wald ratio	Wald ratio	1	-0.157743	-0.463283	0.147796	0.155888	0.311584
rs11591147	1	55505647	LDL	healthspan	440546	300447	T	G	T	G	FALSE	FALSE	0.017468	0.018	-0.348456	0.053	0.00793088	0.0183	1e-200	0.00188871	Wald ratio	Wald ratio	1	-0.1521	-0.255034	-0.0491655	0.0525174	0.00377742
rs2738447	19	11227480	LDL	healthspan	440546	300447	C	A	C	A	FALSE	FALSE	0.592612	0.59	0.0422734	-0.00638	0.00211024	0.00495	2.90001e-89	0.0987184	Wald ratio	Wald ratio	1	-0.150922	-0.380428	0.0785837	0.117095	0.197437
rs964184	11	116648917	LDL	healthspan	440546	300447	C	G	C	G	TRUE	FALSE	0.866409	0.87	-0.0575823	0.00788	0.00306356	0.00718	8.19974e-79	0.136213	Wald ratio	Wald ratio	1	-0.136848	-0.381242	0.107547	0.124691	0.272426
rs7202323	16	72217113	LDL	healthspan	440546	300447	G	T	G	T	FALSE	FALSE	0.229741	0.23	-0.0255365	0.00301	0.00247732	0.00578	6.4998e-25	0.301267	Wald ratio	Wald ratio	1	-0.11787	-0.561502	0.325761	0.226343	0.602533
rs116734477	5	52095024	LDL	healthspan	440546	300447	T	C	T	C	FALSE	FALSE	0.040837	0.041	-0.0473368	0.00544	0.0052819	0.0122	3.19963e-19	0.327834	Wald ratio	Wald ratio	1	-0.114921	-0.620067	0.390225	0.257728	0.655668
rs472495	1	55521313	LDL	healthspan	440546	300447	T	G	T	G	FALSE	FALSE	0.648959	0.65	0.0425743	-0.00489	0.00218093	0.0051	7.29962e-85	0.168824	Wald ratio	Wald ratio	1	-0.114858	-0.349648	0.119932	0.119791	0.337648
rs9834932	3	32535382	LDL	healthspan	440546	300447	G	A	G	A	FALSE	FALSE	0.08883	0.089	-0.0322172	0.00368	0.00366408	0.00854	1.50003e-18	0.333266	Wald ratio	Wald ratio	1	-0.114225	-0.633773	0.405324	0.265076	0.666531
rs9884390	4	69373407	LDL	healthspan	440546	300447	C	T	C	T	FALSE	FALSE	0.234121	0.24	0.0251489	-0.00285	0.00249163	0.00578	5.90065e-24	0.310978	Wald ratio	Wald ratio	1	-0.113325	-0.563794	0.337144	0.229831	0.621956
rs4954192	2	135632981	LDL	healthspan	440546	300447	T	C	T	C	FALSE	FALSE	0.373474	0.36	0.0146629	-0.00156	0.00213654	0.00506	6.70039e-12	0.378927	Wald ratio	Wald ratio	1	-0.106391	-0.782765	0.569983	0.345089	0.757854
rs143020224	19	11187324	LDL	healthspan	440546	300447	G	C	G	C	TRUE	FALSE	0.118603	0.12	-0.168952	0.0163	0.00320833	0.0075	1e-200	0.0148776	Wald ratio	Wald ratio	1	-0.0964771	-0.183484	-0.00947015	0.0443913	0.0297552
rs6560499	9	78730766	LDL	healthspan	440546	300447	A	G	A	G	FALSE	FALSE	0.576007	0.58	-0.0122028	0.00105	0.00212189	0.00494	8.9e-09	0.415839	Wald ratio	Wald ratio	1	-0.0860458	-0.879503	0.707411	0.404825	0.831678
rs71311871	3	58420613	LDL	healthspan	440546	300447	G	A	G	A	FALSE	FALSE	0.083052	0.082	-0.0283073	0.00237	0.00378458	0.00883	7.50067e-14	0.394194	Wald ratio	Wald ratio	1	-0.083724	-0.695114	0.527666	0.311934	0.788389
rs1883711	20	39179822	LDL	healthspan	440546	300447	C	G	C	G	TRUE	FALSE	0.031412	0.031	0.10277	-0.00682	0.0060919	0.0143	7.50067e-64	0.316708	Wald ratio	Wald ratio	1	-0.0663618	-0.339087	0.206364	0.139146	0.633417
rs11226108	11	103870755	LDL	healthspan	440546	300447	C	G	C	G	TRUE	FALSE	0.191562	0.19	-0.016026	0.00101	0.00265376	0.00619	1.6e-09	0.435194	Wald ratio	Wald ratio	1	-0.0630226	-0.820067	0.694022	0.386247	0.870387
rs12208357	6	160543148	LDL	healthspan	440546	300447	T	C	T	C	FALSE	FALSE	0.070102	0.07	0.0569843	-0.00352	0.00409617	0.00956	5.40008e-44	0.356362	Wald ratio	Wald ratio	1	-0.0617714	-0.390592	0.267049	0.167766	0.712723
rs4307732	11	126244955	LDL	healthspan	440546	300447	A	G	A	G	FALSE	FALSE	0.105876	0.11	0.0448315	-0.00254	0.0033985	0.00793	9.79941e-40	0.374369	Wald ratio	Wald ratio	1	-0.0566566	-0.40335	0.290037	0.176885	0.748739
rs61754230	12	72179446	LDL	healthspan	440546	300447	T	C	T	C	FALSE	FALSE	0.019784	0.02	0.0430117	-0.00216	0.00748441	0.0174	9.09997e-09	0.450603	Wald ratio	Wald ratio	1	-0.0502189	-0.843119	0.742682	0.404541	0.901206
rs7241918	18	47160953	LDL	healthspan	440546	300447	T	G	T	G	FALSE	FALSE	0.82411	0.82	0.0157471	-0.000611	0.00274939	0.00639	1e-08	0.461912	Wald ratio	Wald ratio	1	-0.0388008	-0.834147	0.756546	0.405789	0.923824
rs4738684	8	59393273	LDL	healthspan	440546	300447	G	A	G	A	FALSE	FALSE	0.664652	0.66	-0.0315439	0.00112	0.00220937	0.00514	2.99985e-46	0.413754	Wald ratio	Wald ratio	1	-0.0355061	-0.354883	0.283871	0.162948	0.827508
rs12916	5	74656539	LDL	healthspan	440546	300447	C	T	C	T	FALSE	FALSE	0.400537	0.4	0.0621175	-0.00201	0.00212705	0.00495	1.69824e-187	0.342349	Wald ratio	Wald ratio	1	-0.032358	-0.188546	0.12383	0.0796877	0.684698
rs35882350	12	623129	LDL	healthspan	440546	300447	G	A	G	A	FALSE	FALSE	0.261067	0.26	0.0139684	-0.000317	0.00237417	0.00552	4e-09	0.477102	Wald ratio	Wald ratio	1	-0.0226941	-0.797242	0.751854	0.395178	0.954205
rs2642438	1	220970028	LDL	healthspan	440546	300447	G	A	G	A	FALSE	FALSE	0.702657	0.7	0.0253218	0.000296	0.00227308	0.00531	8.00018e-29	0.477773	Wald ratio	Wald ratio	1	0.0116895	-0.399324	0.422703	0.209701	0.955546
rs79220007	6	26098474	LDL	healthspan	440546	300447	C	T	C	T	FALSE	FALSE	0.076135	0.077	-0.057338	-0.000828	0.00392142	0.00906	1.99986e-48	0.463591	Wald ratio	Wald ratio	1	0.0144407	-0.29526	0.324141	0.15801	0.927182
rs2250802	10	113921354	LDL	healthspan	440546	300447	A	G	A	G	FALSE	FALSE	0.72434	0.73	-0.0181939	-0.000405	0.00233224	0.00545	6.09958e-15	0.470381	Wald ratio	Wald ratio	1	0.0222602	-0.56486	0.60938	0.299551	0.940762
rs2073547	7	44582331	LDL	healthspan	440546	300447	G	A	G	A	FALSE	FALSE	0.184007	0.18	0.0355498	0.000792	0.00267287	0.00622	2.29985e-40	0.449339	Wald ratio	Wald ratio	1	0.0222786	-0.320654	0.365212	0.174966	0.898678
rs440677	19	11285390	LDL	healthspan	440546	300447	A	G	A	G	FALSE	FALSE	0.623063	0.62	-0.0159238	-0.000518	0.00215434	0.00505	1.50003e-13	0.45915	Wald ratio	Wald ratio	1	0.0325299	-0.589055	0.654115	0.317135	0.918301
rs9987289	8	9183358	LDL	healthspan	440546	300447	G	A	G	A	FALSE	FALSE	0.908808	0.91	0.0453824	0.0017	0.00362169	0.0084	5.10035e-36	0.419809	Wald ratio	Wald ratio	1	0.0374595	-0.325324	0.400243	0.185094	0.839619
rs3822855	6	116316882	LDL	healthspan	440546	300447	T	G	T	G	FALSE	FALSE	0.40166	0.4	0.0178418	0.000774	0.00212447	0.00495	4.49987e-17	0.437873	Wald ratio	Wald ratio	1	0.0433813	-0.500398	0.58716	0.277438	0.875746
rs55637835	1	55466303	LDL	healthspan	440546	300447	T	C	T	C	FALSE	FALSE	0.120881	0.12	-0.0187129	-0.000853	0.00324835	0.00757	8.40001e-09	0.455141	Wald ratio	Wald ratio	1	0.0455835	-0.747303	0.83847	0.404534	0.910283
rs1556562	1	93034023	LDL	healthspan	440546	300447	T	G	T	G	FALSE	FALSE	0.790033	0.79	0.0190249	0.00132	0.00248903	0.00579	2.09991e-14	0.409831	Wald ratio	Wald ratio	1	0.0693828	-0.52712	0.665885	0.304338	0.819662
rs3780181	9	2640759	LDL	healthspan	440546	300447	G	A	G	A	FALSE	FALSE	0.067627	0.067	-0.0278983	-0.00265	0.00418323	0.00977	2.60016e-11	0.393104	Wald ratio	Wald ratio	1	0.0949879	-0.591405	0.781381	0.350201	0.786208
rs10832963	11	18664241	LDL	healthspan	440546	300447	G	T	G	T	FALSE	FALSE	0.744224	0.75	0.0173059	0.00224	0.00239616	0.00559	5.10035e-13	0.344315	Wald ratio	Wald ratio	1	0.129436	-0.503666	0.762538	0.323011	0.68863
rs77542162	17	67081278	LDL	healthspan	440546	300447	G	A	G	A	FALSE	FALSE	0.022495	0.023	0.128484	0.017	0.0070401	0.0161	2.09991e-74	0.145507	Wald ratio	Wald ratio	1	0.132312	-0.11329	0.377915	0.125307	0.291014
rs3732359	3	119536429	LDL	healthspan	440546	300447	A	G	A	G	FALSE	FALSE	0.78012	0.78	-0.0173556	-0.00273	0.00252038	0.00589	5.70033e-12	0.321504	Wald ratio	Wald ratio	1	0.157298	-0.507871	0.822467	0.339372	0.643008
rs2068888	10	94839642	LDL	healthspan	440546	300447	A	G	A	G	FALSE	FALSE	0.450695	0.45	-0.0192081	-0.00323	0.00209421	0.00488	4.60045e-20	0.254022	Wald ratio	Wald ratio	1	0.168158	-0.329798	0.666115	0.254059	0.508045
rs1183851	1	62958658	LDL	healthspan	440546	300447	C	T	C	T	FALSE	FALSE	0.395544	0.39	0.024377	0.00415	0.00213943	0.005	4.49987e-30	0.203269	Wald ratio	Wald ratio	1	0.170242	-0.231776	0.572261	0.205111	0.406539
rs77960347	18	47109955	LDL	healthspan	440546	300447	G	A	G	A	FALSE	FALSE	0.013351	0.014	0.0706209	0.0123	0.00908667	0.021	7.70016e-15	0.279034	Wald ratio	Wald ratio	1	0.174169	-0.408661	0.757	0.297362	0.558068
rs72631343	17	67191270	LDL	healthspan	440546	300447	G	C	G	C	TRUE	FALSE	0.128894	0.13	-0.0292893	-0.00647	0.00311032	0.00729	4.60045e-21	0.1874	Wald ratio	Wald ratio	1	0.2209	-0.266937	0.708737	0.248896	0.374801
rs72911393	17	76391005	LDL	healthspan	440546	300447	T	C	T	C	FALSE	FALSE	0.147618	0.15	-0.0182619	-0.00446	0.00294119	0.00685	5.30005e-10	0.257493	Wald ratio	Wald ratio	1	0.244224	-0.490968	0.979416	0.375098	0.514985
rs1250258	2	216300185	LDL	healthspan	440546	300447	T	C	T	C	FALSE	FALSE	0.736649	0.74	0.0137745	0.00352	0.00236771	0.00552	5.99998e-09	0.261841	Wald ratio	Wald ratio	1	0.255545	-0.529907	1.041	0.40074	0.523681
rs17476364	10	71094504	LDL	healthspan	440546	300447	C	T	C	T	FALSE	FALSE	0.108328	0.11	-0.0216418	-0.00568	0.00335937	0.00778	1.2e-10	0.232672	Wald ratio	Wald ratio	1	0.262455	-0.442144	0.967054	0.35949	0.465343
rs11568318	2	234665498	LDL	healthspan	440546	300447	A	C	A	C	FALSE	FALSE	0.066246	0.067	0.0256951	0.00684	0.00417849	0.00969	7.79992e-10	0.240131	Wald ratio	Wald ratio	1	0.266199	-0.472946	1.00534	0.377115	0.480261
rs7108486	11	5677158	LDL	healthspan	440546	300447	C	T	C	T	FALSE	FALSE	0.023721	0.024	-0.0386029	-0.0112	0.00692024	0.016	2.39999e-08	0.241964	Wald ratio	Wald ratio	1	0.290134	-0.522241	1.10251	0.414477	0.483927
rs34265667	8	41542093	LDL	healthspan	440546	300447	A	G	A	G	FALSE	FALSE	0.033987	0.035	-0.0320529	-0.0116	0.00575731	0.0133	2.59998e-08	0.191555	Wald ratio	Wald ratio	1	0.361902	-0.451379	1.17518	0.414939	0.38311
rs9496567	6	100602753	LDL	healthspan	440546	300447	A	G	A	G	FALSE	FALSE	0.243458	0.24	-0.0174316	-0.00664	0.00243272	0.00568	7.8001e-13	0.121199	Wald ratio	Wald ratio	1	0.380917	-0.257739	1.01957	0.325845	0.242398
rs17569873	20	62896110	LDL	healthspan	440546	300447	T	C	T	C	FALSE	FALSE	0.201299	0.2	0.0171196	0.00654	0.00260335	0.00604	4.79954e-11	0.139453	Wald ratio	Wald ratio	1	0.382018	-0.309493	1.07353	0.352812	0.278905
rs11621792	14	24871926	LDL	healthspan	440546	300447	T	C	T	C	FALSE	FALSE	0.452867	0.45	0.0191489	0.00742	0.00211033	0.0049	1.10002e-19	0.0649767	Wald ratio	Wald ratio	1	0.38749	-0.114054	0.889033	0.255889	0.129953
rs1010759	20	34147630	LDL	healthspan	440546	300447	A	G	A	G	FALSE	FALSE	0.140367	0.14	-0.0231042	-0.00903	0.00300476	0.00705	1.50003e-14	0.100123	Wald ratio	Wald ratio	1	0.390838	-0.207235	0.988911	0.305139	0.200246
rs146433259	5	34713792	LDL	healthspan	440546	300447	T	C	T	C	FALSE	FALSE	0.011736	0.012	-0.0569699	-0.023	0.0103828	0.024	4.09996e-08	0.168947	Wald ratio	Wald ratio	1	0.403722	-0.421977	1.22942	0.421275	0.337895
rs76468627	10	116033892	LDL	healthspan	440546	300447	T	C	T	C	FALSE	FALSE	0.07587	0.076	-0.0217346	-0.00947	0.00394926	0.00918	3.69999e-08	0.151132	Wald ratio	Wald ratio	1	0.435711	-0.392131	1.26355	0.422368	0.302264
rs13107325	4	103188709	LDL	healthspan	440546	300447	T	C	T	C	FALSE	FALSE	0.074895	0.075	-0.0248331	-0.0124	0.00396439	0.00919	3.79997e-10	0.0886215	Wald ratio	Wald ratio	1	0.499334	-0.226005	1.22467	0.370071	0.177243
rs6074012	20	44700166	LDL	healthspan	440546	300447	C	T	C	T	FALSE	FALSE	0.523914	0.53	0.0116537	0.00591	0.00208962	0.00487	2.39999e-08	0.112459	Wald ratio	Wald ratio	1	0.507135	-0.311935	1.32621	0.417893	0.224919
rs6031587	20	43038249	LDL	healthspan	440546	300447	T	C	T	C	FALSE	FALSE	0.071963	0.073	-0.0256479	-0.0141	0.00413761	0.0096	5.69994e-10	0.0709503	Wald ratio	Wald ratio	1	0.549753	-0.183875	1.28338	0.3743	0.141901
SNP	Chromosome	Position	Exposure (LDL)	Outcome (healthspan)	Sample size exposure (LDL)	Sample size outcome (healthspan)	effect allele exposure	other allele exposure	effect allele outcome	other allele outcome	Palindromic	Ambiguous	EAF exposure (LDL)	EAF outcome (healthspan)	Beta exposure (LDL)	Beta outcome (healthspan)	Standard error exposure (LDL)	Standard error outcome (healthspan)	P-value exposure (LDL)	P-value outcome (healthspan)	Type	MR method	Number of SNPs	MR beta	MR lower 95% confidence interval	MR upper 95% confidence interval	MR standard error	MR p-value	MR Egger intercept	MR Egger intercept standard error	MR Egger p-value	r2 (proportion of the variance in the exposure explained by the combined SNP instrument)	F-statistic (instrument strength for IVW; >10 is acceptable)	weighted I^2 statistic (instrument strength for MR-Egger; >0.90 is acceptable)	Cochrane's Q-statistic	Cochrane's Q-statistic degrees of freedom	Cochrane's Q-statistic p-value		Instrument selection -->	Original 146 SNPs	27 outliers from Radial MR	119 remained	111 SNPs after MVMR	21 dropped after clumping	90 SNPS after clumping (no outliers): Final set
																					Meta-analysis	Inverse variance weighted	90	-0.117302	-0.154083	-0.0805206	0.018766	4.08428e-10				0.0334738	171.084		85.9737	89	0.571155			rs1010759	rs11099097	rs1010759	rs11591147	rs1003533	rs869412
																					Meta-analysis	MR Egger	90	-0.110711	-0.168175	-0.0532474	0.0293181	0.000288789	-0.000304559	0.00104086	0.770513			98.28	85.8881	88	0.543836			rs10231941	rs117733303	rs10231941	rs143020224	rs10087526	rs960596
																					Meta-analysis	Weighted median	90	-0.114898	-0.172939	-0.0568572	0.0296126	0.000104443												rs10448340	rs118039278	rs10448340	rs12916	rs10151436	rs6495122
																					Meta-analysis	Weighted mode	90	-0.124026	-0.175871	-0.0721815	0.0264514	9.8537e-06												rs10832963	rs1229984	rs10832963	rs28601761	rs10953298	rs114165349
																																								rs10910476	rs1260326	rs10910476	rs6544713	rs112758337	rs12078100
																																								rs11014204	rs13108218	rs11014204	rs2738447	rs11709868	rs11601507
																																								rs11065385	rs1551891	rs11065385	rs472495	rs12054451	rs61003864
																																								rs11099097	rs17050272	rs111273322	rs964184	rs1277762	rs2066714
																																								rs111273322	rs174564	rs11226108	rs77542162	rs1888488	rs11065385
																																								rs11226108	rs2238162	rs113177823	rs34042070	rs35081008	rs2160994
																																								rs113177823	rs2256814	rs114165349	rs1883711	rs4470903	rs12445804
																																								rs114165349	rs2287622	rs115458560	rs556107	rs45537841	rs13076933
																																								rs115458560	rs2519093	rs11568318	rs375972689	rs4689088	rs7562734
																																								rs11568318	rs2737265	rs11591147	rs6874202	rs478975	rs174564
																																								rs11591147	rs3104412	rs11601507	rs183130	rs6602909	rs10448340
																																								rs11601507	rs34568880	rs11621792	rs79220007	rs6940814	rs113177823
																																								rs11621792	rs3823376	rs116734477	rs174564	rs73075609	rs28406917
																																								rs116734477	rs4970834	rs117139027	rs4738684	rs77498041	rs146534110
																																								rs117139027	rs597808	rs1183851	rs12208357	rs8016418	rs1350559
																																								rs117733303	rs60612724	rs12078100	rs2073547	rs9482772	rs2740488
																																								rs118039278	rs62033400	rs12162782	rs4307732	rs9616822	rs7569317
																																								rs1183851	rs6475606	rs12208357	rs4470903		rs56236159
																																								rs12078100	rs6709904	rs12246352	rs9987289		rs12471768
																																								rs12162782	rs7734476	rs12445804	rs1183851		rs2618566
																																								rs12208357	rs7746081	rs12471768	rs2618566		rs150474434
																																								rs12246352	rs8107974	rs1250258	rs2642438		rs556107
																																								rs1229984	rs880315	rs12916	rs35081008		rs55714927
																																								rs12445804		rs13076933	rs11065385		rs183130
																																								rs12471768		rs13107325	rs2740488		rs1801689
																																								rs1250258		rs13121616	rs7202323		rs6544713
																																								rs1260326		rs1350559	rs1801689		rs28601761
																																								rs12916		rs143020224	rs9884390		rs2043085
																																								rs13076933		rs146433259	rs150474434		rs12246352
																																								rs13107325		rs146534110	rs55714927		rs34042070
																																								rs13108218		rs150474434	rs6602909		rs375972689
																																								rs13121616		rs1556562	rs72631343		rs9894946
																																								rs1350559		rs17476364	rs2068888		rs6874202
																																								rs143020224		rs17569873	rs11621792		rs11591147
																																								rs146433259		rs1801689	rs7562734		rs2738447
																																								rs146534110		rs183130	rs116734477		rs964184
																																								rs150474434		rs1883711	rs113177823		rs7202323
																																								rs1551891		rs2043085	rs9834932		rs116734477
																																								rs1556562		rs2066714	rs13076933		rs472495
																																								rs17050272		rs2068888	rs7569317		rs9834932
																																								rs174564		rs2073547	rs3822855		rs9884390
																																								rs17476364		rs2160994	rs2160994		rs4954192
																																								rs17569873		rs2250802	rs114165349		rs143020224
																																								rs1801689		rs2391825	rs11601507		rs6560499
																																								rs183130		rs2618566	rs2043085		rs71311871
																																								rs1883711		rs2642438	rs2250802		rs1883711
																																								rs2043085		rs2738447	rs77960347		rs11226108
																																								rs2066714		rs2740488	rs1010759		rs12208357
																																								rs2068888		rs2745353	rs1556562		rs4307732
																																								rs2073547		rs2820226	rs12246352		rs61754230
																																								rs2160994		rs28406917	rs71311871		rs7241918
																																								rs2238162		rs28601761	rs146534110		rs4738684
																																								rs2250802		rs28615248	rs440677		rs12916
																																								rs2256814		rs28631087	rs10953298		rs35882350
																																								rs2287622		rs34042070	rs10832963		rs2642438
																																								rs2391825		rs34265667	rs9496567		rs79220007
																																								rs2519093		rs35511051	rs10087526		rs2250802
																																								rs2618566		rs35882350	rs3732359		rs2073547
																																								rs2642438		rs3732359	rs4954192		rs440677
																																								rs2737265		rs375972689	rs6495122		rs9987289
																																								rs2738447		rs3780181	rs2066714		rs3822855
																																								rs2740488		rs3822855	rs10448340		rs55637835
																																								rs2745353		rs4148826	rs11709868		rs1556562
																																								rs2820226		rs4263041	rs3780181		rs3780181
																																								rs28406917		rs4307732	rs1003533		rs10832963
																																								rs28601761		rs438568	rs17569873		rs77542162
																																								rs28615248		rs440677	rs1350559		rs3732359
																																								rs28631087		rs4666384	rs17476364		rs2068888
																																								rs3104412		rs472495	rs1888488		rs1183851
																																								rs34042070		rs4738684	rs9482772		rs77960347
																																								rs34265667		rs4930163	rs13107325		rs72631343
																																								rs34568880		rs4954192	rs12054451		rs72911393
																																								rs35511051		rs556107	rs72911393		rs1250258
																																								rs35882350		rs55637835	rs6031587		rs17476364
																																								rs3732359		rs55714927	rs8016418		rs11568318
																																								rs375972689		rs56130071	rs11568318		rs7108486
																																								rs3780181		rs56236159	rs478975		rs34265667
																																								rs3822855		rs6031587	rs12078100		rs9496567
																																								rs3823376		rs6074012	rs960596		rs17569873
																																								rs4148826		rs61003864	rs112758337		rs11621792
																																								rs4263041		rs61754230	rs11226108		rs1010759
																																								rs4307732		rs61988556	rs77498041		rs146433259
																																								rs438568		rs6495122	rs6940814		rs76468627
																																								rs440677		rs6544713	rs9894946		rs13107325
																																								rs4666384		rs6560499	rs12471768		rs6074012
																																								rs472495		rs6602912	rs35882350		rs6031587
																																								rs4738684		rs6680227	rs9616822
																																								rs4930163		rs6732741	rs61003864
																																								rs4954192		rs6874202	rs10151436
																																								rs4970834		rs7108486	rs1250258
																																								rs556107		rs71311871	rs45537841
																																								rs55637835		rs7202323	rs55637835
																																								rs55714927		rs7241918	rs56236159
																																								rs56130071		rs72631343	rs6560499
																																								rs56236159		rs72911393	rs61754230
																																								rs597808		rs7562734	rs12445804
																																								rs6031587		rs7569317	rs7241918
																																								rs60612724		rs76468627	rs73075609
																																								rs6074012		rs77542162	rs869412
																																								rs61003864		rs7776054	rs28406917
																																								rs61754230		rs77960347	rs1277762
																																								rs61988556		rs79220007	rs4689088
																																								rs62033400		rs79828839	rs6074012
																																								rs6475606		rs869412	rs7108486
																																								rs6495122		rs9289196	rs34265667
																																								rs6544713		rs934197	rs76468627
																																								rs6560499		rs9471968	rs146433259
																																								rs6602912		rs9496567
																																								rs6680227		rs960596
																																								rs6709904		rs964184
																																								rs6732741		rs9832727
																																								rs6874202		rs9834932
																																								rs7108486		rs9884390
																																								rs71311871		rs9894946
																																								rs7202323		rs9987289
																																								rs7241918
																																								rs72631343
																																								rs72911393
																																								rs7562734
																																								rs7569317
																																								rs76468627
																																								rs7734476
																																								rs7746081
																																								rs77542162
																																								rs7776054
																																								rs77960347
																																								rs79220007
																																								rs79828839
																																								rs8107974
																																								rs869412
																																								rs880315
																																								rs9289196
																																								rs934197
																																								rs9471968
																																								rs9496567
																																								rs960596
																																								rs964184
																																								rs9832727
																																								rs9834932
																																								rs9884390
																																								rs9894946
																																								rs9987289
