# Supplementary material for: Mendelian randomization reveals apolipoprotein B shortens healthspan and possibly increases risk for Alzheimer’s disease
Source: Commun Biol. 2024 Feb 24;7:230. doi: 10.1038/s42003-024-05887-2 (PMC10894226; doi:10.1038/s42003-024-05887-2)
Supplement: Supplementary file 9 — Supplementary Data 8 [file 42003_2024_5887_MOESM9_ESM.xlsx]

## Sheet: Sheet1
Supplementary Data 8. Multivariable MR results for APOB and LDL on healthspan.
MRC IEU ID	Exposure	Outcome	Number of SNPs	Multivariable MR result	Lower 95% confidence interval (CI)	Upper 95% confidence interval (CI)	Multivariable MR standard error	Multivariable MR P-value
ieu-b-108	APOB	healthspan	115	-0.25	-0.4068	-0.0932	0.08	0.001
ieu-b-110	LDL	healthspan	111	0.13	-0.0268	0.2868	0.08	0.11
