# Supplementary material for: Mendelian randomization reveals apolipoprotein B shortens healthspan and possibly increases risk for Alzheimer’s disease
Source: Commun Biol. 2024 Feb 24;7:230. doi: 10.1038/s42003-024-05887-2 (PMC10894226; doi:10.1038/s42003-024-05887-2)
Supplement: Supplementary file 10 — Supplementary Data 9 [file 42003_2024_5887_MOESM10_ESM.xlsx]

## Sheet: Sheet1
Supplementary Data 9. Meta-analytic Mendelian randomization (MR) results and instrument selection (bottom; below the green bar at line 137) and SNP data (including Wald ratios; above green line) for UK Biobank-measured (circulating, non-fasted) apolipoprotein B (APOB) on Alzheimer's disease.
SNP	Chromosome	Position	Exposure (APOB)	Outcome (Alzheimer's disease)	Samplesize exposure (APOB)	Number of cases outcome (Alzheimer's disease)	Number of controls (Alzheimer's disease)	Samplesize outcome (Alzheimer's disease)	Effect allele exposure (APOB)	Other allele exposure (APOB)	Effect allele outcome (Alzheimer's disease)	Other allele outcome (Alzheimer's disease)	palindromic	ambiguous	EAF exposure (APOB)	EAF outcome (Alzheimer's disease)	Beta exposure (APOB)	Beta outcome (Alzheimer's disease)	Standard error exposure (APOB)	Standard error outcome (Alzheimer's disease)	P-value exposure (APOB)	P-value outcome (Alzheimer's disease)	proxy.outcome	target_snp.outcome	proxy_snp.outcome	target_a1.outcome	target_a2.outcome	proxy_a1.outcome	proxy_a2.outcome	Number of SNPs	Mendelian randomization method	Type	Mendelian randomization beta	Mendelian randomization lower 95% confidence interval	Mendelian randomization upper 95% confidence interval	Mendelian randomziation standard error	Mendelian randomization p-value	MR Egger intercept	MR Egger intercept standard error	MR Egger p-value	r2 (proportion of the variance in the exposure explained by the combined SNP instrument)	F-statistic (instrument strength for IVW; >10 is acceptable)	weighted I^2 statistic (instrument strength for MR-Egger; 90 and above is acceptable)	Cochrane's Q-statistic	Cochrane's Q-statistic degrees of freedom	Cochrane's Q-statistic p-value		Instrument selection -->	Outliers detected with RadialMR and removed
rs1003533	5	131755651	apolipoprotein B ("ieu-b-108")	Alzheimer's disease ("ieu-b-2")	439214	21982	41944	63926	T	C	T	C	FALSE	FALSE	0.188327	NA	-0.0200281	-0.0179	0.00266165	0.0177	5.30029e-14	0.3111	NA	NA	NA	NA	NA	NA	NA	1	Wald ratio	Wald ratio	0.893744	-0.838422	2.62591	0.883758	0.311873
rs10087526	8	55433151	apolipoprotein B ("ieu-b-108")	Alzheimer's disease ("ieu-b-2")	439214	21982	41944	63926	G	T	G	T	FALSE	FALSE	0.198764	NA	0.0187619	0.0117	0.00260759	0.0192	6.20012e-13	0.5432	NA	NA	NA	NA	NA	NA	NA	1	Wald ratio	Wald ratio	0.623604	-1.38216	2.62937	1.02335	0.542276
rs10201242	2	158464849	apolipoprotein B ("ieu-b-108")	Alzheimer's disease ("ieu-b-2")	439214	21982	41944	63926	A	G	A	G	FALSE	FALSE	0.073779	NA	-0.0226288	-0.03	0.00397212	0.0285	1.2e-08	0.2916	NA	NA	NA	NA	NA	NA	NA	1	Wald ratio	Wald ratio	1.32574	-1.14279	3.79428	1.25946	0.29251
rs10448340	9	139320069	apolipoprotein B ("ieu-b-108")	Alzheimer's disease ("ieu-b-2")	439214	21982	41944	63926	G	T	G	T	FALSE	FALSE	0.319766	NA	-0.0170557	-0.0322	0.00223016	0.0154	1.99986e-14	0.0364301	NA	NA	NA	NA	NA	NA	NA	1	Wald ratio	Wald ratio	1.88793	0.118201	3.65766	0.902924	0.0365362
rs10794579	10	124686656	apolipoprotein B ("ieu-b-108")	Alzheimer's disease ("ieu-b-2")	439214	21982	41944	63926	C	T	C	T	FALSE	FALSE	0.575021	NA	0.0137267	-0.0084	0.00210335	0.0144	6.79986e-11	0.5569	NA	NA	NA	NA	NA	NA	NA	1	Wald ratio	Wald ratio	-0.611946	-2.66808	1.44419	1.04905	0.559669
rs10832963	11	18664241	apolipoprotein B ("ieu-b-108")	Alzheimer's disease ("ieu-b-2")	439214	21982	41944	63926	G	T	G	T	FALSE	FALSE	0.744199	NA	0.0219536	0.0044	0.00238777	0.0166	3.80014e-20	0.790901	NA	NA	NA	NA	NA	NA	NA	1	Wald ratio	Wald ratio	0.200423	-1.28161	1.68246	0.75614	0.790963
rs10953298	7	100216773	apolipoprotein B ("ieu-b-108")	Alzheimer's disease ("ieu-b-2")	439214	21982	41944	63926	T	C	T	C	FALSE	FALSE	0.236254	NA	-0.0170824	-0.0126	0.00245825	0.017	3.69999e-12	0.4591	NA	NA	NA	NA	NA	NA	NA	1	Wald ratio	Wald ratio	0.737601	-1.21294	2.68815	0.995176	0.458586
rs11057837	12	125311720	apolipoprotein B ("ieu-b-108")	Alzheimer's disease ("ieu-b-2")	439214	21982	41944	63926	T	C	T	C	FALSE	FALSE	0.102576	NA	0.0217967	-0.0288	0.00344421	0.0255	2.5e-10	0.2586	NA	NA	NA	NA	NA	NA	NA	1	Wald ratio	Wald ratio	-1.3213	-3.61431	0.971707	1.1699	0.258724
rs11065384	12	121423285	apolipoprotein B ("ieu-b-108")	Alzheimer's disease ("ieu-b-2")	439214	21982	41944	63926	C	T	C	T	FALSE	FALSE	0.690407	NA	-0.0216973	0.0084	0.00224856	0.0154	4.90004e-22	0.5854	NA	NA	NA	NA	NA	NA	NA	1	Wald ratio	Wald ratio	-0.387145	-1.77829	1.004	0.709766	0.585441
rs11099097	4	81167309	apolipoprotein B ("ieu-b-108")	Alzheimer's disease ("ieu-b-2")	439214	21982	41944	63926	T	C	T	C	FALSE	FALSE	0.291413	NA	-0.0161746	-0.0251	0.00229432	0.0162	1.80011e-12	0.1212	NA	NA	NA	NA	NA	NA	NA	1	Wald ratio	Wald ratio	1.55182	-0.411262	3.51489	1.00157	0.12129
rs111928762	1	55694188	apolipoprotein B ("ieu-b-108")	Alzheimer's disease ("ieu-b-2")	439214	21982	41944	63926	G	A	G	A	FALSE	FALSE	0.039955	NA	0.0516569	0.0272	0.00532804	0.0359	3.19963e-22	0.449	NA	NA	NA	NA	NA	NA	NA	1	Wald ratio	Wald ratio	0.526551	-0.83559	1.88869	0.69497	0.448654
rs112220485	17	40522713	apolipoprotein B ("ieu-b-108")	Alzheimer's disease ("ieu-b-2")	439214	21982	41944	63926	C	T	C	T	FALSE	FALSE	0.085608	NA	0.0205179	0.0097	0.0037343	0.0273	3.89996e-08	0.7227	NA	NA	NA	NA	NA	NA	NA	1	Wald ratio	Wald ratio	0.472758	-2.13511	3.08063	1.33055	0.722356
rs112758337	7	97977268	apolipoprotein B ("ieu-b-108")	Alzheimer's disease ("ieu-b-2")	439214	21982	41944	63926	A	G	A	G	FALSE	FALSE	0.185556	NA	-0.0212571	0.0006	0.00267849	0.0185	2.09991e-15	0.9757	NA	NA	NA	NA	NA	NA	NA	1	Wald ratio	Wald ratio	-0.0282259	-1.73401	1.67756	0.870297	0.974127
rs113177823	3	132217703	apolipoprotein B ("ieu-b-108")	Alzheimer's disease ("ieu-b-2")	439214	21982	41944	63926	A	G	A	G	FALSE	FALSE	0.054098	NA	-0.0412221	-0.0608	0.00464641	0.0412	7.19946e-19	0.1401	NA	NA	NA	NA	NA	NA	NA	1	Wald ratio	Wald ratio	1.47494	-0.484012	3.43389	0.999464	0.140017
rs11568318	2	234665498	apolipoprotein B ("ieu-b-108")	Alzheimer's disease ("ieu-b-2")	439214	21982	41944	63926	A	C	A	C	FALSE	FALSE	0.066251	NA	0.0288066	0.0299	0.0041573	0.0305	4.19952e-12	0.326	NA	NA	NA	NA	NA	NA	NA	1	Wald ratio	Wald ratio	1.03796	-1.03726	3.11318	1.05879	0.326924
rs115692156	2	21077208	apolipoprotein B ("ieu-b-108")	Alzheimer's disease ("ieu-b-2")	439214	21982	41944	63926	G	A	G	A	FALSE	FALSE	0.00884	NA	-0.11153	0.067	0.0118551	0.0839	5.10035e-21	0.4244	NA	NA	NA	NA	NA	NA	NA	1	Wald ratio	Wald ratio	-0.600735	-2.07517	0.873702	0.752264	0.42454
rs11601507	11	5701074	apolipoprotein B ("ieu-b-108")	Alzheimer's disease ("ieu-b-2")	439214	21982	41944	63926	A	C	A	C	FALSE	FALSE	0.069438	NA	0.0414121	0.0247	0.004036	0.0303	1.10002e-24	0.4155	NA	NA	NA	NA	NA	NA	NA	1	Wald ratio	Wald ratio	0.596444	-0.83763	2.03052	0.73167	0.414968
rs116093870	10	103984390	apolipoprotein B ("ieu-b-108")	Alzheimer's disease ("ieu-b-2")	439214	21982	41944	63926	C	T	C	T	FALSE	FALSE	0.06791	NA	0.0261595	-0.0221	0.0041275	0.0309	2.30001e-10	0.4749	NA	NA	NA	NA	NA	NA	NA	1	Wald ratio	Wald ratio	-0.844817	-3.16	1.47036	1.18122	0.474479
rs11621792	14	24871926	apolipoprotein B ("ieu-b-108")	Alzheimer's disease ("ieu-b-2")	439214	21982	41944	63926	T	C	T	C	FALSE	FALSE	0.452905	NA	0.0210752	-0.0079	0.00210348	0.0151	1.29987e-23	0.604	NA	NA	NA	NA	NA	NA	NA	1	Wald ratio	Wald ratio	-0.374848	-1.77915	1.02946	0.716482	0.60085
rs116734477	5	52095024	apolipoprotein B ("ieu-b-108")	Alzheimer's disease ("ieu-b-2")	439214	21982	41944	63926	T	C	T	C	FALSE	FALSE	0.040814	NA	-0.0633493	0.0399	0.00526644	0.039	2.49977e-33	0.3068	NA	NA	NA	NA	NA	NA	NA	1	Wald ratio	Wald ratio	-0.629841	-1.83648	0.576802	0.615634	0.306271
rs11709868	3	142648844	apolipoprotein B ("ieu-b-108")	Alzheimer's disease ("ieu-b-2")	439214	21982	41944	63926	T	G	T	G	FALSE	FALSE	0.297035	NA	-0.015551	-0.0243	0.00228244	0.0164	9.49948e-12	0.1391	NA	NA	NA	NA	NA	NA	NA	1	Wald ratio	Wald ratio	1.5626	-0.504405	3.62961	1.05459	0.138418
rs117733303	6	160922870	apolipoprotein B ("ieu-b-108")	Alzheimer's disease ("ieu-b-2")	439214	21982	41944	63926	G	A	G	A	FALSE	FALSE	0.01842	NA	0.0864463	-0.032	0.00771098	0.0577	3.59998e-29	0.579499	NA	NA	NA	NA	NA	NA	NA	1	Wald ratio	Wald ratio	-0.370172	-1.67841	0.938062	0.667466	0.579173
rs11901691	2	43850522	apolipoprotein B ("ieu-b-108")	Alzheimer's disease ("ieu-b-2")	439214	21982	41944	63926	A	C	A	C	FALSE	FALSE	0.577074	NA	0.0142576	0.0006	0.00211213	0.0149	1.50003e-11	0.9652	NA	NA	NA	NA	NA	NA	NA	1	Wald ratio	Wald ratio	0.0420828	-2.00623	2.09039	1.04506	0.967879
rs12046278	1	10799577	apolipoprotein B ("ieu-b-108")	Alzheimer's disease ("ieu-b-2")	439214	21982	41944	63926	C	T	C	T	FALSE	FALSE	0.34509	NA	-0.0156231	0.0007	0.00217266	0.0157	6.4003e-13	0.9662	NA	NA	NA	NA	NA	NA	NA	1	Wald ratio	Wald ratio	-0.0448054	-2.01445	1.92484	1.00492	0.964437
rs12054451	3	122064369	apolipoprotein B ("ieu-b-108")	Alzheimer's disease ("ieu-b-2")	439214	21982	41944	63926	G	T	G	T	FALSE	FALSE	0.259497	NA	0.0159506	-0.0131	0.00238162	0.016	2.09991e-11	0.4144	NA	NA	NA	NA	NA	NA	NA	1	Wald ratio	Wald ratio	-0.821286	-2.78736	1.14478	1.0031	0.412929
rs1229984	4	100239319	apolipoprotein B ("ieu-b-108")	Alzheimer's disease ("ieu-b-2")	439214	21982	41944	63926	C	T	C	T	FALSE	FALSE	0.97281	NA	0.0385152	-0.0171	0.00631264	0.0351	1.09999e-09	0.625801	NA	NA	NA	NA	NA	NA	NA	1	Wald ratio	Wald ratio	-0.443981	-2.23018	1.34222	0.911329	0.626131
rs12471768	2	64928603	apolipoprotein B ("ieu-b-108")	Alzheimer's disease ("ieu-b-2")	439214	21982	41944	63926	C	T	C	T	FALSE	FALSE	0.704041	NA	0.0139101	0.0122	0.00226938	0.0158	8.79995e-10	0.4386	NA	NA	NA	NA	NA	NA	NA	1	Wald ratio	Wald ratio	0.877061	-1.34924	3.10336	1.13587	0.440024
rs1250258	2	216300185	apolipoprotein B ("ieu-b-108")	Alzheimer's disease ("ieu-b-2")	439214	21982	41944	63926	T	C	T	C	FALSE	FALSE	0.736741	NA	0.0141509	-0.0024	0.00235577	0.0165	1.89998e-09	0.8823	NA	NA	NA	NA	NA	NA	NA	1	Wald ratio	Wald ratio	-0.169601	-2.45497	2.11577	1.166	0.884352
rs1260326	2	27730940	apolipoprotein B ("ieu-b-108")	Alzheimer's disease ("ieu-b-2")	439214	21982	41944	63926	C	T	C	T	FALSE	FALSE	0.604525	NA	-0.0495555	-0.0147	0.00211469	0.0145	1.90108e-121	0.3099	NA	NA	NA	NA	NA	NA	NA	1	Wald ratio	Wald ratio	0.296637	-0.276861	0.870136	0.292601	0.310681
rs1277762	10	18494666	apolipoprotein B ("ieu-b-108")	Alzheimer's disease ("ieu-b-2")	439214	21982	41944	63926	T	C	T	C	FALSE	FALSE	0.843312	NA	0.0171563	0.0168	0.00286751	0.0193	2.19999e-09	0.3831	NA	NA	NA	NA	NA	NA	NA	1	Wald ratio	Wald ratio	0.979232	-1.22567	3.18414	1.12495	0.384046
rs13076933	3	12327431	apolipoprotein B ("ieu-b-108")	Alzheimer's disease ("ieu-b-2")	439214	21982	41944	63926	G	T	G	T	FALSE	FALSE	0.259424	NA	-0.0182624	-0.0127	0.00238248	0.0165	1.80011e-14	0.4431	NA	NA	NA	NA	NA	NA	NA	1	Wald ratio	Wald ratio	0.695418	-1.07543	2.46627	0.903496	0.44148
rs13108218	4	3443931	apolipoprotein B ("ieu-b-108")	Alzheimer's disease ("ieu-b-2")	439214	21982	41944	63926	G	A	G	A	FALSE	FALSE	0.614849	NA	-0.0229367	0.0159	0.00215262	0.0155	1.59993e-26	0.3059	NA	NA	NA	NA	NA	NA	NA	1	Wald ratio	Wald ratio	-0.693212	-2.01773	0.631303	0.675773	0.304983
rs13230111	7	130437124	apolipoprotein B ("ieu-b-108")	Alzheimer's disease ("ieu-b-2")	439214	21982	41944	63926	G	A	G	A	FALSE	FALSE	0.492349	NA	-0.0138317	-0.0062	0.00207813	0.0145	2.80027e-11	0.670601	NA	NA	NA	NA	NA	NA	NA	1	Wald ratio	Wald ratio	0.448246	-1.60645	2.50295	1.04832	0.668952
rs13247874	7	73010442	apolipoprotein B ("ieu-b-108")	Alzheimer's disease ("ieu-b-2")	439214	21982	41944	63926	T	C	T	C	FALSE	FALSE	0.197154	NA	-0.0215939	-0.0022	0.00261336	0.0184	1.39991e-16	0.9028	NA	NA	NA	NA	NA	NA	NA	1	Wald ratio	Wald ratio	0.101881	-1.56822	1.77198	0.852092	0.904828
rs13379043	14	74250126	apolipoprotein B ("ieu-b-108")	Alzheimer's disease ("ieu-b-2")	439214	21982	41944	63926	C	T	C	T	FALSE	FALSE	0.280473	NA	-0.0143675	0.0241	0.00235876	0.0161	1.09999e-09	0.1333	NA	NA	NA	NA	NA	NA	NA	1	Wald ratio	Wald ratio	-1.6774	-3.87374	0.518949	1.12058	0.134421
rs13389219	2	165528876	apolipoprotein B ("ieu-b-108")	Alzheimer's disease ("ieu-b-2")	439214	21982	41944	63926	T	C	T	C	FALSE	FALSE	0.392571	NA	-0.0161286	-0.0201	0.00211805	0.0145	2.60016e-14	0.167	NA	NA	NA	NA	NA	NA	NA	1	Wald ratio	Wald ratio	1.24623	-0.515854	3.00832	0.899024	0.165684
rs1358980	6	43764551	apolipoprotein B ("ieu-b-108")	Alzheimer's disease ("ieu-b-2")	439214	21982	41944	63926	T	C	T	C	FALSE	FALSE	0.483147	NA	0.0149035	-0.0201	0.00209447	0.0146	1.10002e-12	0.1682	NA	NA	NA	NA	NA	NA	NA	1	Wald ratio	Wald ratio	-1.34868	-3.26876	0.571409	0.979636	0.168601
rs13702	8	19824492	apolipoprotein B ("ieu-b-108")	Alzheimer's disease ("ieu-b-2")	439214	21982	41944	63926	C	T	C	T	FALSE	FALSE	0.287911	NA	-0.0295019	0.0079	0.00229451	0.0154	7.8001e-38	0.6064	NA	NA	NA	NA	NA	NA	NA	1	Wald ratio	Wald ratio	-0.267779	-1.2909	0.755341	0.522	0.60796
rs138026891	2	21086334	apolipoprotein B ("ieu-b-108")	Alzheimer's disease ("ieu-b-2")	439214	21982	41944	63926	T	C	T	C	FALSE	FALSE	0.010569	NA	-0.0687023	-0.0892	0.0101987	0.0891	1.59993e-11	0.317	NA	NA	NA	NA	NA	NA	NA	1	Wald ratio	Wald ratio	1.29836	-1.24357	3.84028	1.2969	0.316768
rs138354	22	41272143	apolipoprotein B ("ieu-b-108")	Alzheimer's disease ("ieu-b-2")	439214	21982	41944	63926	C	T	C	T	FALSE	FALSE	0.534598	NA	-0.0120708	0.0092	0.00208392	0.0143	6.90001e-09	0.519	NA	NA	NA	NA	NA	NA	NA	1	Wald ratio	Wald ratio	-0.76217	-3.08414	1.5598	1.18468	0.519993
rs141469619	11	116714293	apolipoprotein B ("ieu-b-108")	Alzheimer's disease ("ieu-b-2")	439214	21982	41944	63926	G	A	G	A	FALSE	FALSE	0.00989	NA	0.0785766	-0.0519	0.011117	0.0915	1.59993e-12	0.5706	NA	NA	NA	NA	NA	NA	NA	1	Wald ratio	Wald ratio	-0.660502	-2.94286	1.62186	1.16447	0.570569
rs145730801	14	94768196	apolipoprotein B ("ieu-b-108")	Alzheimer's disease ("ieu-b-2")	439214	21982	41944	63926	C	T	C	T	FALSE	FALSE	0.044385	NA	0.0374641	0.0684	0.00515235	0.0354	3.59998e-13	0.0532599	NA	NA	NA	NA	NA	NA	NA	1	Wald ratio	Wald ratio	1.82575	-0.0262651	3.67776	0.944905	0.0533344
rs146534110	6	160578069	apolipoprotein B ("ieu-b-108")	Alzheimer's disease ("ieu-b-2")	439214	21982	41944	63926	T	G	T	G	FALSE	FALSE	0.013315	NA	0.0667337	0.0508	0.00906368	0.0676	1.80011e-13	0.4523	NA	NA	NA	NA	NA	NA	NA	1	Wald ratio	Wald ratio	0.761235	-1.22421	2.74668	1.01298	0.452364
rs150474434	2	118845121	apolipoprotein B ("ieu-b-108")	Alzheimer's disease ("ieu-b-2")	439214	21982	41944	63926	A	G	A	G	FALSE	FALSE	0.101399	NA	-0.0343097	-0.0504	0.00345194	0.0252	2.80027e-23	0.0455795	NA	NA	NA	NA	NA	NA	NA	1	Wald ratio	Wald ratio	1.46897	0.0293794	2.90857	0.734486	0.0455003
rs150503754	19	45579242	apolipoprotein B ("ieu-b-108")	Alzheimer's disease ("ieu-b-2")	439214	21982	41944	63926	C	T	C	T	FALSE	FALSE	0.014979	NA	-0.0517861	-0.1947	0.00867735	0.0963	2.39999e-09	0.0431301	NA	NA	NA	NA	NA	NA	NA	1	Wald ratio	Wald ratio	3.7597	0.114934	7.40446	1.85957	0.0431963
rs1556562	1	93034023	apolipoprotein B ("ieu-b-108")	Alzheimer's disease ("ieu-b-2")	439214	21982	41944	63926	T	G	T	G	FALSE	FALSE	0.790018	NA	0.0159957	-0.0262	0.00247804	0.0176	1.09999e-10	0.1379	NA	NA	NA	NA	NA	NA	NA	1	Wald ratio	Wald ratio	-1.63794	-3.79452	0.518639	1.1003	0.136583
rs1561139	16	56852822	apolipoprotein B ("ieu-b-108")	Alzheimer's disease ("ieu-b-2")	439214	21982	41944	63926	T	G	T	G	FALSE	FALSE	0.424334	NA	-0.0131421	0.0008	0.0021042	0.0143	4.20001e-10	0.954	NA	NA	NA	NA	NA	NA	NA	1	Wald ratio	Wald ratio	-0.0608731	-2.19356	2.07182	1.08811	0.955386
rs17036085	1	109834039	apolipoprotein B ("ieu-b-108")	Alzheimer's disease ("ieu-b-2")	439214	21982	41944	63926	G	A	G	A	FALSE	FALSE	0.012178	NA	-0.0684968	-0.0067	0.00943874	0.0642	4.00037e-13	0.9164	NA	NA	NA	NA	NA	NA	NA	1	Wald ratio	Wald ratio	0.0978148	-1.73923	1.93486	0.93727	0.916883
rs17050272	2	121306440	apolipoprotein B ("ieu-b-108")	Alzheimer's disease ("ieu-b-2")	439214	21982	41944	63926	A	G	A	G	FALSE	FALSE	0.40926	NA	-0.0244302	0.0041	0.00210465	0.0151	3.80014e-31	0.786799	NA	NA	NA	NA	NA	NA	NA	1	Wald ratio	Wald ratio	-0.167825	-1.37928	1.04363	0.618087	0.785989
rs174564	11	61588305	apolipoprotein B ("ieu-b-108")	Alzheimer's disease ("ieu-b-2")	439214	21982	41944	63926	G	A	G	A	FALSE	FALSE	0.348509	NA	-0.0450573	-0.0117	0.00218206	0.0153	1e-94	0.445	NA	NA	NA	NA	NA	NA	NA	1	Wald ratio	Wald ratio	0.259669	-0.405883	0.925222	0.339568	0.444447
rs17476364	10	71094504	apolipoprotein B ("ieu-b-108")	Alzheimer's disease ("ieu-b-2")	439214	21982	41944	63926	C	T	C	T	FALSE	FALSE	0.108391	NA	-0.0209325	-0.0285	0.00334727	0.0251	4e-10	0.2565	NA	NA	NA	NA	NA	NA	NA	1	Wald ratio	Wald ratio	1.36152	-0.988702	3.71174	1.19909	0.256183
rs17569873	20	62896110	apolipoprotein B ("ieu-b-108")	Alzheimer's disease ("ieu-b-2")	439214	21982	41944	63926	T	C	T	C	FALSE	FALSE	0.201289	NA	0.0183445	-0.0112	0.00259488	0.0181	1.59993e-12	0.534101	NA	NA	NA	NA	NA	NA	NA	1	Wald ratio	Wald ratio	-0.610537	-2.54441	1.32334	0.986672	0.536058
rs1801689	17	64210580	apolipoprotein B ("ieu-b-108")	Alzheimer's disease ("ieu-b-2")	439214	21982	41944	63926	C	A	C	A	FALSE	FALSE	0.030529	NA	0.0646379	-0.0572	0.00603967	0.0465	9.8992e-27	0.2192	NA	NA	NA	NA	NA	NA	NA	1	Wald ratio	Wald ratio	-0.88493	-2.29494	0.525079	0.719392	0.218657
rs183130	16	56991363	apolipoprotein B ("ieu-b-108")	Alzheimer's disease ("ieu-b-2")	439214	21982	41944	63926	T	C	T	C	FALSE	FALSE	0.323911	NA	-0.0478017	-0.0028	0.00222241	0.0154	1.30017e-102	0.8565	NA	NA	NA	NA	NA	NA	NA	1	Wald ratio	Wald ratio	0.0585753	-0.572867	0.690017	0.322164	0.855725
rs188608977	1	109729936	apolipoprotein B ("ieu-b-108")	Alzheimer's disease ("ieu-b-2")	439214	21982	41944	63926	T	G	T	G	FALSE	FALSE	0.010581	NA	0.0621212	0.0601	0.0103688	0.0757	2.1e-09	0.4277	TRUE	rs188608977	rs114202167	T	G	T	C	1	Wald ratio	Wald ratio	0.967464	-1.42096	3.35589	1.21859	0.42724
rs1888488	21	40686521	apolipoprotein B ("ieu-b-108")	Alzheimer's disease ("ieu-b-2")	439214	21982	41944	63926	T	C	T	C	FALSE	FALSE	0.565289	NA	0.0173586	0.0027	0.00210255	0.0144	1.50003e-16	0.8499	NA	NA	NA	NA	NA	NA	NA	1	Wald ratio	Wald ratio	0.155542	-1.4704	1.78148	0.82956	0.851269
rs2068888	10	94839642	apolipoprotein B ("ieu-b-108")	Alzheimer's disease ("ieu-b-2")	439214	21982	41944	63926	A	G	A	G	FALSE	FALSE	0.4508	NA	-0.0241729	-0.0137	0.00208746	0.0144	5.19996e-31	0.3431	NA	NA	NA	NA	NA	NA	NA	1	Wald ratio	Wald ratio	0.56675	-0.600838	1.73434	0.595708	0.341407
rs2137234	4	26080549	apolipoprotein B ("ieu-b-108")	Alzheimer's disease ("ieu-b-2")	439214	21982	41944	63926	C	T	C	T	FALSE	FALSE	0.195281	NA	0.0152817	0.0064	0.00262327	0.0178	5.69994e-09	0.7198	NA	NA	NA	NA	NA	NA	NA	1	Wald ratio	Wald ratio	0.418802	-1.86419	2.70179	1.16479	0.719183
rs2160994	12	50650057	apolipoprotein B ("ieu-b-108")	Alzheimer's disease ("ieu-b-2")	439214	21982	41944	63926	C	T	C	T	FALSE	FALSE	0.647429	NA	0.0172687	-0.0017	0.00217691	0.0153	2.09991e-15	0.9104	NA	NA	NA	NA	NA	NA	NA	1	Wald ratio	Wald ratio	-0.098444	-1.835	1.63811	0.885996	0.911528
rs2199048	17	73868288	apolipoprotein B ("ieu-b-108")	Alzheimer's disease ("ieu-b-2")	439214	21982	41944	63926	G	A	G	A	FALSE	FALSE	0.313756	NA	-0.0132194	-0.0221	0.00224306	0.0157	3.79997e-09	0.1609	NA	NA	NA	NA	NA	NA	NA	1	Wald ratio	Wald ratio	1.67179	-0.656006	3.99958	1.18765	0.159237
rs2238162	13	32959199	apolipoprotein B ("ieu-b-108")	Alzheimer's disease ("ieu-b-2")	439214	21982	41944	63926	T	C	T	C	FALSE	FALSE	0.522997	NA	-0.0226439	0.0081	0.00208185	0.0142	1.50003e-27	0.5699	NA	NA	NA	NA	NA	NA	NA	1	Wald ratio	Wald ratio	-0.357712	-1.58683	0.871405	0.6271	0.568391
rs2256814	20	62373983	apolipoprotein B ("ieu-b-108")	Alzheimer's disease ("ieu-b-2")	439214	21982	41944	63926	A	G	A	G	FALSE	FALSE	0.197913	NA	0.0145175	0.0258	0.00261621	0.0181	2.90001e-08	0.1546	NA	NA	NA	NA	NA	NA	NA	1	Wald ratio	Wald ratio	1.77717	-0.666506	4.22084	1.24677	0.154037
rs2287622	2	169830328	apolipoprotein B ("ieu-b-108")	Alzheimer's disease ("ieu-b-2")	439214	21982	41944	63926	G	A	G	A	FALSE	FALSE	0.602775	NA	-0.0203449	-0.0158	0.00211842	0.0145	7.70016e-22	0.2758	NA	NA	NA	NA	NA	NA	NA	1	Wald ratio	Wald ratio	0.776607	-0.620303	2.17352	0.712709	0.275865
rs2446066	12	53778650	apolipoprotein B ("ieu-b-108")	Alzheimer's disease ("ieu-b-2")	439214	21982	41944	63926	T	G	T	G	FALSE	FALSE	0.17489	NA	0.0155774	0.0418	0.00273619	0.0188	1.2e-08	0.0264899	NA	NA	NA	NA	NA	NA	NA	1	Wald ratio	Wald ratio	2.68337	0.317896	5.04885	1.20688	0.0261886
rs2519093	9	136141870	apolipoprotein B ("ieu-b-108")	Alzheimer's disease ("ieu-b-2")	439214	21982	41944	63926	T	C	T	C	FALSE	FALSE	0.184543	NA	0.0410869	-0.0107	0.00267778	0.0181	3.90032e-53	0.5549	NA	NA	NA	NA	NA	NA	NA	1	Wald ratio	Wald ratio	-0.260424	-1.12386	0.603015	0.44053	0.554413
rs2618566	20	17844684	apolipoprotein B ("ieu-b-108")	Alzheimer's disease ("ieu-b-2")	439214	21982	41944	63926	T	G	T	G	FALSE	FALSE	0.659901	NA	-0.0303008	-0.0163	0.00219303	0.0154	1.99986e-43	0.292	NA	NA	NA	NA	NA	NA	NA	1	Wald ratio	Wald ratio	0.53794	-0.458206	1.53408	0.508237	0.289854
rs2738447	19	11227480	apolipoprotein B ("ieu-b-108")	Alzheimer's disease ("ieu-b-2")	439214	21982	41944	63926	C	A	C	A	FALSE	FALSE	0.592706	NA	0.0436273	-0.0058	0.00209036	0.0145	9.8992e-97	0.690699	NA	NA	NA	NA	NA	NA	NA	1	Wald ratio	Wald ratio	-0.132944	-0.784371	0.518483	0.332361	0.689157
rs278981	4	40428010	apolipoprotein B ("ieu-b-108")	Alzheimer's disease ("ieu-b-2")	439214	21982	41944	63926	C	T	C	T	FALSE	FALSE	0.758151	NA	0.0148256	-0.0171	0.00239561	0.0181	6.1e-10	0.3445	NA	NA	NA	NA	NA	NA	NA	1	Wald ratio	Wald ratio	-1.15341	-3.5463	1.23948	1.22086	0.344786
rs2807854	1	221029841	apolipoprotein B ("ieu-b-108")	Alzheimer's disease ("ieu-b-2")	439214	21982	41944	63926	C	T	C	T	FALSE	FALSE	0.671334	NA	0.0162948	0.0125	0.00220437	0.0157	1.39991e-13	0.4256	NA	NA	NA	NA	NA	NA	NA	1	Wald ratio	Wald ratio	0.767116	-1.12134	2.65557	0.963498	0.425928
rs28406917	7	21449451	apolipoprotein B ("ieu-b-108")	Alzheimer's disease ("ieu-b-2")	439214	21982	41944	63926	T	C	T	C	FALSE	FALSE	0.427571	NA	0.0134005	-0.0044	0.00210735	0.0146	2e-10	0.7641	NA	NA	NA	NA	NA	NA	NA	1	Wald ratio	Wald ratio	-0.328346	-2.46379	1.8071	1.08951	0.763132
rs28590710	5	71932487	apolipoprotein B ("ieu-b-108")	Alzheimer's disease ("ieu-b-2")	439214	21982	41944	63926	A	G	A	G	FALSE	FALSE	0.196795	NA	-0.0177486	0.0052	0.00273845	0.0411	9.09913e-11	0.8992	NA	NA	NA	NA	NA	NA	NA	1	Wald ratio	Wald ratio	-0.292981	-4.83171	4.24574	2.31568	0.89932
rs28814720	8	141990421	apolipoprotein B ("ieu-b-108")	Alzheimer's disease ("ieu-b-2")	439214	21982	41944	63926	G	A	G	A	FALSE	FALSE	0.519754	NA	0.0117382	0.0002	0.00214286	0.0143	4.30002e-08	0.9894	TRUE	rs28814720	rs9324540	A	G	T	G	1	Wald ratio	Wald ratio	0.0170384	-2.37072	2.4048	1.21824	0.988841
rs35081008	19	58662235	apolipoprotein B ("ieu-b-108")	Alzheimer's disease ("ieu-b-2")	439214	21982	41944	63926	T	C	T	C	FALSE	FALSE	0.148139	NA	-0.0311143	-0.007	0.00290126	0.0207	7.8001e-27	0.736801	NA	NA	NA	NA	NA	NA	NA	1	Wald ratio	Wald ratio	0.224977	-1.07899	1.52894	0.665289	0.735239
rs35764292	2	21477029	apolipoprotein B ("ieu-b-108")	Alzheimer's disease ("ieu-b-2")	439214	21982	41944	63926	G	A	G	A	FALSE	FALSE	0.040457	NA	0.0509038	-0.0361	0.00532869	0.0371	1.29987e-21	0.3301	NA	NA	NA	NA	NA	NA	NA	1	Wald ratio	Wald ratio	-0.709181	-2.13768	0.719318	0.728826	0.330531
rs35882350	12	623129	apolipoprotein B ("ieu-b-108")	Alzheimer's disease ("ieu-b-2")	439214	21982	41944	63926	G	A	G	A	FALSE	FALSE	0.261055	NA	0.0135528	-0.0166	0.0023664	0.0173	1e-08	0.3384	NA	NA	NA	NA	NA	NA	NA	1	Wald ratio	Wald ratio	-1.22484	-3.72676	1.27708	1.27649	0.337288
rs3746337	20	25208272	apolipoprotein B ("ieu-b-108")	Alzheimer's disease ("ieu-b-2")	439214	21982	41944	63926	T	C	T	C	FALSE	FALSE	0.489153	NA	0.0156368	0.0063	0.00207666	0.0145	5.10035e-14	0.6664	NA	NA	NA	NA	NA	NA	NA	1	Wald ratio	Wald ratio	0.402896	-1.41461	2.2204	0.9273	0.663938
rs3780181	9	2640759	apolipoprotein B ("ieu-b-108")	Alzheimer's disease ("ieu-b-2")	439214	21982	41944	63926	G	A	G	A	FALSE	FALSE	0.067627	NA	-0.0259729	-0.0349	0.00417003	0.0302	4.70002e-10	0.2467	NA	NA	NA	NA	NA	NA	NA	1	Wald ratio	Wald ratio	1.34371	-0.935283	3.6227	1.16275	0.247833
rs3860846	8	126631687	apolipoprotein B ("ieu-b-108")	Alzheimer's disease ("ieu-b-2")	439214	21982	41944	63926	T	C	T	C	FALSE	FALSE	0.275298	NA	0.0138403	0.0033	0.00235387	0.0172	4.09996e-09	0.8482	NA	NA	NA	NA	NA	NA	NA	1	Wald ratio	Wald ratio	0.238434	-2.19735	2.67422	1.24275	0.847852
rs4307732	11	126244955	apolipoprotein B ("ieu-b-108")	Alzheimer's disease ("ieu-b-2")	439214	21982	41944	63926	A	G	A	G	FALSE	FALSE	0.105893	NA	0.0481874	0.0322	0.00338596	0.0231	5.79963e-46	0.1628	NA	NA	NA	NA	NA	NA	NA	1	Wald ratio	Wald ratio	0.668224	-0.271357	1.60781	0.479378	0.163336
rs454715	19	49114236	apolipoprotein B ("ieu-b-108")	Alzheimer's disease ("ieu-b-2")	439214	21982	41944	63926	G	T	G	T	FALSE	FALSE	0.582689	NA	-0.0235286	-0.01	0.0020918	0.0151	2.39994e-29	0.5087	NA	NA	NA	NA	NA	NA	NA	1	Wald ratio	Wald ratio	0.425015	-0.832859	1.68289	0.641772	0.50781
rs4671050	2	62988169	apolipoprotein B ("ieu-b-108")	Alzheimer's disease ("ieu-b-2")	439214	21982	41944	63926	T	G	T	G	FALSE	FALSE	0.316138	NA	-0.0196981	0.0092	0.00222973	0.0154	1e-18	0.548001	NA	NA	NA	NA	NA	NA	NA	1	Wald ratio	Wald ratio	-0.46705	-1.99938	1.06528	0.781801	0.550239
rs4687614	3	52492085	apolipoprotein B ("ieu-b-108")	Alzheimer's disease ("ieu-b-2")	439214	21982	41944	63926	A	G	A	G	FALSE	FALSE	0.945247	NA	0.0269271	-0.0088	0.0045666	0.0314	3.69999e-09	0.7805	NA	NA	NA	NA	NA	NA	NA	1	Wald ratio	Wald ratio	-0.326808	-2.61239	1.95877	1.16611	0.779282
rs4689088	4	7222253	apolipoprotein B ("ieu-b-108")	Alzheimer's disease ("ieu-b-2")	439214	21982	41944	63926	A	G	A	G	FALSE	FALSE	0.618684	NA	0.0124572	0.006	0.00214057	0.0149	5.89997e-09	0.687299	NA	NA	NA	NA	NA	NA	NA	1	Wald ratio	Wald ratio	0.481649	-1.8627	2.826	1.1961	0.68718
rs478975	1	234773373	apolipoprotein B ("ieu-b-108")	Alzheimer's disease ("ieu-b-2")	439214	21982	41944	63926	A	G	A	G	FALSE	FALSE	0.642584	NA	0.0141364	0.0093	0.00217403	0.0148	7.89951e-11	0.529	NA	NA	NA	NA	NA	NA	NA	1	Wald ratio	Wald ratio	0.657876	-1.39413	2.70988	1.04694	0.529756
rs546240	11	30533622	apolipoprotein B ("ieu-b-108")	Alzheimer's disease ("ieu-b-2")	439214	21982	41944	63926	T	C	T	C	FALSE	FALSE	0.619967	NA	-0.0118734	-0.0211	0.00214585	0.0147	3.09999e-08	0.153	NA	NA	NA	NA	NA	NA	NA	1	Wald ratio	Wald ratio	1.77708	-0.649519	4.20368	1.23806	0.151181
rs556107	1	234853059	apolipoprotein B ("ieu-b-108")	Alzheimer's disease ("ieu-b-2")	439214	21982	41944	63926	T	C	T	C	FALSE	FALSE	0.523242	NA	0.0358479	0.0127	0.00207937	0.0145	1.29987e-66	0.38	NA	NA	NA	NA	NA	NA	NA	1	Wald ratio	Wald ratio	0.354275	-0.438519	1.14707	0.404487	0.381105
rs55637835	1	55466303	apolipoprotein B ("ieu-b-108")	Alzheimer's disease ("ieu-b-2")	439214	21982	41944	63926	T	C	T	C	FALSE	FALSE	0.120855	NA	-0.018802	0.0072	0.00323408	0.0247	6.1e-09	0.771101	NA	NA	NA	NA	NA	NA	NA	1	Wald ratio	Wald ratio	-0.382938	-2.95777	2.19189	1.31369	0.77067
rs55714927	17	7080316	apolipoprotein B ("ieu-b-108")	Alzheimer's disease ("ieu-b-2")	439214	21982	41944	63926	T	C	T	C	FALSE	FALSE	0.190338	NA	-0.0321831	-0.0028	0.00264686	0.0218	5.10035e-34	0.8966	NA	NA	NA	NA	NA	NA	NA	1	Wald ratio	Wald ratio	0.0870022	-1.24065	1.41466	0.677374	0.8978
rs55831924	8	145031968	apolipoprotein B ("ieu-b-108")	Alzheimer's disease ("ieu-b-2")	439214	21982	41944	63926	T	C	T	C	FALSE	FALSE	0.361347	NA	0.0182553	0.0259	0.00217539	0.0153	4.79954e-17	0.0894396	NA	NA	NA	NA	NA	NA	NA	1	Wald ratio	Wald ratio	1.41877	-0.223935	3.06147	0.838113	0.0904916
rs57754494	1	110241316	apolipoprotein B ("ieu-b-108")	Alzheimer's disease ("ieu-b-2")	439214	21982	41944	63926	A	G	A	G	FALSE	FALSE	0.115557	NA	0.0264394	-0.0265	0.00351614	0.0239	5.50047e-14	0.2682	NA	NA	NA	NA	NA	NA	NA	1	Wald ratio	Wald ratio	-1.00229	-2.77404	0.769458	0.903954	0.267522
rs58148580	4	124758773	apolipoprotein B ("ieu-b-108")	Alzheimer's disease ("ieu-b-2")	439214	21982	41944	63926	T	C	T	C	FALSE	FALSE	0.10978	NA	0.0214934	0.0067	0.00332019	0.0223	9.60064e-11	0.765301	NA	NA	NA	NA	NA	NA	NA	1	Wald ratio	Wald ratio	0.311724	-1.72183	2.34528	1.03753	0.763835
rs59328596	8	21928227	apolipoprotein B ("ieu-b-108")	Alzheimer's disease ("ieu-b-2")	439214	21982	41944	63926	A	G	A	G	FALSE	FALSE	0.148104	NA	-0.0210021	0.0187	0.00292183	0.0216	6.59933e-13	0.3882	NA	NA	NA	NA	NA	NA	NA	1	Wald ratio	Wald ratio	-0.890387	-2.90619	1.12541	1.02847	0.386632
rs597808	12	111973358	apolipoprotein B ("ieu-b-108")	Alzheimer's disease ("ieu-b-2")	439214	21982	41944	63926	G	A	G	A	FALSE	FALSE	0.515902	NA	0.0216847	0.0182	0.00208463	0.0149	2.39994e-25	0.2218	NA	NA	NA	NA	NA	NA	NA	1	Wald ratio	Wald ratio	0.839301	-0.507455	2.18606	0.68712	0.221906
rs6072279	20	39755154	apolipoprotein B ("ieu-b-108")	Alzheimer's disease ("ieu-b-2")	439214	21982	41944	63926	A	G	A	G	FALSE	FALSE	0.473669	NA	0.0292319	0	0.00208189	0.0145	8.69961e-45	0.9983	NA	NA	NA	NA	NA	NA	NA	1	Wald ratio	Wald ratio	0	-0.972226	0.972226	0.496033	1
rs6073958	20	44551855	apolipoprotein B ("ieu-b-108")	Alzheimer's disease ("ieu-b-2")	439214	21982	41944	63926	C	T	C	T	FALSE	FALSE	0.198642	NA	0.0423193	0.0174	0.00260555	0.0177	2.49977e-59	0.324	NA	NA	NA	NA	NA	NA	NA	1	Wald ratio	Wald ratio	0.41116	-0.408608	1.23093	0.418249	0.325582
rs61754230	12	72179446	apolipoprotein B ("ieu-b-108")	Alzheimer's disease ("ieu-b-2")	439214	21982	41944	63926	T	C	T	C	FALSE	FALSE	0.019787	NA	0.0432231	-0.0545	0.00745837	0.0829	6.80002e-09	0.511	NA	NA	NA	NA	NA	NA	NA	1	Wald ratio	Wald ratio	-1.2609	-5.02009	2.49829	1.91796	0.510912
rs62119267	19	45134682	apolipoprotein B ("ieu-b-108")	Alzheimer's disease ("ieu-b-2")	439214	21982	41944	63926	C	A	C	A	FALSE	FALSE	0.022316	NA	-0.33464	-0.1811	0.00708026	0.056	1e-200	0.00122699	NA	NA	NA	NA	NA	NA	NA	1	Wald ratio	Wald ratio	0.541179	0.213184	0.869173	0.167344	0.001221
rs6426328	1	246891260	apolipoprotein B ("ieu-b-108")	Alzheimer's disease ("ieu-b-2")	439214	21982	41944	63926	T	G	T	G	FALSE	FALSE	0.489784	NA	0.0122017	0.0102	0.00207321	0.0144	4e-09	0.4814	NA	NA	NA	NA	NA	NA	NA	1	Wald ratio	Wald ratio	0.835949	-1.47717	3.14907	1.18016	0.478738
rs6560499	9	78730766	apolipoprotein B ("ieu-b-108")	Alzheimer's disease ("ieu-b-2")	439214	21982	41944	63926	A	G	A	G	FALSE	FALSE	0.575961	NA	-0.0121606	0.0024	0.00211507	0.0145	8.99995e-09	0.8664	NA	NA	NA	NA	NA	NA	NA	1	Wald ratio	Wald ratio	-0.197359	-2.53441	2.1397	1.19238	0.868537
rs6602909	13	114551993	apolipoprotein B ("ieu-b-108")	Alzheimer's disease ("ieu-b-2")	439214	21982	41944	63926	C	T	C	T	FALSE	FALSE	0.327566	NA	0.021441	-0.0117	0.0022203	0.0155	4.60045e-22	0.4507	NA	NA	NA	NA	NA	NA	NA	1	Wald ratio	Wald ratio	-0.545684	-1.9626	0.871228	0.722914	0.450346
rs6667939	1	199000727	apolipoprotein B ("ieu-b-108")	Alzheimer's disease ("ieu-b-2")	439214	21982	41944	63926	T	C	T	C	FALSE	FALSE	0.71873	NA	0.0141028	0.0025	0.00231955	0.0162	1.2e-09	0.8768	TRUE	rs6667939	rs6427756	C	T	A	G	1	Wald ratio	Wald ratio	0.17727	-2.0742	2.42874	1.14871	0.877357
rs67038483	21	33096103	apolipoprotein B ("ieu-b-108")	Alzheimer's disease ("ieu-b-2")	439214	21982	41944	63926	T	C	T	C	FALSE	FALSE	0.044994	NA	0.0278083	0.064	0.0050196	0.0344	2.99999e-08	0.0629898	NA	NA	NA	NA	NA	NA	NA	1	Wald ratio	Wald ratio	2.30147	-0.123129	4.72607	1.23704	0.0628197
rs6874202	5	156391628	apolipoprotein B ("ieu-b-108")	Alzheimer's disease ("ieu-b-2")	439214	21982	41944	63926	C	T	C	T	FALSE	FALSE	0.634225	NA	0.0312135	0.0087	0.00215543	0.0149	1.59993e-47	0.5574	NA	NA	NA	NA	NA	NA	NA	1	Wald ratio	Wald ratio	0.278726	-0.656895	1.21435	0.477358	0.559293
rs6940814	6	42924932	apolipoprotein B ("ieu-b-108")	Alzheimer's disease ("ieu-b-2")	439214	21982	41944	63926	G	A	G	A	FALSE	FALSE	0.587465	NA	-0.0199476	0.0109	0.00210823	0.0147	2.99985e-21	0.4564	NA	NA	NA	NA	NA	NA	NA	1	Wald ratio	Wald ratio	-0.546432	-1.99082	0.897953	0.736931	0.458392
rs7012637	8	9173209	apolipoprotein B ("ieu-b-108")	Alzheimer's disease ("ieu-b-2")	439214	21982	41944	63926	A	G	A	G	FALSE	FALSE	0.473809	NA	0.0200133	-0.0061	0.00209504	0.015	1.29987e-21	0.6842	NA	NA	NA	NA	NA	NA	NA	1	Wald ratio	Wald ratio	-0.304797	-1.77382	1.16423	0.749502	0.684253
rs7108486	11	5677158	apolipoprotein B ("ieu-b-108")	Alzheimer's disease ("ieu-b-2")	439214	21982	41944	63926	C	T	C	T	FALSE	FALSE	0.023722	NA	-0.0428485	0.0144	0.00689551	0.051	5.19996e-10	0.7782	NA	NA	NA	NA	NA	NA	NA	1	Wald ratio	Wald ratio	-0.336068	-2.66894	1.9968	1.19024	0.777673
rs71311871	3	58420613	apolipoprotein B ("ieu-b-108")	Alzheimer's disease ("ieu-b-2")	439214	21982	41944	63926	G	A	G	A	FALSE	FALSE	0.08307	NA	-0.0263353	0.0052	0.00377144	0.0249	2.90001e-12	0.8348	NA	NA	NA	NA	NA	NA	NA	1	Wald ratio	Wald ratio	-0.197454	-2.05063	1.65572	0.945499	0.834577
rs7249565	19	11302807	apolipoprotein B ("ieu-b-108")	Alzheimer's disease ("ieu-b-2")	439214	21982	41944	63926	A	G	A	G	FALSE	FALSE	0.41494	NA	0.0145524	0.0179	0.00208362	0.0146	2.90001e-12	0.22	NA	NA	NA	NA	NA	NA	NA	1	Wald ratio	Wald ratio	1.23004	-0.736373	3.19645	1.00327	0.220188
rs72663045	4	74177397	apolipoprotein B ("ieu-b-108")	Alzheimer's disease ("ieu-b-2")	439214	21982	41944	63926	G	T	G	T	FALSE	FALSE	0.020719	NA	0.0423576	-0.0483	0.00734377	0.0467	8e-09	0.3009	NA	NA	NA	NA	NA	NA	NA	1	Wald ratio	Wald ratio	-1.14029	-3.30123	1.02064	1.10252	0.301014
rs72823013	10	115786233	apolipoprotein B ("ieu-b-108")	Alzheimer's disease ("ieu-b-2")	439214	21982	41944	63926	A	G	A	G	FALSE	FALSE	0.126195	NA	-0.0228563	-0.0143	0.00313773	0.0226	3.19963e-13	0.5281	NA	NA	NA	NA	NA	NA	NA	1	Wald ratio	Wald ratio	0.625648	-1.31237	2.56367	0.988786	0.526901
rs72848251	6	32601288	apolipoprotein B ("ieu-b-108")	Alzheimer's disease ("ieu-b-2")	439214	21982	41944	63926	A	G	A	G	FALSE	FALSE	0.195485	NA	0.0348659	0.028	0.0026847	0.0194	1.50003e-38	0.1479	NA	NA	NA	NA	NA	NA	NA	1	Wald ratio	Wald ratio	0.803077	-0.287502	1.89366	0.556418	0.148936
rs73075609	20	5580789	apolipoprotein B ("ieu-b-108")	Alzheimer's disease ("ieu-b-2")	439214	21982	41944	63926	T	C	T	C	FALSE	FALSE	0.026797	NA	0.0486153	0.0985	0.00647857	0.0611	6.20012e-14	0.1071	NA	NA	NA	NA	NA	NA	NA	1	Wald ratio	Wald ratio	2.02611	-0.437229	4.48945	1.25681	0.106938
rs74454529	17	17432220	apolipoprotein B ("ieu-b-108")	Alzheimer's disease ("ieu-b-2")	439214	21982	41944	63926	A	G	A	G	FALSE	FALSE	0.05994	NA	0.0282637	0.0089	0.00439664	0.0285	1.29999e-10	0.7541	NA	NA	NA	NA	NA	NA	NA	1	Wald ratio	Wald ratio	0.314892	-1.6615	2.29128	1.00836	0.754827
rs7569317	2	203527979	apolipoprotein B ("ieu-b-108")	Alzheimer's disease ("ieu-b-2")	439214	21982	41944	63926	C	T	C	T	FALSE	FALSE	0.530625	NA	0.0180783	0.0351	0.0020715	0.0142	2.60016e-18	0.0132801	NA	NA	NA	NA	NA	NA	NA	1	Wald ratio	Wald ratio	1.94155	0.402029	3.48108	0.785472	0.0134423
rs7590687	2	44077225	apolipoprotein B ("ieu-b-108")	Alzheimer's disease ("ieu-b-2")	439214	21982	41944	63926	C	T	C	T	FALSE	FALSE	0.923067	NA	-0.0430516	-0.0534	0.00398578	0.0306	3.40017e-27	0.0813692	NA	NA	NA	NA	NA	NA	NA	1	Wald ratio	Wald ratio	1.24037	-0.152747	2.63349	0.710775	0.0809678
rs7603427	2	204317553	apolipoprotein B ("ieu-b-108")	Alzheimer's disease ("ieu-b-2")	439214	21982	41944	63926	T	C	T	C	FALSE	FALSE	0.53344	NA	0.0135724	0.0201	0.00207851	0.0145	6.59933e-11	0.1658	NA	NA	NA	NA	NA	NA	NA	1	Wald ratio	Wald ratio	1.48095	-0.613009	3.5749	1.06834	0.165684
rs76186504	1	109840169	apolipoprotein B ("ieu-b-108")	Alzheimer's disease ("ieu-b-2")	439214	21982	41944	63926	T	C	T	C	FALSE	FALSE	0.025023	NA	-0.11643	-0.0003	0.0066216	0.0465	3.29989e-69	0.9945	NA	NA	NA	NA	NA	NA	NA	1	Wald ratio	Wald ratio	0.00257666	-0.780211	0.785365	0.399382	0.994852
rs7734476	5	122848876	apolipoprotein B ("ieu-b-108")	Alzheimer's disease ("ieu-b-2")	439214	21982	41944	63926	A	G	A	G	FALSE	FALSE	0.550001	NA	0.019942	0.0228	0.00208686	0.0144	1.20005e-21	0.112	NA	NA	NA	NA	NA	NA	NA	1	Wald ratio	Wald ratio	1.14332	-0.271989	2.55862	0.722094	0.113346
rs7746081	6	16126934	apolipoprotein B ("ieu-b-108")	Alzheimer's disease ("ieu-b-2")	439214	21982	41944	63926	A	G	A	G	FALSE	FALSE	0.30414	NA	-0.0227685	0.0157	0.00225861	0.0153	6.70039e-24	0.3047	NA	NA	NA	NA	NA	NA	NA	1	Wald ratio	Wald ratio	-0.689549	-2.00663	0.627534	0.671981	0.304824
rs77498041	11	66183801	apolipoprotein B ("ieu-b-108")	Alzheimer's disease ("ieu-b-2")	439214	21982	41944	63926	A	G	A	G	FALSE	FALSE	0.19111	NA	-0.0162677	-0.0164	0.00265126	0.0188	8.50002e-10	0.3821	NA	NA	NA	NA	NA	NA	NA	1	Wald ratio	Wald ratio	1.00813	-1.25697	3.27323	1.15566	0.383023
rs77542162	17	67081278	apolipoprotein B ("ieu-b-108")	Alzheimer's disease ("ieu-b-2")	439214	21982	41944	63926	G	A	G	A	FALSE	FALSE	0.022483	NA	0.115967	0.0298	0.00701839	0.0516	2.49977e-61	0.5644	NA	NA	NA	NA	NA	NA	NA	1	Wald ratio	Wald ratio	0.25697	-0.615141	1.12908	0.444954	0.563589
rs79149284	19	45513854	apolipoprotein B ("ieu-b-108")	Alzheimer's disease ("ieu-b-2")	439214	21982	41944	63926	T	C	T	C	FALSE	FALSE	0.038377	NA	0.0335656	-0.0731	0.00533765	0.0507	3.2e-10	0.1496	NA	NA	NA	NA	NA	NA	NA	1	Wald ratio	Wald ratio	-2.17782	-5.13836	0.782706	1.51048	0.149355
rs79220007	6	26098474	apolipoprotein B ("ieu-b-108")	Alzheimer's disease ("ieu-b-2")	439214	21982	41944	63926	C	T	C	T	FALSE	FALSE	0.076094	NA	-0.0537922	-0.0042	0.00390806	0.0308	4.19952e-43	0.8917	NA	NA	NA	NA	NA	NA	NA	1	Wald ratio	Wald ratio	0.0780782	-1.04417	1.20032	0.572574	0.891534
rs80276949	10	52373245	apolipoprotein B ("ieu-b-108")	Alzheimer's disease ("ieu-b-2")	439214	21982	41944	63926	A	G	A	G	FALSE	FALSE	0.022675	NA	0.0419216	0.0094	0.00699731	0.0716	2.1e-09	0.8955	NA	NA	NA	NA	NA	NA	NA	1	Wald ratio	Wald ratio	0.224228	-3.12335	3.57181	1.70795	0.89555
rs9297994	8	59392324	apolipoprotein B ("ieu-b-108")	Alzheimer's disease ("ieu-b-2")	439214	21982	41944	63926	A	G	A	G	FALSE	FALSE	0.664535	NA	-0.0291083	-0.0022	0.00220081	0.015	6.20012e-40	0.8858	NA	NA	NA	NA	NA	NA	NA	1	Wald ratio	Wald ratio	0.0755798	-0.934441	1.0856	0.515317	0.883395
rs9482772	6	127446790	apolipoprotein B ("ieu-b-108")	Alzheimer's disease ("ieu-b-2")	439214	21982	41944	63926	C	T	C	T	FALSE	FALSE	0.448075	NA	0.0177235	0.0091	0.00208937	0.0145	2.19989e-17	0.5294	NA	NA	NA	NA	NA	NA	NA	1	Wald ratio	Wald ratio	0.513443	-1.09008	2.11696	0.818123	0.530275
rs9496567	6	100602753	apolipoprotein B ("ieu-b-108")	Alzheimer's disease ("ieu-b-2")	439214	21982	41944	63926	A	G	A	G	FALSE	FALSE	0.243555	NA	-0.0190492	-0.0022	0.00242335	0.0171	3.80014e-15	0.8988	NA	NA	NA	NA	NA	NA	NA	1	Wald ratio	Wald ratio	0.11549	-1.64395	1.87493	0.897675	0.897631
rs9616822	22	50840573	apolipoprotein B ("ieu-b-108")	Alzheimer's disease ("ieu-b-2")	439214	21982	41944	63926	A	G	A	G	FALSE	FALSE	0.351376	NA	0.0159299	-0.0187	0.00218001	0.015	2.70023e-13	0.2102	NA	NA	NA	NA	NA	NA	NA	1	Wald ratio	Wald ratio	-1.17389	-3.01948	0.671693	0.941625	0.21252
rs969075	20	17792323	apolipoprotein B ("ieu-b-108")	Alzheimer's disease ("ieu-b-2")	439214	21982	41944	63926	C	T	C	T	FALSE	FALSE	0.664927	NA	0.0138101	0.0235	0.00221388	0.0153	4.39997e-10	0.1235	NA	NA	NA	NA	NA	NA	NA	1	Wald ratio	Wald ratio	1.70165	-0.469801	3.87311	1.10788	0.124551
rs9834932	3	32535382	apolipoprotein B ("ieu-b-108")	Alzheimer's disease ("ieu-b-2")	439214	21982	41944	63926	G	A	G	A	FALSE	FALSE	0.088856	NA	-0.0317059	0.0046	0.00365151	0.0254	3.90032e-18	0.8557	NA	NA	NA	NA	NA	NA	NA	1	Wald ratio	Wald ratio	-0.145083	-1.71526	1.4251	0.801113	0.856287
rs9894946	17	7571080	apolipoprotein B ("ieu-b-108")	Alzheimer's disease ("ieu-b-2")	439214	21982	41944	63926	G	A	G	A	FALSE	FALSE	0.841118	NA	-0.0171431	-0.0162	0.00289199	0.021	3.09999e-09	0.4415	NA	NA	NA	NA	NA	NA	NA	1	Wald ratio	Wald ratio	0.944987	-1.45598	3.34595	1.22498	0.440453
SNP	Chromosome	Position	Exposure (APOB)	Outcome (Alzheimer's disease)	Samplesize exposure (APOB)	Number of cases outcome (Alzheimer's disease)	Number of controls (Alzheimer's disease)	Samplesize outcome (Alzheimer's disease)	Effect allele exposure (APOB)	Other allele exposure (APOB)	Effect allele outcome (Alzheimer's disease)	Other allele outcome (Alzheimer's disease)	palindromic	ambiguous	EAF exposure (APOB)	EAF outcome (Alzheimer's disease)	Beta exposure (APOB)	Beta outcome (Alzheimer's disease)	Standard error exposure (APOB)	Standard error outcome (Alzheimer's disease)	P-value exposure (APOB)	P-value outcome (Alzheimer's disease)	proxy.outcome	target_snp.outcome	proxy_snp.outcome	target_a1.outcome	target_a2.outcome	proxy_a1.outcome	proxy_a2.outcome	Number of SNPs	Mendelian randomization method	Type	Mendelian randomization beta	Mendelian randomization lower 95% confidence interval	Mendelian randomization upper 95% confidence interval	Mendelian randomziation standard error	Mendelian randomization p-value	MR Egger intercept	MR Egger intercept standard error	MR Egger p-value	r2 (proportion of the variance in the exposure explained by the combined SNP instrument)	F-statistic (instrument strength for IVW; >10 is acceptable)	weighted I^2 statistic (instrument strength for MR-Egger; >0.90 is acceptable)	Cochrane's Q-statistic	Cochrane's Q-statistic degrees of freedom	Cochrane's Q-statistic p-value		Instrument selection -->	Outliers detected with RadialMR and removed
																														131	Inverse variance weighted	Meta-analysis	0.252089	0.131931	0.372247	0.0613052	3.93854e-05				0.0299293	105.227		115.993	130	0.805165			rs11591147
																														131	MR Egger	Meta-analysis	0.260309	0.0393488	0.481269	0.112735	0.0225313	-0.000258937	0.00298033	0.9309			0.962139	115.986	129	0.787364			rs11673631
																														131	Weighted median	Meta-analysis	0.274529	0.0821873	0.466871	0.0981335	0.00514988												rs118039278
																														131	Weighted mode	Meta-analysis	0.329276	0.0894243	0.569128	0.122373	0.00806589												rs12208357
																														131	Inverse variance weighted odds ratio	Meta-analysis	1.28671	1.14103	1.45099	0.0613052	3.93854e-05												rs12469941
																																																	rs12603290
																																																	rs12691088
																																																	rs12916
																																																	rs138692741
																																																	rs143020224
																																																	rs148933445
																																																	rs150820726
																																																	rs2043085
																																																	rs2073547
																																																	rs2737263
																																																	rs2761311
																																																	rs28601761
																																																	rs34042070
																																																	rs3822855
																																																	rs3823376
																																																	rs45537841
																																																	rs472495
																																																	rs4803818
																																																	rs62122481
																																																	rs6475606
																																																	rs6689611
																																																	rs72631343
																																																	rs75331444
																																																	rs77083979
																																																	rs8107974
																																																	rs9884390
