# Supplementary material for: Mendelian randomization reveals apolipoprotein B shortens healthspan and possibly increases risk for Alzheimer’s disease
Source: Commun Biol. 2024 Feb 24;7:230. doi: 10.1038/s42003-024-05887-2 (PMC10894226; doi:10.1038/s42003-024-05887-2)
Supplement: Supplementary file 11 — Supplementary Data 10 [file 42003_2024_5887_MOESM11_ESM.xlsx]

## Sheet: Sheet1
Supplementary Data 10. Partial replication with meta-analytic Mendelian randomization (MR) results and instrument selection (bottom; below the green bar at line 138) and SNP data (including Wald ratios; above green line) for UK Biobank-measured (circulating, non-fasted) apolipoprotein B (APOB) on Jansen et al. (2019) Alzheimer's disease.
SNP	Chromosome	Position	Exposure (APOB)	Outcome (Alzheimer's disease)	Samplesize exposure (APOB)	Number of cases outcome (Alzheimer's disease)	Number of controls (Alzheimer's disease)	Effective sample size for outcome (Alzheimer's disease)	Effect allele exposure (APOB)	Other allele exposure (APOB)	Effect allele outcome (Alzheimer's disease)	Other allele outcome (Alzheimer's disease)	palindromic	ambiguous	EAF exposure (APOB)	EAF outcome (Alzheimer's disease)	Beta exposure (APOB)	Beta outcome (Alzheimer's disease)	Standard error exposure (APOB)	Standard error outcome (Alzheimer's disease)	P-value exposure (APOB)	P-value outcome (Alzheimer's disease)	Number of SNPs	Mendelian randomization method	Type	Mendelian randomization beta	Mendelian randomization lower 95% confidence interval	Mendelian randomization upper 95% confidence interval	Mendelian randomziation standard error	Mendelian randomization p-value	MR Egger intercept	MR Egger intercept standard error	MR Egger p-value	r2 (proportion of the variance in the exposure explained by the combined SNP instrument)	F-statistic (instrument strength for IVW; >10 is acceptable)	weighted I^2 statistic (instrument strength for MR-Egger; 90 and above is acceptable)	Cochrane's Q-statistic	Cochrane's Q-statistic degrees of freedom	Cochrane's Q-statistic p-value		Instrument selection -->	Outliers detected with RadialMR and removed
rs138692741	19	45467132	Richardson APOB (ieu-b-108)	Jansen AD and AD-by-proxy	439214	71880	383378	375109	T	C	T	C	FALSE	FALSE	0.035781	0.0338774	0.0714986	0.0136056	0.00568647	0.00638164	2.99985e-36	0.0330083	1	Wald ratio	Wald ratio	0.190291	0.0153504	0.365232	0.0892555	0.0330083
rs2256814	20	62373983	Richardson APOB (ieu-b-108)	Jansen AD and AD-by-proxy	439214	71880	383378	427192	A	G	A	G	FALSE	FALSE	0.197913	0.183754	0.0145175	0.00581814	0.00261621	0.00279346	2.90001e-08	0.0372719	1	Wald ratio	Wald ratio	0.400767	0.023624	0.777911	0.19242	0.0372719
rs6073958	20	44551855	Richardson APOB (ieu-b-108)	Jansen AD and AD-by-proxy	439214	71880	383378	429449	C	T	C	T	FALSE	FALSE	0.198642	0.196843	0.0423193	0.00554489	0.00260555	0.00271373	2.49977e-59	0.0410256	1	Wald ratio	Wald ratio	0.131025	0.00533975	0.25671	0.0641252	0.0410256
rs143020224	19	11187324	Richardson APOB (ieu-b-108)	Jansen AD and AD-by-proxy	439214	71880	383378	429794	G	C	G	C	TRUE	FALSE	0.118569	0.117339	-0.165274	-0.00667278	0.0031786	0.00335147	1e-200	0.0464805	1	Wald ratio	Wald ratio	0.0403741	0.000628703	0.0801194	0.0202782	0.0464805
rs6874202	5	156391628	Richardson APOB (ieu-b-108)	Jansen AD and AD-by-proxy	439214	71880	383378	429829	C	T	C	T	FALSE	FALSE	0.634225	0.633539	0.0312135	0.00441666	0.00215543	0.00223838	1.59993e-47	0.0484789	1	Wald ratio	Wald ratio	0.141498	0.000942755	0.282054	0.071712	0.0484789
rs145730801	14	94768196	Richardson APOB (ieu-b-108)	Jansen AD and AD-by-proxy	439214	71880	383378	71639	C	T	C	T	FALSE	FALSE	0.044385	0.0497	0.0374641	0.023944	0.00515235	0.012156	3.59998e-13	0.048869	1	Wald ratio	Wald ratio	0.639119	0.00315809	1.27508	0.32447	0.048869
rs2068888	10	94839642	Richardson APOB (ieu-b-108)	Jansen AD and AD-by-proxy	439214	71880	383378	429961	A	G	A	G	FALSE	FALSE	0.4508	0.468402	-0.0241729	-0.00400387	0.00208746	0.00216106	5.19996e-31	0.0639209	1	Wald ratio	Wald ratio	0.165635	-0.00958985	0.340859	0.0894003	0.0639209
rs13379043	14	74250126	Richardson APOB (ieu-b-108)	Jansen AD and AD-by-proxy	439214	71880	383378	71639	C	T	C	T	FALSE	FALSE	0.280473	0.295242	-0.0143675	0.0106196	0.00235876	0.0057915	1.09999e-09	0.0667057	1	Wald ratio	Wald ratio	-0.73914	-1.52921	0.0509305	0.403097	0.0667057
rs67038483	21	33096103	Richardson APOB (ieu-b-108)	Jansen AD and AD-by-proxy	439214	71880	383378	429814	T	C	T	C	FALSE	FALSE	0.044994	0.0512165	0.0278083	0.00892835	0.0050196	0.00489276	2.99999e-08	0.0680301	1	Wald ratio	Wald ratio	0.321068	-0.0237866	0.665922	0.175946	0.0680301
rs55831924	8	145031968	Richardson APOB (ieu-b-108)	Jansen AD and AD-by-proxy	439214	71880	383378	71639	T	C	T	C	FALSE	FALSE	0.361347	0.3787	0.0182553	0.00977723	0.00217539	0.00544631	4.79954e-17	0.0726213	1	Wald ratio	Wald ratio	0.535583	-0.0491657	1.12033	0.298341	0.0726213
rs4671050	2	62988169	Richardson APOB (ieu-b-108)	Jansen AD and AD-by-proxy	439214	71880	383378	426145	T	G	T	G	FALSE	FALSE	0.316138	0.334771	-0.0196981	-0.00405915	0.00222973	0.00229533	1e-18	0.0769874	1	Wald ratio	Wald ratio	0.206068	-0.0223217	0.434458	0.116526	0.0769874
rs2761311	10	95052021	Richardson APOB (ieu-b-108)	Jansen AD and AD-by-proxy	439214	71880	383378	17477	T	C	T	C	FALSE	FALSE	0.571902	0.5656	0.012077	-0.0188677	0.00211012	0.0107898	1e-08	0.08035	1	Wald ratio	Wald ratio	-1.56228	-3.31338	0.188816	0.893418	0.08035
rs546240	11	30533622	Richardson APOB (ieu-b-108)	Jansen AD and AD-by-proxy	439214	71880	383378	426906	T	C	T	C	FALSE	FALSE	0.619967	0.615507	-0.0118734	-0.00385874	0.00214585	0.00222462	3.09999e-08	0.0828191	1	Wald ratio	Wald ratio	0.32499	-0.0422392	0.69222	0.187362	0.0828191
rs11568318	2	234665498	Richardson APOB (ieu-b-108)	Jansen AD and AD-by-proxy	439214	71880	383378	429647	A	C	A	C	FALSE	FALSE	0.066251	0.0573144	0.0288066	0.00783516	0.0041573	0.00464101	4.19952e-12	0.0913644	1	Wald ratio	Wald ratio	0.271992	-0.0437824	0.587766	0.161109	0.0913644
rs117733303	6	160922870	Richardson APOB (ieu-b-108)	Jansen AD and AD-by-proxy	439214	71880	383378	429961	G	A	G	A	FALSE	FALSE	0.01842	0.0188482	0.0864463	0.0126935	0.00771098	0.00792987	3.59998e-29	0.10944	1	Wald ratio	Wald ratio	0.146836	-0.032958	0.326631	0.0917318	0.10944
rs7569317	2	203527979	Richardson APOB (ieu-b-108)	Jansen AD and AD-by-proxy	439214	71880	383378	428959	C	T	C	T	FALSE	FALSE	0.530625	0.513335	0.0180783	0.00326416	0.0020715	0.00216003	2.60016e-18	0.130747	1	Wald ratio	Wald ratio	0.180557	-0.0536281	0.414742	0.119482	0.130747
rs10151436	14	73616095	Richardson APOB (ieu-b-108)	Jansen AD and AD-by-proxy	439214	71880	383378	429299	T	A	T	A	TRUE	FALSE	0.1121	0.115938	-0.0189374	0.00497404	0.00330287	0.00337093	9.80009e-09	0.140059	1	Wald ratio	Wald ratio	-0.262657	-0.611545	0.0862304	0.178004	0.140059
rs6072279	20	39755154	Richardson APOB (ieu-b-108)	Jansen AD and AD-by-proxy	439214	71880	383378	429352	A	G	A	G	FALSE	FALSE	0.473669	0.492116	0.0292319	0.00317699	0.00208189	0.00215855	8.69961e-45	0.141069	1	Wald ratio	Wald ratio	0.108682	-0.0360482	0.253413	0.0738421	0.141069
rs3860846	8	126631687	Richardson APOB (ieu-b-108)	Jansen AD and AD-by-proxy	439214	71880	383378	71639	T	C	T	C	FALSE	FALSE	0.275298	0.2624	0.0138403	0.00873374	0.00235387	0.00600498	4.09996e-09	0.145831	1	Wald ratio	Wald ratio	0.631037	-0.21936	1.48143	0.433876	0.145831
rs12078100	1	16512586	Richardson APOB (ieu-b-108)	Jansen AD and AD-by-proxy	439214	71880	383378	425836	G	C	G	C	TRUE	FALSE	0.623091	0.622467	0.0152136	0.00317926	0.00213952	0.00223526	1.20005e-12	0.154932	1	Wald ratio	Wald ratio	0.208975	-0.0789979	0.496948	0.146925	0.154932
rs28814720	8	141988687	Richardson APOB (ieu-b-108)	Jansen AD and AD-by-proxy	439214	71880	383378	17477	G	A	G	A	FALSE	FALSE	0.519754	0.507	0.0117382	0.0151547	0.00214286	0.0106979	4.30002e-08	0.1566	1	Wald ratio	Wald ratio	1.29106	-0.495242	3.07735	0.911376	0.1566
rs112220485	17	40522713	Richardson APOB (ieu-b-108)	Jansen AD and AD-by-proxy	439214	71880	383378	427541	C	T	C	T	FALSE	FALSE	0.085608	0.065522	0.0205179	0.0060589	0.0037343	0.00437036	3.89996e-08	0.165636	1	Wald ratio	Wald ratio	0.295298	-0.122186	0.712783	0.213002	0.165636
rs11621792	14	24871926	Richardson APOB (ieu-b-108)	Jansen AD and AD-by-proxy	439214	71880	383378	419918	T	C	T	C	FALSE	FALSE	0.452905	0.424746	0.0210752	-0.00303775	0.00210348	0.00220753	1.29987e-23	0.168796	1	Wald ratio	Wald ratio	-0.144139	-0.34944	0.0611626	0.104746	0.168796
rs10794579	10	124686656	Richardson APOB (ieu-b-108)	Jansen AD and AD-by-proxy	439214	71880	383378	429961	C	T	C	T	FALSE	FALSE	0.575021	0.570034	0.0137267	0.00298156	0.00210335	0.00217822	6.79986e-11	0.17106	1	Wald ratio	Wald ratio	0.217209	-0.0938137	0.528232	0.158685	0.17106
rs8016418	14	70798289	Richardson APOB (ieu-b-108)	Jansen AD and AD-by-proxy	439214	71880	383378	426380	A	T	A	T	TRUE	FALSE	0.374825	0.329242	0.0197194	-0.00300404	0.00214984	0.00230433	4.60045e-20	0.192354	1	Wald ratio	Wald ratio	-0.152339	-0.381377	0.076699	0.116856	0.192354
rs147539187	6	11839042	Richardson APOB (ieu-b-108)	Jansen AD and AD-by-proxy	439214	71880	383378	428465	G	C	G	C	TRUE	FALSE	0.073744	0.0739298	-0.0227347	-0.00533618	0.00398012	0.00412853	1.09999e-08	0.196179	1	Wald ratio	Wald ratio	0.234715	-0.121212	0.590643	0.181596	0.196179
rs6560499	9	78730766	Richardson APOB (ieu-b-108)	Jansen AD and AD-by-proxy	439214	71880	383378	421426	A	G	A	G	FALSE	FALSE	0.575961	0.57336	-0.0121606	-0.00282577	0.00211507	0.00220231	8.99995e-09	0.19946	1	Wald ratio	Wald ratio	0.232371	-0.12259	0.587331	0.181102	0.19946
rs597808	12	111973358	Richardson APOB (ieu-b-108)	Jansen AD and AD-by-proxy	439214	71880	383378	426931	G	A	G	A	FALSE	FALSE	0.515902	0.546735	0.0216847	0.00277753	0.00208463	0.00217391	2.39994e-25	0.201367	1	Wald ratio	Wald ratio	0.128087	-0.0684045	0.324578	0.100251	0.201367
rs9894946	17	7571080	Richardson APOB (ieu-b-108)	Jansen AD and AD-by-proxy	439214	71880	383378	416561	G	A	G	A	FALSE	FALSE	0.841118	0.843656	-0.0171431	-0.003843	0.00289199	0.00301663	3.09999e-09	0.202685	1	Wald ratio	Wald ratio	0.224172	-0.120725	0.569068	0.175967	0.202685
rs7590687	2	44077225	Richardson APOB (ieu-b-108)	Jansen AD and AD-by-proxy	439214	71880	383378	418798	C	T	C	T	FALSE	FALSE	0.923067	0.928796	-0.0430516	0.00537359	0.00398578	0.00424883	3.40017e-27	0.205971	1	Wald ratio	Wald ratio	-0.124818	-0.318253	0.068618	0.0986916	0.205971
rs13702	8	19824492	Richardson APOB (ieu-b-108)	Jansen AD and AD-by-proxy	439214	71880	383378	429961	C	T	C	T	FALSE	FALSE	0.287911	0.300554	-0.0295019	-0.00291688	0.00229451	0.00235197	7.8001e-38	0.214906	1	Wald ratio	Wald ratio	0.098871	-0.0573852	0.255127	0.0797226	0.214906
rs2519093	9	136141870	Richardson APOB (ieu-b-108)	Jansen AD and AD-by-proxy	439214	71880	383378	429673	T	C	T	C	FALSE	FALSE	0.184543	0.185433	0.0410869	0.00343185	0.00267778	0.00277561	3.90032e-53	0.216299	1	Wald ratio	Wald ratio	0.0835265	-0.0488806	0.215934	0.0675546	0.216299
rs150474434	2	118845121	Richardson APOB (ieu-b-108)	Jansen AD and AD-by-proxy	439214	71880	383378	425524	A	G	A	G	FALSE	FALSE	0.101399	0.0895596	-0.0343097	-0.00460224	0.00345194	0.00379612	2.80027e-23	0.225377	1	Wald ratio	Wald ratio	0.134138	-0.0827217	0.350998	0.110643	0.225377
rs224391	20	34107160	Richardson APOB (ieu-b-108)	Jansen AD and AD-by-proxy	439214	71880	383378	428307	C	G	C	G	TRUE	FALSE	0.227492	0.264906	-0.0174615	-0.00287592	0.00248326	0.00244844	1.99986e-12	0.240158	1	Wald ratio	Wald ratio	0.1647	-0.110129	0.43953	0.140219	0.240158
rs454715	19	49114236	Richardson APOB (ieu-b-108)	Jansen AD and AD-by-proxy	439214	71880	383378	423877	G	T	G	T	FALSE	FALSE	0.582689	0.621497	-0.0235286	-0.0025459	0.0020918	0.00223929	2.39994e-29	0.255569	1	Wald ratio	Wald ratio	0.108205	-0.0783345	0.294744	0.095173	0.255569
rs77542162	17	67081278	Richardson APOB (ieu-b-108)	Jansen AD and AD-by-proxy	439214	71880	383378	429961	G	A	G	A	FALSE	FALSE	0.022483	0.0125962	0.115967	-0.0107155	0.00701839	0.00966947	2.49977e-61	0.267784	1	Wald ratio	Wald ratio	-0.0924014	-0.255829	0.0710258	0.0833812	0.267784
rs4689088	4	7222253	Richardson APOB (ieu-b-108)	Jansen AD and AD-by-proxy	439214	71880	383378	429271	A	G	A	G	FALSE	FALSE	0.618684	0.631968	0.0124572	-0.0024129	0.00214057	0.00223784	5.89997e-09	0.280932	1	Wald ratio	Wald ratio	-0.193695	-0.545793	0.158403	0.179642	0.280932
rs28601761	8	126500031	Richardson APOB (ieu-b-108)	Jansen AD and AD-by-proxy	439214	71880	383378	71639	G	C	G	C	TRUE	FALSE	0.418842	0.404974	-0.07256	-0.00537318	0.00212854	0.00538178	1e-200	0.318084	1	Wald ratio	Wald ratio	0.0740516	-0.0713216	0.219425	0.07417	0.318084
rs7746081	6	16126934	Richardson APOB (ieu-b-108)	Jansen AD and AD-by-proxy	439214	71880	383378	428071	A	G	A	G	FALSE	FALSE	0.30414	0.334493	-0.0227685	0.0022798	0.00225861	0.00229064	6.70039e-24	0.319607	1	Wald ratio	Wald ratio	-0.100129	-0.297316	0.0970577	0.100606	0.319607
rs10832963	11	18664241	Richardson APOB (ieu-b-108)	Jansen AD and AD-by-proxy	439214	71880	383378	427742	G	T	G	T	FALSE	FALSE	0.744199	0.696135	0.0219536	0.00230757	0.00238777	0.00235075	3.80014e-20	0.326282	1	Wald ratio	Wald ratio	0.105111	-0.104762	0.314984	0.107078	0.326282
rs10087526	8	55433151	Richardson APOB (ieu-b-108)	Jansen AD and AD-by-proxy	439214	71880	383378	428032	G	T	G	T	FALSE	FALSE	0.198764	0.177164	0.0187619	-0.00276251	0.00260759	0.00283075	6.20012e-13	0.329119	1	Wald ratio	Wald ratio	-0.14724	-0.442961	0.14848	0.150878	0.329119
rs59328596	8	21928227	Richardson APOB (ieu-b-108)	Jansen AD and AD-by-proxy	439214	71880	383378	429489	A	G	A	G	FALSE	FALSE	0.148104	0.148352	-0.0210021	-0.00293184	0.00292183	0.00303551	6.59933e-13	0.33412	1	Wald ratio	Wald ratio	0.139598	-0.143688	0.422883	0.144534	0.33412
rs116734477	5	52095024	Richardson APOB (ieu-b-108)	Jansen AD and AD-by-proxy	439214	71880	383378	380692	T	C	T	C	FALSE	FALSE	0.040814	0.032199	-0.0633493	0.00626393	0.00526644	0.00649207	2.49977e-33	0.334616	1	Wald ratio	Wald ratio	-0.0988792	-0.299741	0.101983	0.102481	0.334616
rs1358980	6	43764551	Richardson APOB (ieu-b-108)	Jansen AD and AD-by-proxy	439214	71880	383378	416800	T	C	T	C	FALSE	FALSE	0.483147	0.478118	0.0149035	-0.0020935	0.00209447	0.00219264	1.10002e-12	0.339685	1	Wald ratio	Wald ratio	-0.140471	-0.428831	0.147889	0.147122	0.339685
rs150503754	19	45579242	Richardson APOB (ieu-b-108)	Jansen AD and AD-by-proxy	439214	71880	383378	411434	C	T	C	T	FALSE	FALSE	0.014979	0.0164613	-0.0517861	-0.00804037	0.00867735	0.00866376	2.39999e-09	0.353384	1	Wald ratio	Wald ratio	0.155261	-0.172645	0.483167	0.167299	0.353384
rs11601507	11	5701074	Richardson APOB (ieu-b-108)	Jansen AD and AD-by-proxy	439214	71880	383378	428753	A	C	A	C	FALSE	FALSE	0.069438	0.0736834	0.0414121	0.00381276	0.004036	0.00413349	1.10002e-24	0.356316	1	Wald ratio	Wald ratio	0.0920688	-0.103566	0.287703	0.0998135	0.356316
rs2287622	2	169830328	Richardson APOB (ieu-b-108)	Jansen AD and AD-by-proxy	439214	71880	383378	428753	G	A	G	A	FALSE	FALSE	0.602775	0.592994	-0.0203449	-0.00202754	0.00211842	0.00219814	7.70016e-22	0.356327	1	Wald ratio	Wald ratio	0.0996582	-0.112108	0.311424	0.108044	0.356327
rs13389219	2	165528876	Richardson APOB (ieu-b-108)	Jansen AD and AD-by-proxy	439214	71880	383378	429835	T	C	T	C	FALSE	FALSE	0.392571	0.395981	-0.0161286	-0.00193758	0.00211805	0.00220532	2.60016e-14	0.37962	1	Wald ratio	Wald ratio	0.120133	-0.147864	0.388131	0.136733	0.37962
rs6940814	6	42924932	Richardson APOB (ieu-b-108)	Jansen AD and AD-by-proxy	439214	71880	383378	428702	G	A	G	A	FALSE	FALSE	0.587465	0.579058	-0.0199476	0.00191244	0.00210823	0.00218743	2.99985e-21	0.381964	1	Wald ratio	Wald ratio	-0.095873	-0.310804	0.119058	0.109659	0.381964
rs4687614	3	52492085	Richardson APOB (ieu-b-108)	Jansen AD and AD-by-proxy	439214	71880	383378	429879	A	G	A	G	FALSE	FALSE	0.945247	0.943178	0.0269271	-0.00402382	0.0045666	0.00465861	3.69999e-09	0.387732	1	Wald ratio	Wald ratio	-0.149434	-0.48853	0.189662	0.173008	0.387732
rs9482772	6	127446790	Richardson APOB (ieu-b-108)	Jansen AD and AD-by-proxy	439214	71880	383378	427301	C	T	C	T	FALSE	FALSE	0.448075	0.430936	0.0177235	0.00188066	0.00208937	0.00218439	2.19989e-17	0.389263	1	Wald ratio	Wald ratio	0.106111	-0.135456	0.347678	0.123248	0.389263
rs73075609	20	5580789	Richardson APOB (ieu-b-108)	Jansen AD and AD-by-proxy	439214	71880	383378	428906	T	C	T	C	FALSE	FALSE	0.026797	0.0188636	0.0486153	0.00677898	0.00647857	0.00793646	6.20012e-14	0.393018	1	Wald ratio	Wald ratio	0.139441	-0.180529	0.459412	0.16325	0.393018
rs2738447	19	11227480	Richardson APOB (ieu-b-108)	Jansen AD and AD-by-proxy	439214	71880	383378	429127	C	A	C	A	FALSE	FALSE	0.592706	0.587974	0.0436273	-0.00186432	0.00209036	0.00219306	9.8992e-97	0.395269	1	Wald ratio	Wald ratio	-0.0427329	-0.141258	0.0557925	0.0502681	0.395269
rs2137234	4	26080549	Richardson APOB (ieu-b-108)	Jansen AD and AD-by-proxy	439214	71880	383378	428926	C	T	C	T	FALSE	FALSE	0.195281	0.207715	0.0152817	-0.00226025	0.00262327	0.00266145	5.69994e-09	0.395739	1	Wald ratio	Wald ratio	-0.147906	-0.489258	0.193447	0.174159	0.395739
rs10201242	2	158464849	Richardson APOB (ieu-b-108)	Jansen AD and AD-by-proxy	439214	71880	383378	428061	A	G	A	G	FALSE	FALSE	0.073779	0.0783646	-0.0226288	-0.00340432	0.00397212	0.00402154	1.2e-08	0.397262	1	Wald ratio	Wald ratio	0.150442	-0.197885	0.498768	0.177718	0.397262
rs77498041	11	66183801	Richardson APOB (ieu-b-108)	Jansen AD and AD-by-proxy	439214	71880	383378	427582	A	G	A	G	FALSE	FALSE	0.19111	0.163705	-0.0162677	-0.00246565	0.00265126	0.00292257	8.50002e-10	0.398859	1	Wald ratio	Wald ratio	0.151568	-0.200555	0.50369	0.179655	0.398859
rs10953298	7	100216773	Richardson APOB (ieu-b-108)	Jansen AD and AD-by-proxy	439214	71880	383378	422044	T	C	T	C	FALSE	FALSE	0.236254	0.23628	-0.0170824	0.00213771	0.00245825	0.00256227	3.69999e-12	0.404109	1	Wald ratio	Wald ratio	-0.125141	-0.419131	0.168848	0.149995	0.404109
rs9884390	4	69373407	Richardson APOB (ieu-b-108)	Jansen AD and AD-by-proxy	439214	71880	383378	421503	C	T	C	T	FALSE	FALSE	0.234076	0.203326	0.023248	-0.00225009	0.00248318	0.00270612	7.8001e-21	0.405701	1	Wald ratio	Wald ratio	-0.0967866	-0.324935	0.131362	0.116402	0.405701
rs2618566	20	17844684	Richardson APOB (ieu-b-108)	Jansen AD and AD-by-proxy	439214	71880	383378	429961	T	G	T	G	FALSE	FALSE	0.659901	0.639837	-0.0303008	-0.00186769	0.00219303	0.00224639	1.99986e-43	0.405738	1	Wald ratio	Wald ratio	0.0616384	-0.0836691	0.206946	0.0741364	0.405738
rs6602909	13	114551993	Richardson APOB (ieu-b-108)	Jansen AD and AD-by-proxy	439214	71880	383378	428171	C	T	C	T	FALSE	FALSE	0.327566	0.361395	0.021441	-0.00186357	0.0022203	0.00224941	4.60045e-22	0.407404	1	Wald ratio	Wald ratio	-0.0869163	-0.292543	0.118711	0.104912	0.407404
rs4307732	11	126244955	Richardson APOB (ieu-b-108)	Jansen AD and AD-by-proxy	439214	71880	383378	428618	A	G	A	G	FALSE	FALSE	0.105893	0.114968	0.0481874	0.00279506	0.00338596	0.00338596	5.79963e-46	0.409095	1	Wald ratio	Wald ratio	0.058004	-0.0797182	0.195726	0.0702664	0.409095
rs6657811	1	109807283	Richardson APOB (ieu-b-108)	Jansen AD and AD-by-proxy	439214	71880	383378	428673	T	A	T	A	TRUE	FALSE	0.129938	0.119341	-0.127721	-0.00271654	0.00308568	0.00333137	1e-200	0.41482	1	Wald ratio	Wald ratio	0.0212693	-0.0298537	0.0723924	0.0260832	0.41482
rs6426328	1	246891260	Richardson APOB (ieu-b-108)	Jansen AD and AD-by-proxy	439214	71880	383378	424680	T	G	T	G	FALSE	FALSE	0.489784	0.472682	0.0122017	0.00174439	0.00207321	0.00217337	4e-09	0.422192	1	Wald ratio	Wald ratio	0.142963	-0.206152	0.492078	0.17812	0.422192
rs13247874	7	73010442	Richardson APOB (ieu-b-108)	Jansen AD and AD-by-proxy	439214	71880	383378	428006	T	C	T	C	FALSE	FALSE	0.197154	0.186079	-0.0215939	-0.00220868	0.00261336	0.00277728	1.39991e-16	0.426458	1	Wald ratio	Wald ratio	0.102283	-0.149801	0.354366	0.128614	0.426458
rs35882350	12	623129	Richardson APOB (ieu-b-108)	Jansen AD and AD-by-proxy	439214	71880	383378	429961	G	A	G	A	FALSE	FALSE	0.261055	0.24635	0.0135528	0.00196867	0.0023664	0.0025027	1e-08	0.431505	1	Wald ratio	Wald ratio	0.145259	-0.21668	0.507199	0.184663	0.431505
rs278981	4	40428010	Richardson APOB (ieu-b-108)	Jansen AD and AD-by-proxy	439214	71880	383378	428753	C	T	C	T	FALSE	FALSE	0.758151	0.76041	0.0148256	-0.00197729	0.00239561	0.00253001	6.1e-10	0.434488	1	Wald ratio	Wald ratio	-0.13337	-0.467847	0.201107	0.170652	0.434488
rs9834932	3	32535382	Richardson APOB (ieu-b-108)	Jansen AD and AD-by-proxy	439214	71880	383378	429653	G	A	G	A	FALSE	FALSE	0.088856	0.0923776	-0.0317059	-0.00288068	0.00365151	0.00372555	3.90032e-18	0.43939	1	Wald ratio	Wald ratio	0.0908563	-0.13945	0.321163	0.117503	0.43939
rs71311871	3	58420613	Richardson APOB (ieu-b-108)	Jansen AD and AD-by-proxy	439214	71880	383378	429417	G	A	G	A	FALSE	FALSE	0.08307	0.07838	-0.0263353	0.00306653	0.00377144	0.00401482	2.90001e-12	0.444986	1	Wald ratio	Wald ratio	-0.116442	-0.415244	0.182361	0.15245	0.444986
rs113177823	3	132217703	Richardson APOB (ieu-b-108)	Jansen AD and AD-by-proxy	439214	71880	383378	425922	A	G	A	G	FALSE	FALSE	0.054098	0.0483677	-0.0412221	0.00375218	0.00464641	0.00505018	7.19946e-19	0.457495	1	Wald ratio	Wald ratio	-0.0910235	-0.331146	0.149099	0.122512	0.457495
rs12046278	1	10799577	Richardson APOB (ieu-b-108)	Jansen AD and AD-by-proxy	439214	71880	383378	429961	C	T	C	T	FALSE	FALSE	0.34509	0.356929	-0.0156231	-0.00161809	0.00217266	0.00225087	6.4003e-13	0.472219	1	Wald ratio	Wald ratio	0.10357	-0.178813	0.385953	0.144073	0.472219
rs174564	11	61588305	Richardson APOB (ieu-b-108)	Jansen AD and AD-by-proxy	439214	71880	383378	429245	G	A	G	A	FALSE	FALSE	0.348509	0.338097	-0.0450573	-0.00163062	0.00218206	0.00228147	1e-94	0.474781	1	Wald ratio	Wald ratio	0.0361898	-0.0630545	0.135434	0.0506348	0.474781
rs17569873	20	62896110	Richardson APOB (ieu-b-108)	Jansen AD and AD-by-proxy	439214	71880	383378	427677	T	C	T	C	FALSE	FALSE	0.201289	0.175454	0.0183445	0.00196883	0.00259488	0.00284275	1.59993e-12	0.488572	1	Wald ratio	Wald ratio	0.107326	-0.196405	0.411056	0.154964	0.488572
rs116093870	10	103984390	Richardson APOB (ieu-b-108)	Jansen AD and AD-by-proxy	439214	71880	383378	429961	C	T	C	T	FALSE	FALSE	0.06791	0.0578226	0.0261595	0.00319718	0.0041275	0.00462014	2.30001e-10	0.488932	1	Wald ratio	Wald ratio	0.122219	-0.223945	0.468382	0.176614	0.488932
rs581080	9	15305378	Richardson APOB (ieu-b-108)	Jansen AD and AD-by-proxy	439214	71880	383378	429961	C	G	C	G	TRUE	FALSE	0.818992	0.796135	0.0185579	0.00182754	0.00270151	0.00267674	6.4003e-12	0.494765	1	Wald ratio	Wald ratio	0.0984777	-0.184227	0.381182	0.144237	0.494765
rs35081008	19	58662235	Richardson APOB (ieu-b-108)	Jansen AD and AD-by-proxy	439214	71880	383378	427062	T	C	T	C	FALSE	FALSE	0.148139	0.162427	-0.0311143	0.00195961	0.00290126	0.00293358	7.8001e-27	0.504139	1	Wald ratio	Wald ratio	-0.062981	-0.247778	0.121816	0.0942841	0.504139
rs13076933	3	12327431	Richardson APOB (ieu-b-108)	Jansen AD and AD-by-proxy	439214	71880	383378	422985	G	T	G	T	FALSE	FALSE	0.259424	0.244995	-0.0182624	0.00166545	0.00238248	0.00252795	1.80011e-14	0.510016	1	Wald ratio	Wald ratio	-0.0911955	-0.362506	0.180115	0.138424	0.510016
rs11057837	12	125311720	Richardson APOB (ieu-b-108)	Jansen AD and AD-by-proxy	439214	71880	383378	426803	T	C	T	C	FALSE	FALSE	0.102576	0.107099	0.0217967	-0.00219748	0.00344421	0.00350007	2.5e-10	0.53011	1	Wald ratio	Wald ratio	-0.100817	-0.41555	0.213916	0.160578	0.53011
rs12471768	2	64928603	Richardson APOB (ieu-b-108)	Jansen AD and AD-by-proxy	439214	71880	383378	428127	C	T	C	T	FALSE	FALSE	0.704041	0.711087	0.0139101	-0.00149428	0.00226938	0.00238426	8.79995e-10	0.530838	1	Wald ratio	Wald ratio	-0.107424	-0.443378	0.22853	0.171405	0.530838
rs13108218	4	3443931	Richardson APOB (ieu-b-108)	Jansen AD and AD-by-proxy	439214	71880	383378	418527	G	A	G	A	FALSE	FALSE	0.614849	0.605821	-0.0229367	-0.00136025	0.00215262	0.00223668	1.59993e-26	0.543086	1	Wald ratio	Wald ratio	0.0593043	-0.131826	0.250435	0.0975155	0.543086
rs7249565	19	11302807	Richardson APOB (ieu-b-108)	Jansen AD and AD-by-proxy	439214	71880	383378	429961	A	G	A	G	FALSE	FALSE	0.41494	0.415414	0.0145524	0.0013094	0.00208362	0.00218829	2.90001e-12	0.549596	1	Wald ratio	Wald ratio	0.0899782	-0.204754	0.38471	0.150373	0.549596
rs12054451	3	122064369	Richardson APOB (ieu-b-108)	Jansen AD and AD-by-proxy	439214	71880	383378	424464	G	T	G	T	FALSE	FALSE	0.259497	0.278164	0.0159506	0.00135268	0.00238162	0.00242211	2.09991e-11	0.576522	1	Wald ratio	Wald ratio	0.0848045	-0.212823	0.382432	0.151851	0.576522
rs61754230	12	72179446	Richardson APOB (ieu-b-108)	Jansen AD and AD-by-proxy	439214	71880	383378	381066	T	C	T	C	FALSE	FALSE	0.019787	0.0163844	0.0432231	-0.00492532	0.00745837	0.00902312	6.80002e-09	0.585165	1	Wald ratio	Wald ratio	-0.113951	-0.523115	0.295212	0.208757	0.585165
rs3746337	20	25208272	Richardson APOB (ieu-b-108)	Jansen AD and AD-by-proxy	439214	71880	383378	429699	T	C	T	C	FALSE	FALSE	0.489153	0.483215	0.0156368	-0.00114803	0.00207666	0.00215863	5.10035e-14	0.594842	1	Wald ratio	Wald ratio	-0.0734184	-0.343992	0.197155	0.138048	0.594842
rs28590710	5	71932487	Richardson APOB (ieu-b-108)	Jansen AD and AD-by-proxy	439214	71880	383378	71639	A	G	A	G	FALSE	FALSE	0.196795	0.162	-0.0177486	-0.00379031	0.00273845	0.00717018	9.09913e-11	0.597068	1	Wald ratio	Wald ratio	0.213555	-0.578256	1.00537	0.403986	0.597068
rs1561139	16	56852822	Richardson APOB (ieu-b-108)	Jansen AD and AD-by-proxy	439214	71880	383378	429325	T	G	T	G	FALSE	FALSE	0.424334	0.425269	-0.0131421	0.00112757	0.0021042	0.00218287	4.20001e-10	0.605468	1	Wald ratio	Wald ratio	-0.0857982	-0.411349	0.239753	0.166097	0.605468
rs115692156	2	21077208	Richardson APOB (ieu-b-108)	Jansen AD and AD-by-proxy	439214	71880	383378	71639	G	A	G	A	FALSE	FALSE	0.00884	0.00870034	-0.11153	-0.0144637	0.0118551	0.0284472	5.10035e-21	0.611144	1	Wald ratio	Wald ratio	0.129684	-0.370239	0.629608	0.255063	0.611144
rs188608977	1	109725404	Richardson APOB (ieu-b-108)	Jansen AD and AD-by-proxy	439214	71880	383378	363436	T	G	T	G	FALSE	FALSE	0.010581	0.00940869	0.0621212	-0.00614864	0.0103688	0.0121495	2.1e-09	0.6128	1	Wald ratio	Wald ratio	-0.0989781	-0.48231	0.284354	0.195578	0.6128
rs118039278	6	160985526	Richardson APOB (ieu-b-108)	Jansen AD and AD-by-proxy	439214	71880	383378	427573	A	G	A	G	FALSE	FALSE	0.078706	0.0644903	0.0868026	-0.00221958	0.00387054	0.00440259	2.19786e-111	0.614154	1	Wald ratio	Wald ratio	-0.0255704	-0.124981	0.07384	0.0507196	0.614154
rs1277762	10	18494666	Richardson APOB (ieu-b-108)	Jansen AD and AD-by-proxy	439214	71880	383378	428027	T	C	T	C	FALSE	FALSE	0.843312	0.82838	0.0171563	-0.00138215	0.00286751	0.00286649	2.19999e-09	0.629682	1	Wald ratio	Wald ratio	-0.0805622	-0.408041	0.246917	0.167081	0.629682
rs6667939	1	198994619	Richardson APOB (ieu-b-108)	Jansen AD and AD-by-proxy	439214	71880	383378	71639	T	C	T	C	FALSE	FALSE	0.71873	0.7197	0.0141028	0.00251985	0.00231955	0.00588196	1.2e-09	0.668358	1	Wald ratio	Wald ratio	0.178677	-0.638795	0.99615	0.417078	0.668358
rs11099097	4	81167309	Richardson APOB (ieu-b-108)	Jansen AD and AD-by-proxy	439214	71880	383378	425029	T	C	T	C	FALSE	FALSE	0.291413	0.289498	-0.0161746	0.000976112	0.00229432	0.0023915	1.80011e-12	0.683157	1	Wald ratio	Wald ratio	-0.0603485	-0.350145	0.229448	0.147855	0.683157
rs7108486	11	5677158	Richardson APOB (ieu-b-108)	Jansen AD and AD-by-proxy	439214	71880	383378	428478	C	T	C	T	FALSE	FALSE	0.023722	0.0260548	-0.0428485	0.00273869	0.00689551	0.00678125	5.19996e-10	0.686314	1	Wald ratio	Wald ratio	-0.0639156	-0.374107	0.246276	0.158261	0.686314
rs72663045	4	74177397	Richardson APOB (ieu-b-108)	Jansen AD and AD-by-proxy	439214	71880	383378	429051	G	T	G	T	FALSE	FALSE	0.020719	0.0218663	0.0423576	-0.00292333	0.00734377	0.00738148	8e-09	0.692079	1	Wald ratio	Wald ratio	-0.0690154	-0.410576	0.272546	0.174266	0.692079
rs3780181	9	2640759	Richardson APOB (ieu-b-108)	Jansen AD and AD-by-proxy	439214	71880	383378	426997	G	A	G	A	FALSE	FALSE	0.067627	0.0694025	-0.0259729	0.00167295	0.00417003	0.00425798	4.70002e-10	0.694395	1	Wald ratio	Wald ratio	-0.0644114	-0.385733	0.25691	0.163939	0.694395
rs1229984	4	100239319	Richardson APOB (ieu-b-108)	Jansen AD and AD-by-proxy	439214	71880	383378	428875	C	T	C	T	FALSE	FALSE	0.97281	0.952541	0.0385152	0.00197955	0.00631264	0.0050783	1.09999e-09	0.696681	1	Wald ratio	Wald ratio	0.0513965	-0.207033	0.309826	0.131852	0.696681
rs112758337	7	97977268	Richardson APOB (ieu-b-108)	Jansen AD and AD-by-proxy	439214	71880	383378	428086	A	G	A	G	FALSE	FALSE	0.185556	0.17838	-0.0212571	-0.00102903	0.00267849	0.002823	2.09991e-15	0.715473	1	Wald ratio	Wald ratio	0.0484086	-0.211885	0.308702	0.132803	0.715473
rs1888488	21	40686521	Richardson APOB (ieu-b-108)	Jansen AD and AD-by-proxy	439214	71880	383378	377922	T	C	T	C	FALSE	FALSE	0.565289	0.588913	0.0173586	-0.000845917	0.00210255	0.00233771	1.50003e-16	0.717459	1	Wald ratio	Wald ratio	-0.0487318	-0.312689	0.215225	0.134672	0.717459
rs58148580	4	124758773	Richardson APOB (ieu-b-108)	Jansen AD and AD-by-proxy	439214	71880	383378	429961	T	C	T	C	FALSE	FALSE	0.10978	0.110379	0.0214934	-0.00115225	0.00332019	0.00344132	9.60064e-11	0.737755	1	Wald ratio	Wald ratio	-0.0536094	-0.367426	0.260207	0.16011	0.737755
rs2073547	7	44582331	Richardson APOB (ieu-b-108)	Jansen AD and AD-by-proxy	439214	71880	383378	429961	G	A	G	A	FALSE	FALSE	0.183953	0.200339	0.0312042	0.000897095	0.00266416	0.00269423	1.10002e-31	0.739158	1	Wald ratio	Wald ratio	0.0287492	-0.140481	0.197979	0.0863419	0.739158
rs45537841	7	87110640	Richardson APOB (ieu-b-108)	Jansen AD and AD-by-proxy	439214	71880	383378	429548	T	C	T	C	FALSE	FALSE	0.180708	0.18765	-0.0158986	-0.000800524	0.00270418	0.00276333	4.09996e-09	0.77205	1	Wald ratio	Wald ratio	0.0503519	-0.290315	0.391019	0.17381	0.77205
rs6689611	1	109831268	Richardson APOB (ieu-b-108)	Jansen AD and AD-by-proxy	439214	71880	383378	421537	A	G	A	G	FALSE	FALSE	0.012374	0.0134432	-0.132408	0.00249853	0.00950251	0.00945703	3.90032e-44	0.791627	1	Wald ratio	Wald ratio	-0.0188699	-0.15886	0.12112	0.0714234	0.791627
rs138026891	2	21086334	Richardson APOB (ieu-b-108)	Jansen AD and AD-by-proxy	439214	71880	383378	380608	T	C	T	C	FALSE	FALSE	0.010569	0.01004	-0.0687023	0.00277524	0.0101987	0.0114966	1.59993e-11	0.809248	1	Wald ratio	Wald ratio	-0.0403951	-0.368381	0.287591	0.16734	0.809248
rs9496567	6	100602753	Richardson APOB (ieu-b-108)	Jansen AD and AD-by-proxy	439214	71880	383378	427297	A	G	A	G	FALSE	FALSE	0.243555	0.239436	-0.0190492	-0.000600515	0.00242335	0.00253488	3.80014e-15	0.812734	1	Wald ratio	Wald ratio	0.0315244	-0.229293	0.292342	0.13307	0.812734
rs2807854	1	221029841	Richardson APOB (ieu-b-108)	Jansen AD and AD-by-proxy	439214	71880	383378	429249	C	T	C	T	FALSE	FALSE	0.671334	0.657176	0.0162948	-0.000535637	0.00220437	0.00227381	1.39991e-13	0.813768	1	Wald ratio	Wald ratio	-0.0328717	-0.306374	0.240631	0.139542	0.813768
rs1260326	2	27730940	Richardson APOB (ieu-b-108)	Jansen AD and AD-by-proxy	439214	71880	383378	428750	C	T	C	T	FALSE	FALSE	0.604525	0.59518	-0.0495555	-0.000455619	0.00211469	0.00220003	1.90108e-121	0.835934	1	Wald ratio	Wald ratio	0.00919412	-0.0778204	0.0962087	0.0443952	0.835934
rs35764292	2	21477029	Richardson APOB (ieu-b-108)	Jansen AD and AD-by-proxy	439214	71880	383378	426761	G	A	G	A	FALSE	FALSE	0.040457	0.0415922	0.0509038	-0.00107647	0.00532869	0.0054214	1.29987e-21	0.842607	1	Wald ratio	Wald ratio	-0.0211472	-0.229893	0.187598	0.106503	0.842607
rs556107	1	234853059	Richardson APOB (ieu-b-108)	Jansen AD and AD-by-proxy	439214	71880	383378	425828	T	C	T	C	FALSE	FALSE	0.523242	0.541623	0.0358479	0.000430311	0.00207937	0.00217474	1.29987e-66	0.843149	1	Wald ratio	Wald ratio	0.0120038	-0.106901	0.130909	0.0606659	0.843149
rs183130	16	56991363	Richardson APOB (ieu-b-108)	Jansen AD and AD-by-proxy	439214	71880	383378	429535	T	C	T	C	FALSE	FALSE	0.323911	0.30793	-0.0478017	0.000423666	0.00222241	0.00233714	1.30017e-102	0.856151	1	Wald ratio	Wald ratio	-0.008863	-0.104692	0.0869661	0.0488924	0.856151
rs1801689	17	64210580	Richardson APOB (ieu-b-108)	Jansen AD and AD-by-proxy	439214	71880	383378	429961	C	A	C	A	FALSE	FALSE	0.030529	0.0355097	0.0646379	-0.000991221	0.00603967	0.00582704	9.8992e-27	0.864926	1	Wald ratio	Wald ratio	-0.015335	-0.192027	0.161357	0.090149	0.864926
rs17476364	10	71094504	Richardson APOB (ieu-b-108)	Jansen AD and AD-by-proxy	439214	71880	383378	429101	C	T	C	T	FALSE	FALSE	0.108391	0.0934247	-0.0209325	0.000614568	0.00334727	0.00370913	4e-10	0.868401	1	Wald ratio	Wald ratio	-0.0293595	-0.376662	0.317943	0.177195	0.868401
rs2160994	12	50650057	Richardson APOB (ieu-b-108)	Jansen AD and AD-by-proxy	439214	71880	383378	427434	C	T	C	T	FALSE	FALSE	0.647429	0.651848	0.0172687	0.000369713	0.00217691	0.00227035	2.09991e-15	0.870641	1	Wald ratio	Wald ratio	0.0214094	-0.236276	0.279094	0.131472	0.870641
rs72823013	10	115786233	Richardson APOB (ieu-b-108)	Jansen AD and AD-by-proxy	439214	71880	383378	428139	A	G	A	G	FALSE	FALSE	0.126195	0.108916	-0.0228563	0.000536988	0.00313773	0.00346887	3.19963e-13	0.876977	1	Wald ratio	Wald ratio	-0.0234941	-0.32096	0.273972	0.151769	0.876977
rs146534110	6	160578069	Richardson APOB (ieu-b-108)	Jansen AD and AD-by-proxy	439214	71880	383378	413735	T	G	T	G	FALSE	FALSE	0.013315	0.0103788	0.0667337	-0.00154898	0.00906368	0.0108471	1.80011e-13	0.886448	1	Wald ratio	Wald ratio	-0.0232113	-0.341797	0.295375	0.162544	0.886448
rs964184	11	116648917	Richardson APOB (ieu-b-108)	Jansen AD and AD-by-proxy	439214	71880	383378	429961	C	G	C	G	TRUE	FALSE	0.86677	0.856714	-0.0765255	-0.000426355	0.00305668	0.00307787	2.50035e-138	0.889827	1	Wald ratio	Wald ratio	0.00557141	-0.0732602	0.084403	0.0402202	0.889827
rs114165349	1	27021913	Richardson APOB (ieu-b-108)	Jansen AD and AD-by-proxy	439214	71880	383378	380348	C	G	C	G	TRUE	FALSE	0.023148	0.023899	0.0903258	0.00102447	0.00692945	0.00750684	7.70016e-39	0.891448	1	Wald ratio	Wald ratio	0.011342	-0.151551	0.174235	0.0831085	0.891448
rs28406917	7	21449451	Richardson APOB (ieu-b-108)	Jansen AD and AD-by-proxy	439214	71880	383378	424567	T	C	T	C	FALSE	FALSE	0.427571	0.402957	0.0134005	-0.000300945	0.00210735	0.00221248	2e-10	0.891804	1	Wald ratio	Wald ratio	-0.0224577	-0.346062	0.301147	0.165104	0.891804
rs478975	1	234773373	Richardson APOB (ieu-b-108)	Jansen AD and AD-by-proxy	439214	71880	383378	422635	A	G	A	G	FALSE	FALSE	0.642584	0.610086	0.0141364	-0.000292231	0.00217403	0.00223009	7.89951e-11	0.895744	1	Wald ratio	Wald ratio	-0.0206722	-0.329872	0.288528	0.157755	0.895744
rs8107974	19	19388500	Richardson APOB (ieu-b-108)	Jansen AD and AD-by-proxy	439214	71880	383378	429527	T	A	T	A	TRUE	FALSE	0.075757	0.0765938	-0.0908575	0.000510937	0.00388309	0.00405692	4.4978e-121	0.899778	1	Wald ratio	Wald ratio	-0.0056235	-0.0931404	0.0818934	0.0446515	0.899778
rs11065384	12	121423285	Richardson APOB (ieu-b-108)	Jansen AD and AD-by-proxy	439214	71880	383378	429115	C	T	C	T	FALSE	FALSE	0.690407	0.687096	-0.0216973	0.000275437	0.00224856	0.00232801	4.90004e-22	0.905819	1	Wald ratio	Wald ratio	-0.0126945	-0.222992	0.197603	0.107295	0.905819
rs3822855	6	116316882	Richardson APOB (ieu-b-108)	Jansen AD and AD-by-proxy	439214	71880	383378	428006	T	G	T	G	FALSE	FALSE	0.401636	0.419018	0.0148392	-0.000225475	0.00211668	0.0021906	2.39994e-12	0.91802	1	Wald ratio	Wald ratio	-0.0151946	-0.304534	0.274145	0.147622	0.91802
rs2238162	13	32959199	Richardson APOB (ieu-b-108)	Jansen AD and AD-by-proxy	439214	71880	383378	429645	T	C	T	C	FALSE	FALSE	0.522997	0.514275	-0.0226439	0.000204622	0.00208185	0.00215843	1.50003e-27	0.924473	1	Wald ratio	Wald ratio	-0.0090365	-0.195865	0.177792	0.0953204	0.924473
rs76186504	1	109840169	Richardson APOB (ieu-b-108)	Jansen AD and AD-by-proxy	439214	71880	383378	381066	T	C	T	C	FALSE	FALSE	0.025023	0.0189098	-0.11643	0.000721175	0.0066216	0.00840982	3.29989e-69	0.931662	1	Wald ratio	Wald ratio	-0.00619407	-0.147766	0.135378	0.0722307	0.931662
rs55637835	1	55466303	Richardson APOB (ieu-b-108)	Jansen AD and AD-by-proxy	439214	71880	383378	417571	T	C	T	C	FALSE	FALSE	0.120855	0.115845	-0.018802	0.000277853	0.00323408	0.00341914	6.1e-09	0.935232	1	Wald ratio	Wald ratio	-0.0147778	-0.371203	0.341648	0.18185	0.935232
rs1250258	2	216300185	Richardson APOB (ieu-b-108)	Jansen AD and AD-by-proxy	439214	71880	383378	426857	T	C	T	C	FALSE	FALSE	0.736741	0.752895	0.0141509	0.000169793	0.00235577	0.0025092	1.89998e-09	0.94605	1	Wald ratio	Wald ratio	0.0119988	-0.335544	0.359541	0.177318	0.94605
rs34042070	16	72101525	Richardson APOB (ieu-b-108)	Jansen AD and AD-by-proxy	439214	71880	383378	425550	G	C	G	C	TRUE	FALSE	0.187904	0.208916	0.0494204	0.000179083	0.00267088	0.00266632	1.9002e-76	0.946451	1	Wald ratio	Wald ratio	0.00362366	-0.102122	0.109369	0.0539518	0.946451
rs17050272	2	121306440	Richardson APOB (ieu-b-108)	Jansen AD and AD-by-proxy	439214	71880	383378	429961	A	G	A	G	FALSE	FALSE	0.40926	0.418217	-0.0244302	-0.000146489	0.00210465	0.0021862	3.80014e-31	0.946577	1	Wald ratio	Wald ratio	0.00599623	-0.169399	0.181392	0.0894874	0.946577
rs11591147	1	55505647	Richardson APOB (ieu-b-108)	Jansen AD and AD-by-proxy	439214	71880	383378	381066	T	G	T	G	FALSE	FALSE	0.017452	0.0186942	-0.345954	-0.000565758	0.00790085	0.00845725	1e-200	0.946664	1	Wald ratio	Wald ratio	0.00163536	-0.0462791	0.0495498	0.0244462	0.946664
rs79220007	6	26098474	Richardson APOB (ieu-b-108)	Jansen AD and AD-by-proxy	439214	71880	383378	428347	C	T	C	T	FALSE	FALSE	0.076094	0.0509547	-0.0537922	-0.000297684	0.00390806	0.00491305	4.19952e-43	0.951685	1	Wald ratio	Wald ratio	0.00553397	-0.173481	0.184548	0.0913339	0.951685
rs969075	20	17792323	Richardson APOB (ieu-b-108)	Jansen AD and AD-by-proxy	439214	71880	383378	422225	C	T	C	T	FALSE	FALSE	0.664927	0.676009	0.0138101	0.00012595	0.00221388	0.00232525	4.39997e-10	0.956803	1	Wald ratio	Wald ratio	0.00912014	-0.320892	0.339132	0.168373	0.956803
rs12916	5	74656539	Richardson APOB (ieu-b-108)	Jansen AD and AD-by-proxy	439214	71880	383378	429961	C	T	C	T	FALSE	FALSE	0.400485	0.403588	0.0549288	-0.000110377	0.00212005	0.002198	5.19996e-148	0.959949	1	Wald ratio	Wald ratio	-0.00200946	-0.0804398	0.0764209	0.0400155	0.959949
rs55714927	17	7080316	Richardson APOB (ieu-b-108)	Jansen AD and AD-by-proxy	439214	71880	383378	429961	T	C	T	C	FALSE	FALSE	0.190338	0.183708	-0.0321831	-0.0001188	0.00264686	0.00278473	5.10035e-34	0.965972	1	Wald ratio	Wald ratio	0.00369138	-0.165903	0.173286	0.0865278	0.965972
rs3823376	6	29944184	Richardson APOB (ieu-b-108)	Jansen AD and AD-by-proxy	439214	71880	383378	429382	T	C	T	C	FALSE	FALSE	0.502185	0.497613	0.0164137	6.24398e-05	0.00207374	0.00215823	2.49977e-15	0.97692	1	Wald ratio	Wald ratio	0.00380413	-0.253915	0.261524	0.13149	0.97692
rs9616822	22	50840573	Richardson APOB (ieu-b-108)	Jansen AD and AD-by-proxy	439214	71880	383378	427532	A	G	A	G	FALSE	FALSE	0.351376	0.365645	0.0159299	6.36998e-05	0.00218001	0.00224546	2.70023e-13	0.977368	1	Wald ratio	Wald ratio	0.00399876	-0.27228	0.280278	0.140959	0.977368
rs80276949	10	52373245	Richardson APOB (ieu-b-108)	Jansen AD and AD-by-proxy	439214	71880	383378	380889	A	G	A	G	FALSE	FALSE	0.022675	0.0187404	0.0419216	0.000172999	0.00699731	0.00844899	2.1e-09	0.983664	1	Wald ratio	Wald ratio	0.00412672	-0.390897	0.39915	0.201543	0.983664
rs35583283	8	18254509	Richardson APOB (ieu-b-108)	Jansen AD and AD-by-proxy	439214	71880	383378	428488	C	G	C	G	TRUE	FALSE	0.155243	0.168402	0.0160188	1.11634e-05	0.00286821	0.00288659	2.30001e-08	0.996914	1	Wald ratio	Wald ratio	0.000696891	-0.352495	0.353889	0.1802	0.996914
SNP	Chromosome	Position	Exposure (APOB)	Outcome (Alzheimer's disease)	Samplesize exposure (APOB)	Number of cases outcome (Alzheimer's disease)	Number of controls (Alzheimer's disease)	Effective sample size for outcome (Alzheimer's disease)	Effect allele exposure (APOB)	Other allele exposure (APOB)	Effect allele outcome (Alzheimer's disease)	Other allele outcome (Alzheimer's disease)	palindromic	ambiguous	EAF exposure (APOB)	EAF outcome (Alzheimer's disease)	Beta exposure (APOB)	Beta outcome (Alzheimer's disease)	Standard error exposure (APOB)	Standard error outcome (Alzheimer's disease)	P-value exposure (APOB)	P-value outcome (Alzheimer's disease)	Number of SNPs	Mendelian randomization method	Type	Mendelian randomization beta	Mendelian randomization lower 95% confidence interval	Mendelian randomization upper 95% confidence interval	Mendelian randomziation standard error	Mendelian randomization p-value	MR Egger intercept	MR Egger intercept standard error	MR Egger p-value	r2 (proportion of the variance in the exposure explained by the combined SNP instrument)	F-statistic (instrument strength for IVW; >10 is acceptable)	weighted I^2 statistic (instrument strength for MR-Egger; 90 and above is acceptable)	Cochrane's Q-statistic	Cochrane's Q-statistic degrees of freedom	Cochrane's Q-statistic p-value		Instrument selection -->	Outliers detected with RadialMR and removed
																							135	Inverse variance weighted		0.023624	0.00909395	0.038154	0.00741327	0.001439				0.0492988	160.707		114.269	134	0.890436			rs1003533
																							135	MR Egger		0.0143377	-0.00849356	0.037169	0.0116486	0.220551	0.00040352	0.000390438	0.303243			0.987161	113.201	133	0.892262			rs10448340
																							135	Weighted median		0.0105155	-0.0131114	0.0341423	0.0120545	0.38303												rs11673631
																							135	Weighted mode		0.0148601	-0.00728902	0.0370091	0.0113005	0.190761												rs11709868
																																										rs11901691
																																										rs12208357
																																										rs12469941
																																										rs12603290
																																										rs12691088
																																										rs13230111
																																										rs138354
																																										rs148601586
																																										rs150820726
																																										rs1556562
																																										rs17036085
																																										rs2043085
																																										rs2446066
																																										rs2737263
																																										rs375972689
																																										rs4470903
																																										rs472495
																																										rs4803818
																																										rs62119267
																																										rs62122481
																																										rs6475606
																																										rs7012637
																																										rs72631343
																																										rs74454529
																																										rs75331444
																																										rs7603427
																																										rs7734476
																																										rs79149284
																																										rs9297994
