# Supplementary material for: Mendelian randomization reveals apolipoprotein B shortens healthspan and possibly increases risk for Alzheimer’s disease
Source: Commun Biol. 2024 Feb 24;7:230. doi: 10.1038/s42003-024-05887-2 (PMC10894226; doi:10.1038/s42003-024-05887-2)
Supplement: Supplementary file 12 — Supplementary Data 11 [file 42003_2024_5887_MOESM12_ESM.xlsx]

## Sheet: Sheet1
Supplementary Data 11. Meta-analytic Mendelian randomization (MR) results and instrument selection (bottom; below the green bar at line 128) and SNP data (including Wald ratios; above green line) for UK Biobank-measured (circulating, non-fasted) low-density lipoprotein cholesterol (LDL) on Alzheimer's disease.
SNP	Chromosome	Position	Exposure (LDL)	Outcome (Alzheimer'd disease)	Samplesize exposure (LDL)	Number of cases outcome (Alzheimer's disease)	Number of controls (Alzheimer's disease)	Samplesize outcome (Alzheimer's disease)	Effect allele exposure (LDL)	Other allele exposure (LDL)	Effect allele outcome (Alzheimer's disease)	Other allele outcome (Alzheimer's disease)	palindromic	ambiguous	EAF exposure (LDL)	EAF outcome (Alzheimer's disease)	Beta exposure (LDL)	Beta outcome (Alzheimer's disease)	Standard error exposure (LDL)	Standard error outcome (Alzheimer's disease)	P-value exposure (LDL)	P-value outcome (Alzheimer's disease)	proxy.outcome	target_snp.outcome	proxy_snp.outcome	target_a1.outcome	target_a2.outcome	proxy_a1.outcome	proxy_a2.outcome	Number of SNPs	Mendelian randomization method	Type	Mendelian randomization beta	Mendelian randomization lower 95% confidence interval	Mendelian randomization upper 95% confidence interval	Mendelian randomziation standard error	Mendelian randomization p-value	MR Egger intercept	MR Egger intercept standard error	MR Egger p-value	r2 (proportion of the variance in the exposure explained by the combined SNP instrument)	F-statistic (instrument strength for IVW; >10 is acceptable)	weighted I^2 statistic (instrument strength for MR-Egger; >0.90 is acceptable)	Cochrane's Q-statistic	Cochrane's Q-statistic degrees of freedom	Cochrane's Q-statistic p-value		Instrument selection -->	Outliers detected with RadialMR and removed
rs1010759	20	34147630	LDL cholesterol ("ieu-b-110")	Alzheimer's disease ("ieu-b-2")	439214	21982	41944	63926	A	G	A	G	FALSE	FALSE	0.140367	NA	-0.0231042	0.0287	0.00300476	0.0201	1.50003e-14	0.1536	NA	NA	NA	NA	NA	NA	NA	1	Wald ratio	Wald ratio	-1.2422	-2.94734	0.462946	0.869972	0.153332	NA
rs10231941	7	100532540	LDL cholesterol ("ieu-b-110")	Alzheimer's disease ("ieu-b-2")	439214	21982	41944	63926	C	T	C	T	FALSE	FALSE	0.177717	NA	0.0198565	-0.0026	0.00272709	0.0196	3.29989e-13	0.8962	NA	NA	NA	NA	NA	NA	NA	1	Wald ratio	Wald ratio	-0.130939	-2.06562	1.80374	0.987082	0.894468	NA
rs10832963	11	18664241	LDL cholesterol ("ieu-b-110")	Alzheimer's disease ("ieu-b-2")	439214	21982	41944	63926	G	T	G	T	FALSE	FALSE	0.744224	NA	0.0173059	0.0044	0.00239616	0.0166	5.10035e-13	0.790901	NA	NA	NA	NA	NA	NA	NA	1	Wald ratio	Wald ratio	0.254249	-1.6258	2.1343	0.95921	0.790963	NA
rs10910476	1	234734956	LDL cholesterol ("ieu-b-110")	Alzheimer's disease ("ieu-b-2")	439214	21982	41944	63926	T	C	T	C	FALSE	FALSE	0.555163	NA	0.0123938	0.01	0.00210193	0.015	3.69999e-09	0.5028	NA	NA	NA	NA	NA	NA	NA	1	Wald ratio	Wald ratio	0.806855	-1.5653	3.17901	1.21028	0.504985	NA
rs11014204	10	18720845	LDL cholesterol ("ieu-b-110")	Alzheimer's disease ("ieu-b-2")	439214	21982	41944	63926	T	C	T	C	FALSE	FALSE	0.280227	NA	0.0137924	0.013	0.00233007	0.0161	3.2e-09	0.4192	NA	NA	NA	NA	NA	NA	NA	1	Wald ratio	Wald ratio	0.942548	-1.34538	3.23047	1.16731	0.419405	NA
rs11065385	12	121423386	LDL cholesterol ("ieu-b-110")	Alzheimer's disease ("ieu-b-2")	439214	21982	41944	63926	G	A	G	A	FALSE	FALSE	0.690891	NA	-0.0244904	0.007	0.00225744	0.0154	1.99986e-27	0.6483	NA	NA	NA	NA	NA	NA	NA	1	Wald ratio	Wald ratio	-0.285826	-1.51831	0.946657	0.628818	0.649436	NA
rs11099097	4	81167309	LDL cholesterol ("ieu-b-110")	Alzheimer's disease ("ieu-b-2")	439214	21982	41944	63926	T	C	T	C	FALSE	FALSE	0.291333	NA	-0.0181876	-0.0251	0.00230231	0.0162	2.80027e-15	0.1212	NA	NA	NA	NA	NA	NA	NA	1	Wald ratio	Wald ratio	1.38006	-0.365744	3.12587	0.890717	0.12129	NA
rs111338114	7	100330492	LDL cholesterol ("ieu-b-110")	Alzheimer's disease ("ieu-b-2")	439214	21982	41944	63926	G	A	G	A	FALSE	FALSE	0.05601	NA	-0.0287743	0.0342	0.00492283	0.0306	5.1e-09	0.2636	NA	NA	NA	NA	NA	NA	NA	1	Wald ratio	Wald ratio	-1.18856	-3.27292	0.895799	1.06345	0.263718	NA
rs113177823	3	132217703	LDL cholesterol ("ieu-b-110")	Alzheimer's disease ("ieu-b-2")	439214	21982	41944	63926	A	G	A	G	FALSE	FALSE	0.054136	NA	-0.0411737	-0.0608	0.00466039	0.0412	1e-18	0.1401	NA	NA	NA	NA	NA	NA	NA	1	Wald ratio	Wald ratio	1.47667	-0.484581	3.43792	1.00064	0.140017	NA
rs115458560	1	110061974	LDL cholesterol ("ieu-b-110")	Alzheimer's disease ("ieu-b-2")	439214	21982	41944	63926	C	T	C	T	FALSE	FALSE	0.018563	NA	-0.0503391	-0.0099	0.0077049	0.0604	6.4003e-11	0.8698	NA	NA	NA	NA	NA	NA	NA	1	Wald ratio	Wald ratio	0.196666	-2.15506	2.5484	1.19986	0.869804	NA
rs11568318	2	234665498	LDL cholesterol ("ieu-b-110")	Alzheimer's disease ("ieu-b-2")	439214	21982	41944	63926	A	C	A	C	FALSE	FALSE	0.066246	NA	0.0256951	0.0299	0.00417849	0.0305	7.79992e-10	0.326	NA	NA	NA	NA	NA	NA	NA	1	Wald ratio	Wald ratio	1.16365	-1.16287	3.49016	1.187	0.326924	NA
rs11591147	1	55505647	LDL cholesterol ("ieu-b-110")	Alzheimer's disease ("ieu-b-2")	439214	21982	41944	63926	T	G	T	G	FALSE	FALSE	0.017468	NA	-0.348456	0.0304	0.00793088	0.0775	1e-200	0.6952	NA	NA	NA	NA	NA	NA	NA	1	Wald ratio	Wald ratio	-0.087242	-0.523165	0.348681	0.22241	0.694868	NA
rs11601507	11	5701074	LDL cholesterol ("ieu-b-110")	Alzheimer's disease ("ieu-b-2")	439214	21982	41944	63926	A	C	A	C	FALSE	FALSE	0.069468	NA	0.0322012	0.0247	0.00404981	0.0303	1.80011e-15	0.4155	NA	NA	NA	NA	NA	NA	NA	1	Wald ratio	Wald ratio	0.767052	-1.07723	2.61133	0.940959	0.414968	NA
rs11621792	14	24871926	LDL cholesterol ("ieu-b-110")	Alzheimer's disease ("ieu-b-2")	439214	21982	41944	63926	T	C	T	C	FALSE	FALSE	0.452867	NA	0.0191489	-0.0079	0.00211033	0.0151	1.10002e-19	0.604	NA	NA	NA	NA	NA	NA	NA	1	Wald ratio	Wald ratio	-0.412556	-1.95813	1.13302	0.788557	0.60085	NA
rs116734477	5	52095024	LDL cholesterol ("ieu-b-110")	Alzheimer's disease ("ieu-b-2")	439214	21982	41944	63926	T	C	T	C	FALSE	FALSE	0.040837	NA	-0.0473368	0.0399	0.0052819	0.039	3.19963e-19	0.3068	NA	NA	NA	NA	NA	NA	NA	1	Wald ratio	Wald ratio	-0.842896	-2.45771	0.771915	0.823883	0.306271	NA
rs117139027	8	29024943	LDL cholesterol ("ieu-b-110")	Alzheimer's disease ("ieu-b-2")	439214	21982	41944	63926	A	G	A	G	FALSE	FALSE	0.017594	NA	-0.0571106	0.0353	0.00792993	0.1141	5.90065e-13	0.756901	NA	NA	NA	NA	NA	NA	NA	1	Wald ratio	Wald ratio	-0.618099	-4.53394	3.29774	1.99788	0.757034	NA
rs117733303	6	160922870	LDL cholesterol ("ieu-b-110")	Alzheimer's disease ("ieu-b-2")	439214	21982	41944	63926	G	A	G	A	FALSE	FALSE	0.018422	NA	0.0838178	-0.032	0.00773844	0.0577	2.39994e-27	0.579499	NA	NA	NA	NA	NA	NA	NA	1	Wald ratio	Wald ratio	-0.38178	-1.73104	0.967479	0.688398	0.579173	NA
rs118039278	6	160985526	LDL cholesterol ("ieu-b-110")	Alzheimer's disease ("ieu-b-2")	439214	21982	41944	63926	A	G	A	G	FALSE	FALSE	0.078672	NA	0.0835056	-0.0333	0.00388533	0.0325	1.79887e-102	0.3058	NA	NA	NA	NA	NA	NA	NA	1	Wald ratio	Wald ratio	-0.398776	-1.1616	0.364047	0.389195	0.305545	NA
rs1183851	1	62958658	LDL cholesterol ("ieu-b-110")	Alzheimer's disease ("ieu-b-2")	439214	21982	41944	63926	C	T	C	T	FALSE	FALSE	0.395544	NA	0.024377	-0.0082	0.00213943	0.0147	4.49987e-30	0.5764	NA	NA	NA	NA	NA	NA	NA	1	Wald ratio	Wald ratio	-0.336383	-1.51832	0.845551	0.603027	0.576965	NA
rs12162782	22	50853626	LDL cholesterol ("ieu-b-110")	Alzheimer's disease ("ieu-b-2")	439214	21982	41944	63926	G	T	G	T	FALSE	FALSE	0.344365	NA	0.0129592	-0.0197	0.00219352	0.015	3.50002e-09	0.1879	NA	NA	NA	NA	NA	NA	NA	1	Wald ratio	Wald ratio	-1.52016	-3.78881	0.748503	1.15748	0.189071	NA
rs12246352	10	124705307	LDL cholesterol ("ieu-b-110")	Alzheimer's disease ("ieu-b-2")	439214	21982	41944	63926	G	A	G	A	FALSE	FALSE	0.103895	NA	0.0257335	-0.0356	0.00342791	0.0235	6.00067e-14	0.129	NA	NA	NA	NA	NA	NA	NA	1	Wald ratio	Wald ratio	-1.38341	-3.1733	0.406474	0.913207	0.129799	NA
rs1229984	4	100239319	LDL cholesterol ("ieu-b-110")	Alzheimer's disease ("ieu-b-2")	439214	21982	41944	63926	C	T	C	T	FALSE	FALSE	0.972799	NA	0.0525797	-0.0171	0.00633356	0.0351	1e-16	0.625801	NA	NA	NA	NA	NA	NA	NA	1	Wald ratio	Wald ratio	-0.325221	-1.63363	0.983193	0.667558	0.626131	NA
rs12445804	16	11706100	LDL cholesterol ("ieu-b-110")	Alzheimer's disease ("ieu-b-2")	439214	21982	41944	63926	A	G	A	G	FALSE	FALSE	0.074901	NA	0.0229888	0.0186	0.0040052	0.0294	9.49992e-09	0.527499	NA	NA	NA	NA	NA	NA	NA	1	Wald ratio	Wald ratio	0.80909	-1.69752	3.3157	1.27888	0.52696	NA
rs12471768	2	64928603	LDL cholesterol ("ieu-b-110")	Alzheimer's disease ("ieu-b-2")	439214	21982	41944	63926	C	T	C	T	FALSE	FALSE	0.704119	NA	0.0135999	0.0122	0.00228112	0.0158	2.5e-09	0.4386	NA	NA	NA	NA	NA	NA	NA	1	Wald ratio	Wald ratio	0.897065	-1.38001	3.17414	1.16177	0.440024	NA
rs1250258	2	216300185	LDL cholesterol ("ieu-b-110")	Alzheimer's disease ("ieu-b-2")	439214	21982	41944	63926	T	C	T	C	FALSE	FALSE	0.736649	NA	0.0137745	-0.0024	0.00236771	0.0165	5.99998e-09	0.8823	NA	NA	NA	NA	NA	NA	NA	1	Wald ratio	Wald ratio	-0.174235	-2.52205	2.17358	1.19787	0.884352	NA
rs1260326	2	27730940	LDL cholesterol ("ieu-b-110")	Alzheimer's disease ("ieu-b-2")	439214	21982	41944	63926	C	T	C	T	FALSE	FALSE	0.604443	NA	-0.0347299	-0.0147	0.00212546	0.0145	5.10035e-60	0.3099	NA	NA	NA	NA	NA	NA	NA	1	Wald ratio	Wald ratio	0.423266	-0.395049	1.24158	0.417508	0.310681	NA
rs12916	5	74656539	LDL cholesterol ("ieu-b-110")	Alzheimer's disease ("ieu-b-2")	439214	21982	41944	63926	C	T	C	T	FALSE	FALSE	0.400537	NA	0.0621175	-0.0074	0.00212705	0.0146	1.69824e-187	0.613999	NA	NA	NA	NA	NA	NA	NA	1	Wald ratio	Wald ratio	-0.119129	-0.579804	0.341546	0.235038	0.612261	NA
rs13076933	3	12327431	LDL cholesterol ("ieu-b-110")	Alzheimer's disease ("ieu-b-2")	439214	21982	41944	63926	G	T	G	T	FALSE	FALSE	0.259454	NA	-0.020994	-0.0127	0.00239027	0.0165	1.59993e-18	0.4431	NA	NA	NA	NA	NA	NA	NA	1	Wald ratio	Wald ratio	0.604935	-0.935505	2.14537	0.785939	0.44148	NA
rs13107325	4	103188709	LDL cholesterol ("ieu-b-110")	Alzheimer's disease ("ieu-b-2")	439214	21982	41944	63926	T	C	T	C	FALSE	FALSE	0.074895	NA	-0.0248331	0.0202	0.00396439	0.0273	3.79997e-10	0.4607	NA	NA	NA	NA	NA	NA	NA	1	Wald ratio	Wald ratio	-0.81343	-2.96814	1.34127	1.09934	0.459344	NA
rs13108218	4	3443931	LDL cholesterol ("ieu-b-110")	Alzheimer's disease ("ieu-b-2")	439214	21982	41944	63926	G	A	G	A	FALSE	FALSE	0.614867	NA	-0.0177871	0.0159	0.0021598	0.0155	1.80011e-16	0.3059	NA	NA	NA	NA	NA	NA	NA	1	Wald ratio	Wald ratio	-0.893906	-2.60189	0.814073	0.871418	0.304983	NA
rs13121616	4	7212389	LDL cholesterol ("ieu-b-110")	Alzheimer's disease ("ieu-b-2")	439214	21982	41944	63926	G	A	G	A	FALSE	FALSE	0.693553	NA	0.0128507	0.0073	0.00226135	0.0157	1.29999e-08	0.6401	NA	NA	NA	NA	NA	NA	NA	1	Wald ratio	Wald ratio	0.568062	-1.82652	2.96264	1.22172	0.641954	NA
rs145730801	14	94768196	LDL cholesterol ("ieu-b-110")	Alzheimer's disease ("ieu-b-2")	439214	21982	41944	63926	C	T	C	T	FALSE	FALSE	0.044378	NA	0.0359995	0.0684	0.00516918	0.0354	3.29989e-12	0.0532599	NA	NA	NA	NA	NA	NA	NA	1	Wald ratio	Wald ratio	1.90003	-0.0273337	3.82739	0.983347	0.0533344	NA
rs146433259	5	34713792	LDL cholesterol ("ieu-b-110")	Alzheimer's disease ("ieu-b-2")	439214	21982	41944	63926	T	C	T	C	FALSE	FALSE	0.011736	NA	-0.0569699	0.0773	0.0103828	0.0785	4.09996e-08	0.3246	NA	NA	NA	NA	NA	NA	NA	1	Wald ratio	Wald ratio	-1.35686	-4.05758	1.34387	1.37792	0.324765	NA
rs146534110	6	160578069	LDL cholesterol ("ieu-b-110")	Alzheimer's disease ("ieu-b-2")	439214	21982	41944	63926	T	G	T	G	FALSE	FALSE	0.013304	NA	0.0680211	0.0508	0.00910045	0.0676	7.8001e-14	0.4523	NA	NA	NA	NA	NA	NA	NA	1	Wald ratio	Wald ratio	0.746827	-1.20104	2.69469	0.993809	0.452364	NA
rs150474434	2	118845121	LDL cholesterol ("ieu-b-110")	Alzheimer's disease ("ieu-b-2")	439214	21982	41944	63926	A	G	A	G	FALSE	FALSE	0.101353	NA	-0.0347623	-0.0504	0.00347063	0.0252	1.29987e-23	0.0455795	NA	NA	NA	NA	NA	NA	NA	1	Wald ratio	Wald ratio	1.44985	0.0289969	2.8707	0.724923	0.0455003	NA
rs1556562	1	93034023	LDL cholesterol ("ieu-b-110")	Alzheimer's disease ("ieu-b-2")	439214	21982	41944	63926	T	G	T	G	FALSE	FALSE	0.790033	NA	0.0190249	-0.0262	0.00248903	0.0176	2.09991e-14	0.1379	NA	NA	NA	NA	NA	NA	NA	1	Wald ratio	Wald ratio	-1.37714	-3.19035	0.43606	0.925103	0.136583	NA
rs17050272	2	121306440	LDL cholesterol ("ieu-b-110")	Alzheimer's disease ("ieu-b-2")	439214	21982	41944	63926	A	G	A	G	FALSE	FALSE	0.409275	NA	-0.0205597	0.0041	0.00211549	0.0151	2.49977e-22	0.786799	NA	NA	NA	NA	NA	NA	NA	1	Wald ratio	Wald ratio	-0.199419	-1.63893	1.2401	0.734447	0.785989	NA
rs174564	11	61588305	LDL cholesterol ("ieu-b-110")	Alzheimer's disease ("ieu-b-2")	439214	21982	41944	63926	G	A	G	A	FALSE	FALSE	0.348557	NA	-0.0318977	-0.0117	0.0021896	0.0153	4.49987e-48	0.445	NA	NA	NA	NA	NA	NA	NA	1	Wald ratio	Wald ratio	0.366798	-0.573333	1.30693	0.479658	0.444447	NA
rs17476364	10	71094504	LDL cholesterol ("ieu-b-110")	Alzheimer's disease ("ieu-b-2")	439214	21982	41944	63926	C	T	C	T	FALSE	FALSE	0.108328	NA	-0.0216418	-0.0285	0.00335937	0.0251	1.2e-10	0.2565	NA	NA	NA	NA	NA	NA	NA	1	Wald ratio	Wald ratio	1.3169	-0.956298	3.59009	1.15979	0.256183	NA
rs17569873	20	62896110	LDL cholesterol ("ieu-b-110")	Alzheimer's disease ("ieu-b-2")	439214	21982	41944	63926	T	C	T	C	FALSE	FALSE	0.201299	NA	0.0171196	-0.0112	0.00260335	0.0181	4.79954e-11	0.534101	NA	NA	NA	NA	NA	NA	NA	1	Wald ratio	Wald ratio	-0.654221	-2.72647	1.41802	1.05727	0.536058	NA
rs1801689	17	64210580	LDL cholesterol ("ieu-b-110")	Alzheimer's disease ("ieu-b-2")	439214	21982	41944	63926	C	A	C	A	FALSE	FALSE	0.030551	NA	0.061862	-0.0572	0.00605788	0.0465	1.80011e-24	0.2192	NA	NA	NA	NA	NA	NA	NA	1	Wald ratio	Wald ratio	-0.924639	-2.39792	0.548641	0.751673	0.218657	NA
rs183130	16	56991363	LDL cholesterol ("ieu-b-110")	Alzheimer's disease ("ieu-b-2")	439214	21982	41944	63926	T	C	T	C	FALSE	FALSE	0.323808	NA	-0.0329541	-0.0028	0.00223034	0.0154	2.09991e-49	0.8565	NA	NA	NA	NA	NA	NA	NA	1	Wald ratio	Wald ratio	0.0849667	-0.830974	1.00091	0.467317	0.855725	NA
rs2066714	9	107586753	LDL cholesterol ("ieu-b-110")	Alzheimer's disease ("ieu-b-2")	439214	21982	41944	63926	C	T	C	T	FALSE	FALSE	0.128775	NA	0.0210151	-0.0377	0.00310964	0.0208	1.39991e-11	0.0702199	NA	NA	NA	NA	NA	NA	NA	1	Wald ratio	Wald ratio	-1.79395	-3.73389	0.14599	0.989765	0.069909	NA
rs2068888	10	94839642	LDL cholesterol ("ieu-b-110")	Alzheimer's disease ("ieu-b-2")	439214	21982	41944	63926	A	G	A	G	FALSE	FALSE	0.450695	NA	-0.0192081	-0.0137	0.00209421	0.0144	4.60045e-20	0.3431	NA	NA	NA	NA	NA	NA	NA	1	Wald ratio	Wald ratio	0.713241	-0.756139	2.18262	0.749684	0.341407	NA
rs2073547	7	44582331	LDL cholesterol ("ieu-b-110")	Alzheimer's disease ("ieu-b-2")	439214	21982	41944	63926	G	A	G	A	FALSE	FALSE	0.184007	NA	0.0355498	-0.0311	0.00267287	0.0189	2.29985e-40	0.0992705	NA	NA	NA	NA	NA	NA	NA	1	Wald ratio	Wald ratio	-0.874829	-1.91686	0.167202	0.531649	0.0998662	NA
rs2160994	12	50650057	LDL cholesterol ("ieu-b-110")	Alzheimer's disease ("ieu-b-2")	439214	21982	41944	63926	C	T	C	T	FALSE	FALSE	0.647494	NA	0.0182581	-0.0017	0.00218417	0.0153	6.29941e-17	0.9104	NA	NA	NA	NA	NA	NA	NA	1	Wald ratio	Wald ratio	-0.0931094	-1.73556	1.54934	0.837984	0.911528	NA
rs2238162	13	32959199	LDL cholesterol ("ieu-b-110")	Alzheimer's disease ("ieu-b-2")	439214	21982	41944	63926	T	C	T	C	FALSE	FALSE	0.522955	NA	-0.0165008	0.0081	0.00208847	0.0142	2.80027e-15	0.5699	NA	NA	NA	NA	NA	NA	NA	1	Wald ratio	Wald ratio	-0.490885	-2.17759	1.19582	0.860564	0.568391	NA
rs2250802	10	113921354	LDL cholesterol ("ieu-b-110")	Alzheimer's disease ("ieu-b-2")	439214	21982	41944	63926	A	G	A	G	FALSE	FALSE	0.72434	NA	-0.0181939	-0.0091	0.00233224	0.0156	6.09958e-15	0.559899	NA	NA	NA	NA	NA	NA	NA	1	Wald ratio	Wald ratio	0.500168	-1.1804	2.18073	0.85743	0.559669	NA
rs2256814	20	62373983	LDL cholesterol ("ieu-b-110")	Alzheimer's disease ("ieu-b-2")	439214	21982	41944	63926	A	G	A	G	FALSE	FALSE	0.197877	NA	0.0152618	0.0258	0.00262512	0.0181	6.1e-09	0.1546	NA	NA	NA	NA	NA	NA	NA	1	Wald ratio	Wald ratio	1.6905	-0.634001	4.01499	1.18597	0.154037	NA
rs2287622	2	169830328	LDL cholesterol ("ieu-b-110")	Alzheimer's disease ("ieu-b-2")	439214	21982	41944	63926	G	A	G	A	FALSE	FALSE	0.602794	NA	-0.0211572	-0.0158	0.00212931	0.0145	2.90001e-23	0.2758	NA	NA	NA	NA	NA	NA	NA	1	Wald ratio	Wald ratio	0.746791	-0.596487	2.09007	0.685346	0.275865	NA
rs2519093	9	136141870	LDL cholesterol ("ieu-b-110")	Alzheimer's disease ("ieu-b-2")	439214	21982	41944	63926	T	C	T	C	FALSE	FALSE	0.18451	NA	0.0557289	-0.0107	0.0026865	0.0181	1.39991e-95	0.5549	NA	NA	NA	NA	NA	NA	NA	1	Wald ratio	Wald ratio	-0.192001	-0.828583	0.444581	0.324787	0.554413	NA
rs2618566	20	17844684	LDL cholesterol ("ieu-b-110")	Alzheimer's disease ("ieu-b-2")	439214	21982	41944	63926	T	G	T	G	FALSE	FALSE	0.659861	NA	-0.0249198	-0.0163	0.00219993	0.0154	9.60064e-30	0.292	NA	NA	NA	NA	NA	NA	NA	1	Wald ratio	Wald ratio	0.654098	-0.557147	1.86534	0.617982	0.289854	NA
rs2642438	1	220970028	LDL cholesterol ("ieu-b-110")	Alzheimer's disease ("ieu-b-2")	439214	21982	41944	63926	G	A	G	A	FALSE	FALSE	0.702657	NA	0.0253218	0.0154	0.00227308	0.0165	8.00018e-29	0.3482	NA	NA	NA	NA	NA	NA	NA	1	Wald ratio	Wald ratio	0.608172	-0.668989	1.88533	0.651612	0.350648	NA
rs2737265	8	116667634	LDL cholesterol ("ieu-b-110")	Alzheimer's disease ("ieu-b-2")	439214	21982	41944	63926	G	A	G	A	FALSE	FALSE	0.28046	NA	-0.0202743	0.0297	0.002322	0.016	2.49977e-18	0.0632397	NA	NA	NA	NA	NA	NA	NA	1	Wald ratio	Wald ratio	-1.46491	-3.01169	0.0818771	0.789176	0.0634179	NA
rs2738447	19	11227480	LDL cholesterol ("ieu-b-110")	Alzheimer's disease ("ieu-b-2")	439214	21982	41944	63926	C	A	C	A	FALSE	FALSE	0.592612	NA	0.0422734	-0.0058	0.00211024	0.0145	2.90001e-89	0.690699	NA	NA	NA	NA	NA	NA	NA	1	Wald ratio	Wald ratio	-0.137202	-0.809492	0.535088	0.343005	0.689157	NA
rs2745353	6	127452935	LDL cholesterol ("ieu-b-110")	Alzheimer's disease ("ieu-b-2")	439214	21982	41944	63926	T	C	T	C	FALSE	FALSE	0.5181	NA	0.0126963	0.0094	0.00208336	0.0143	1.09999e-09	0.5126	NA	NA	NA	NA	NA	NA	NA	1	Wald ratio	Wald ratio	0.740373	-1.4672	2.94795	1.12631	0.510961	NA
rs2820226	6	35045281	LDL cholesterol ("ieu-b-110")	Alzheimer's disease ("ieu-b-2")	439214	21982	41944	63926	A	G	A	G	FALSE	FALSE	0.451903	NA	-0.012864	-0.0072	0.00209731	0.0144	8.60003e-10	0.616401	NA	NA	NA	NA	NA	NA	NA	1	Wald ratio	Wald ratio	0.559701	-1.63433	2.75373	1.1194	0.617075	NA
rs28406917	7	21449451	LDL cholesterol ("ieu-b-110")	Alzheimer's disease ("ieu-b-2")	439214	21982	41944	63926	T	C	T	C	FALSE	FALSE	0.427624	NA	0.0119057	-0.0044	0.00211433	0.0146	1.79999e-08	0.7641	NA	NA	NA	NA	NA	NA	NA	1	Wald ratio	Wald ratio	-0.369571	-2.77313	2.03398	1.2263	0.763132	NA
rs28590710	5	71932487	LDL cholesterol ("ieu-b-110")	Alzheimer's disease ("ieu-b-2")	439214	21982	41944	63926	A	G	A	G	FALSE	FALSE	0.196791	NA	-0.017618	0.0052	0.00274759	0.0411	1.40001e-10	0.8992	NA	NA	NA	NA	NA	NA	NA	1	Wald ratio	Wald ratio	-0.295153	-4.86752	4.27722	2.33284	0.89932	NA
rs28615248	8	55451193	LDL cholesterol ("ieu-b-110")	Alzheimer's disease ("ieu-b-2")	439214	21982	41944	63926	C	T	C	T	FALSE	FALSE	0.196095	NA	0.0184347	0.0195	0.00263568	0.019	2.70023e-12	0.3034	NA	NA	NA	NA	NA	NA	NA	1	Wald ratio	Wald ratio	1.05779	-0.962316	3.07789	1.03066	0.304743	NA
rs28631087	1	235109214	LDL cholesterol ("ieu-b-110")	Alzheimer's disease ("ieu-b-2")	439214	21982	41944	63926	C	T	C	T	FALSE	FALSE	0.21274	NA	-0.0161901	0.0176	0.0025459	0.0203	2e-10	0.3869	NA	NA	NA	NA	NA	NA	NA	1	Wald ratio	Wald ratio	-1.08708	-3.54464	1.37047	1.25385	0.385945	NA
rs28814720	8	141990421	LDL cholesterol ("ieu-b-110")	Alzheimer's disease ("ieu-b-2")	439214	21982	41944	63926	G	A	G	A	FALSE	FALSE	0.519766	NA	0.0121747	0.0002	0.00215073	0.0143	1.5e-08	0.9894	TRUE	rs28814720	rs9324540	A	G	T	G	1	Wald ratio	Wald ratio	0.0164275	-2.28572	2.31858	1.17457	0.988841	NA
rs34265667	8	41542093	LDL cholesterol ("ieu-b-110")	Alzheimer's disease ("ieu-b-2")	439214	21982	41944	63926	A	G	A	G	FALSE	FALSE	0.033987	NA	-0.0320529	0.0632	0.00575731	0.0448	2.59998e-08	0.158	NA	NA	NA	NA	NA	NA	NA	1	Wald ratio	Wald ratio	-1.97174	-4.71121	0.767731	1.39769	0.158329	NA
rs34568880	6	31514448	LDL cholesterol ("ieu-b-110")	Alzheimer's disease ("ieu-b-2")	439214	21982	41944	63926	T	C	T	C	FALSE	FALSE	0.013313	NA	0.0560827	0.0453	0.00908804	0.0592	6.80002e-10	0.4435	NA	NA	NA	NA	NA	NA	NA	1	Wald ratio	Wald ratio	0.807736	-1.26121	2.87668	1.05558	0.444151	NA
rs35511051	19	58665817	LDL cholesterol ("ieu-b-110")	Alzheimer's disease ("ieu-b-2")	439214	21982	41944	63926	A	C	A	C	FALSE	FALSE	0.209985	NA	-0.0217862	-0.0121	0.00254546	0.0182	1.10002e-17	0.507	NA	NA	NA	NA	NA	NA	NA	1	Wald ratio	Wald ratio	0.555397	-1.08197	2.19276	0.835391	0.506156	NA
rs35882350	12	623129	LDL cholesterol ("ieu-b-110")	Alzheimer's disease ("ieu-b-2")	439214	21982	41944	63926	G	A	G	A	FALSE	FALSE	0.261067	NA	0.0139684	-0.0166	0.00237417	0.0173	4e-09	0.3384	NA	NA	NA	NA	NA	NA	NA	1	Wald ratio	Wald ratio	-1.1884	-3.61588	1.23908	1.23851	0.337288	NA
rs3732359	3	119536429	LDL cholesterol ("ieu-b-110")	Alzheimer's disease ("ieu-b-2")	439214	21982	41944	63926	A	G	A	G	FALSE	FALSE	0.78012	NA	-0.0173556	0.0113	0.00252038	0.0169	5.70033e-12	0.502599	NA	NA	NA	NA	NA	NA	NA	1	Wald ratio	Wald ratio	-0.651087	-2.55963	1.25746	0.973749	0.503726	NA
rs3780181	9	2640759	LDL cholesterol ("ieu-b-110")	Alzheimer's disease ("ieu-b-2")	439214	21982	41944	63926	G	A	G	A	FALSE	FALSE	0.067627	NA	-0.0278983	-0.0349	0.00418323	0.0302	2.60016e-11	0.2467	NA	NA	NA	NA	NA	NA	NA	1	Wald ratio	Wald ratio	1.25097	-0.870734	3.37268	1.0825	0.247833	NA
rs3823376	6	29944184	LDL cholesterol ("ieu-b-110")	Alzheimer's disease ("ieu-b-2")	439214	21982	41944	63926	T	C	T	C	FALSE	FALSE	0.502179	NA	0.0172774	-0.0238	0.0020812	0.0152	1e-16	0.1161	NA	NA	NA	NA	NA	NA	NA	1	Wald ratio	Wald ratio	-1.37752	-3.10186	0.346811	0.879762	0.117398	NA
rs4148826	7	87074419	LDL cholesterol ("ieu-b-110")	Alzheimer's disease ("ieu-b-2")	439214	21982	41944	63926	C	T	C	T	FALSE	FALSE	0.18045	NA	-0.0157917	0.0297	0.0027233	0.0184	6.69993e-09	0.1077	NA	NA	NA	NA	NA	NA	NA	1	Wald ratio	Wald ratio	-1.88073	-4.16447	0.402997	1.16517	0.106499	NA
rs4263041	19	45438643	LDL cholesterol ("ieu-b-110")	Alzheimer's disease ("ieu-b-2")	439214	21982	41944	63926	G	A	G	A	FALSE	FALSE	0.283209	NA	-0.0699797	-0.0501	0.00251019	0.0251	4.89779e-171	0.0460299	NA	NA	NA	NA	NA	NA	NA	1	Wald ratio	Wald ratio	0.715922	0.012918	1.41893	0.358675	0.0459322	NA
rs4307732	11	126244955	LDL cholesterol ("ieu-b-110")	Alzheimer's disease ("ieu-b-2")	439214	21982	41944	63926	A	G	A	G	FALSE	FALSE	0.105876	NA	0.0448315	0.0322	0.0033985	0.0231	9.79941e-40	0.1628	NA	NA	NA	NA	NA	NA	NA	1	Wald ratio	Wald ratio	0.718245	-0.29167	1.72816	0.515263	0.163336	NA
rs438568	20	12958687	LDL cholesterol ("ieu-b-110")	Alzheimer's disease ("ieu-b-2")	439214	21982	41944	63926	G	A	G	A	FALSE	FALSE	0.609246	NA	0.0124777	-0.0165	0.00213986	0.0146	5.49997e-09	0.2597	NA	NA	NA	NA	NA	NA	NA	1	Wald ratio	Wald ratio	-1.32236	-3.61573	0.971012	1.17009	0.258419	NA
rs440677	19	11285390	LDL cholesterol ("ieu-b-110")	Alzheimer's disease ("ieu-b-2")	439214	21982	41944	63926	A	G	A	G	FALSE	FALSE	0.623063	NA	-0.0159238	-0.0025	0.00215434	0.0154	1.50003e-13	0.8722	NA	NA	NA	NA	NA	NA	NA	1	Wald ratio	Wald ratio	0.156998	-1.73853	2.05253	0.967106	0.87104	NA
rs4666384	2	20575012	LDL cholesterol ("ieu-b-110")	Alzheimer's disease ("ieu-b-2")	439214	21982	41944	63926	G	A	G	A	FALSE	FALSE	0.678914	NA	-0.016633	0.0119	0.00224003	0.0158	1.10002e-13	0.451	NA	NA	NA	NA	NA	NA	NA	1	Wald ratio	Wald ratio	-0.715445	-2.57729	1.1464	0.949919	0.451351	NA
rs4738684	8	59393273	LDL cholesterol ("ieu-b-110")	Alzheimer's disease ("ieu-b-2")	439214	21982	41944	63926	G	A	G	A	FALSE	FALSE	0.664652	NA	-0.0315439	-0.0011	0.00220937	0.015	2.99985e-46	0.9404	NA	NA	NA	NA	NA	NA	NA	1	Wald ratio	Wald ratio	0.034872	-0.897162	0.966906	0.475528	0.941541	NA
rs4930163	11	65591348	LDL cholesterol ("ieu-b-110")	Alzheimer's disease ("ieu-b-2")	439214	21982	41944	63926	A	G	A	G	FALSE	FALSE	0.159456	NA	0.0174597	0.0151	0.00285203	0.0196	9.20005e-10	0.4431	NA	NA	NA	NA	NA	NA	NA	1	Wald ratio	Wald ratio	0.864849	-1.33542	3.06512	1.12259	0.441058	NA
rs4970834	1	109814880	LDL cholesterol ("ieu-b-110")	Alzheimer's disease ("ieu-b-2")	439214	21982	41944	63926	T	C	T	C	FALSE	FALSE	0.186642	NA	-0.105303	-0.0096	0.00268179	0.0183	1e-200	0.6003	NA	NA	NA	NA	NA	NA	NA	1	Wald ratio	Wald ratio	0.0911655	-0.249452	0.431783	0.173784	0.599868	NA
rs556107	1	234853059	LDL cholesterol ("ieu-b-110")	Alzheimer's disease ("ieu-b-2")	439214	21982	41944	63926	T	C	T	C	FALSE	FALSE	0.523338	NA	0.0351712	0.0127	0.00208846	0.0145	1.20005e-63	0.38	NA	NA	NA	NA	NA	NA	NA	1	Wald ratio	Wald ratio	0.361091	-0.446957	1.16914	0.412269	0.381105	NA
rs55637835	1	55466303	LDL cholesterol ("ieu-b-110")	Alzheimer's disease ("ieu-b-2")	439214	21982	41944	63926	T	C	T	C	FALSE	FALSE	0.120881	NA	-0.0187129	0.0072	0.00324835	0.0247	8.40001e-09	0.771101	NA	NA	NA	NA	NA	NA	NA	1	Wald ratio	Wald ratio	-0.384761	-2.97185	2.20233	1.31995	0.77067	NA
rs55714927	17	7080316	LDL cholesterol ("ieu-b-110")	Alzheimer's disease ("ieu-b-2")	439214	21982	41944	63926	T	C	T	C	FALSE	FALSE	0.190364	NA	-0.0264314	-0.0028	0.00265551	0.0218	2.39994e-23	0.8966	NA	NA	NA	NA	NA	NA	NA	1	Wald ratio	Wald ratio	0.105935	-1.51063	1.7225	0.824777	0.8978	NA
rs55831924	8	145031968	LDL cholesterol ("ieu-b-110")	Alzheimer's disease ("ieu-b-2")	439214	21982	41944	63926	T	C	T	C	FALSE	FALSE	0.361448	NA	0.0156761	0.0259	0.0021829	0.0153	6.89922e-13	0.0894396	NA	NA	NA	NA	NA	NA	NA	1	Wald ratio	Wald ratio	1.6522	-0.260779	3.56517	0.976008	0.0904916	NA
rs56236159	2	3636478	LDL cholesterol ("ieu-b-110")	Alzheimer's disease ("ieu-b-2")	439214	21982	41944	63926	G	T	G	T	FALSE	FALSE	0.13149	NA	0.0177139	0.0002	0.00307979	0.0219	8.79995e-09	0.9916	NA	NA	NA	NA	NA	NA	NA	1	Wald ratio	Wald ratio	0.0112906	-2.41189	2.43447	1.23632	0.992713	NA
rs597808	12	111973358	LDL cholesterol ("ieu-b-110")	Alzheimer's disease ("ieu-b-2")	439214	21982	41944	63926	G	A	G	A	FALSE	FALSE	0.515915	NA	0.0271066	0.0182	0.00209151	0.0149	2.09991e-38	0.2218	NA	NA	NA	NA	NA	NA	NA	1	Wald ratio	Wald ratio	0.671423	-0.405953	1.7488	0.549682	0.221906	NA
rs6031587	20	43038249	LDL cholesterol ("ieu-b-110")	Alzheimer's disease ("ieu-b-2")	439214	21982	41944	63926	T	C	T	C	FALSE	FALSE	0.071963	NA	-0.0256479	0.0159	0.00413761	0.0291	5.69994e-10	0.584501	NA	NA	NA	NA	NA	NA	NA	1	Wald ratio	Wald ratio	-0.619934	-2.84374	1.60387	1.1346	0.584797	NA
rs60612724	7	98874892	LDL cholesterol ("ieu-b-110")	Alzheimer's disease ("ieu-b-2")	439214	21982	41944	63926	G	A	G	A	FALSE	FALSE	0.038647	NA	0.0323852	0.0495	0.00541912	0.0381	2.30001e-09	0.1939	NA	NA	NA	NA	NA	NA	NA	1	Wald ratio	Wald ratio	1.52848	-0.777392	3.83434	1.17646	0.193871	NA
rs6074012	20	44700166	LDL cholesterol ("ieu-b-110")	Alzheimer's disease ("ieu-b-2")	439214	21982	41944	63926	C	T	C	T	FALSE	FALSE	0.523914	NA	0.0116537	0.0023	0.00208962	0.0142	2.39999e-08	0.8699	NA	NA	NA	NA	NA	NA	NA	1	Wald ratio	Wald ratio	0.197362	-2.19089	2.58562	1.2185	0.871328	NA
rs61003864	7	36189798	LDL cholesterol ("ieu-b-110")	Alzheimer's disease ("ieu-b-2")	439214	21982	41944	63926	C	T	C	T	FALSE	FALSE	0.187128	NA	0.0155966	-0.0278	0.00267616	0.0182	5.60003e-09	0.1261	NA	NA	NA	NA	NA	NA	NA	1	Wald ratio	Wald ratio	-1.78244	-4.0696	0.504725	1.16692	0.126644	NA
rs61754230	12	72179446	LDL cholesterol ("ieu-b-110")	Alzheimer's disease ("ieu-b-2")	439214	21982	41944	63926	T	C	T	C	FALSE	FALSE	0.019784	NA	0.0430117	-0.0545	0.00748441	0.0829	9.09997e-09	0.511	NA	NA	NA	NA	NA	NA	NA	1	Wald ratio	Wald ratio	-1.2671	-5.04477	2.51057	1.92738	0.510912	NA
rs61988556	14	73439258	LDL cholesterol ("ieu-b-110")	Alzheimer's disease ("ieu-b-2")	439214	21982	41944	63926	C	T	C	T	FALSE	FALSE	0.086142	NA	-0.0224158	0.0384	0.00372109	0.0259	1.7e-09	0.1378	NA	NA	NA	NA	NA	NA	NA	1	Wald ratio	Wald ratio	-1.71308	-3.97773	0.551575	1.15544	0.138174	NA
rs62033400	16	53811788	LDL cholesterol ("ieu-b-110")	Alzheimer's disease ("ieu-b-2")	439214	21982	41944	63926	G	A	G	A	FALSE	FALSE	0.394662	NA	-0.0144167	0.0075	0.00213447	0.0146	1.39991e-11	0.6048	NA	NA	NA	NA	NA	NA	NA	1	Wald ratio	Wald ratio	-0.52023	-2.50515	1.46469	1.01271	0.607463	NA
rs6495122	15	75125645	LDL cholesterol ("ieu-b-110")	Alzheimer's disease ("ieu-b-2")	439214	21982	41944	63926	C	A	C	A	FALSE	FALSE	0.591279	NA	0.0143852	0.0191	0.00211976	0.0144	1.20005e-11	0.1847	NA	NA	NA	NA	NA	NA	NA	1	Wald ratio	Wald ratio	1.32775	-0.634263	3.28977	1.00103	0.184711	NA
rs6544713	2	44073881	LDL cholesterol ("ieu-b-110")	Alzheimer's disease ("ieu-b-2")	439214	21982	41944	63926	C	T	C	T	FALSE	FALSE	0.676864	NA	-0.0537152	0.0258	0.00222274	0.0154	5.00035e-129	0.09438	NA	NA	NA	NA	NA	NA	NA	1	Wald ratio	Wald ratio	-0.480311	-1.04224	0.0816156	0.286697	0.0938705	NA
rs6560499	9	78730766	LDL cholesterol ("ieu-b-110")	Alzheimer's disease ("ieu-b-2")	439214	21982	41944	63926	A	G	A	G	FALSE	FALSE	0.576007	NA	-0.0122028	0.0024	0.00212189	0.0145	8.9e-09	0.8664	NA	NA	NA	NA	NA	NA	NA	1	Wald ratio	Wald ratio	-0.196676	-2.52565	2.1323	1.18825	0.868537	NA
rs6602912	13	114546549	LDL cholesterol ("ieu-b-110")	Alzheimer's disease ("ieu-b-2")	439214	21982	41944	63926	G	T	G	T	FALSE	FALSE	0.284854	NA	0.0221997	-0.0052	0.00231001	0.0163	7.19946e-22	0.747799	NA	NA	NA	NA	NA	NA	NA	1	Wald ratio	Wald ratio	-0.234237	-1.67336	1.20488	0.734244	0.749713	NA
rs6667939	1	199000727	LDL cholesterol ("ieu-b-110")	Alzheimer's disease ("ieu-b-2")	439214	21982	41944	63926	T	C	T	C	FALSE	FALSE	0.71867	NA	0.0153061	0.0025	0.00232969	0.0162	5.00035e-11	0.8768	TRUE	rs6667939	rs6427756	C	T	A	G	1	Wald ratio	Wald ratio	0.163334	-1.91113	2.2378	1.0584	0.877357	NA
rs6680227	1	109798914	LDL cholesterol ("ieu-b-110")	Alzheimer's disease ("ieu-b-2")	439214	21982	41944	63926	A	G	A	G	FALSE	FALSE	0.035237	NA	-0.0746581	-0.0004	0.00563322	0.0382	4.30031e-40	0.9908	NA	NA	NA	NA	NA	NA	NA	1	Wald ratio	Wald ratio	0.00535776	-0.997507	1.00822	0.511666	0.991645	NA
rs6709904	2	44080324	LDL cholesterol ("ieu-b-110")	Alzheimer's disease ("ieu-b-2")	439214	21982	41944	63926	G	A	G	A	FALSE	FALSE	0.112585	NA	-0.043441	-0.028	0.00329601	0.0222	1.10002e-39	0.2078	NA	NA	NA	NA	NA	NA	NA	1	Wald ratio	Wald ratio	0.644552	-0.357082	1.64619	0.511038	0.207215	NA
rs6874202	5	156391628	LDL cholesterol ("ieu-b-110")	Alzheimer's disease ("ieu-b-2")	439214	21982	41944	63926	C	T	C	T	FALSE	FALSE	0.634269	NA	0.032331	0.0087	0.00216292	0.0149	1.59993e-50	0.5574	NA	NA	NA	NA	NA	NA	NA	1	Wald ratio	Wald ratio	0.269092	-0.63419	1.17237	0.460858	0.559293	NA
rs7108486	11	5677158	LDL cholesterol ("ieu-b-110")	Alzheimer's disease ("ieu-b-2")	439214	21982	41944	63926	C	T	C	T	FALSE	FALSE	0.023721	NA	-0.0386029	0.0144	0.00692024	0.051	2.39999e-08	0.7782	NA	NA	NA	NA	NA	NA	NA	1	Wald ratio	Wald ratio	-0.373029	-2.96247	2.21641	1.32114	0.777673	NA
rs71311871	3	58420613	LDL cholesterol ("ieu-b-110")	Alzheimer's disease ("ieu-b-2")	439214	21982	41944	63926	G	A	G	A	FALSE	FALSE	0.083052	NA	-0.0283073	0.0052	0.00378458	0.0249	7.50067e-14	0.8348	NA	NA	NA	NA	NA	NA	NA	1	Wald ratio	Wald ratio	-0.183698	-1.90778	1.54038	0.879632	0.834577	NA
rs7202323	16	72217113	LDL cholesterol ("ieu-b-110")	Alzheimer's disease ("ieu-b-2")	439214	21982	41944	63926	G	T	G	T	FALSE	FALSE	0.229741	NA	-0.0255365	0.0071	0.00247732	0.0166	6.4998e-25	0.667599	NA	NA	NA	NA	NA	NA	NA	1	Wald ratio	Wald ratio	-0.278033	-1.55213	0.996064	0.65005	0.668862	NA
rs7241918	18	47160953	LDL cholesterol ("ieu-b-110")	Alzheimer's disease ("ieu-b-2")	439214	21982	41944	63926	T	G	T	G	FALSE	FALSE	0.82411	NA	0.0157471	-0.0028	0.00274939	0.0195	1e-08	0.887	NA	NA	NA	NA	NA	NA	NA	1	Wald ratio	Wald ratio	-0.177811	-2.60492	2.2493	1.23832	0.885824	NA
rs72911393	17	76391005	LDL cholesterol ("ieu-b-110")	Alzheimer's disease ("ieu-b-2")	439214	21982	41944	63926	T	C	T	C	FALSE	FALSE	0.147618	NA	-0.0182619	0.0072	0.00294119	0.0199	5.30005e-10	0.716901	NA	NA	NA	NA	NA	NA	NA	1	Wald ratio	Wald ratio	-0.394263	-2.53008	1.74155	1.0897	0.717495	NA
rs76468627	10	116033892	LDL cholesterol ("ieu-b-110")	Alzheimer's disease ("ieu-b-2")	439214	21982	41944	63926	T	C	T	C	FALSE	FALSE	0.07587	NA	-0.0217346	0.0104	0.00394926	0.0278	3.69999e-08	0.707801	NA	NA	NA	NA	NA	NA	NA	1	Wald ratio	Wald ratio	-0.4785	-2.98547	2.02847	1.27907	0.708329	NA
rs7734476	5	122848876	LDL cholesterol ("ieu-b-110")	Alzheimer's disease ("ieu-b-2")	439214	21982	41944	63926	A	G	A	G	FALSE	FALSE	0.550077	NA	0.0187595	0.0228	0.00209401	0.0144	3.29989e-19	0.112	NA	NA	NA	NA	NA	NA	NA	1	Wald ratio	Wald ratio	1.21538	-0.289134	2.7199	0.767611	0.113346	NA
rs7746081	6	16126934	LDL cholesterol ("ieu-b-110")	Alzheimer's disease ("ieu-b-2")	439214	21982	41944	63926	A	G	A	G	FALSE	FALSE	0.304113	NA	-0.0234725	0.0157	0.00226701	0.0153	4.00037e-25	0.3047	NA	NA	NA	NA	NA	NA	NA	1	Wald ratio	Wald ratio	-0.668868	-1.94645	0.608712	0.651827	0.304824	NA
rs77542162	17	67081278	LDL cholesterol ("ieu-b-110")	Alzheimer's disease ("ieu-b-2")	439214	21982	41944	63926	G	A	G	A	FALSE	FALSE	0.022495	NA	0.128484	0.0298	0.0070401	0.0516	2.09991e-74	0.5644	NA	NA	NA	NA	NA	NA	NA	1	Wald ratio	Wald ratio	0.231935	-0.555213	1.01908	0.401606	0.563589	NA
rs7776054	6	135418916	LDL cholesterol ("ieu-b-110")	Alzheimer's disease ("ieu-b-2")	439214	21982	41944	63926	G	A	G	A	FALSE	FALSE	0.261313	NA	-0.0162316	0.0023	0.00237493	0.0164	8.19974e-12	0.8865	NA	NA	NA	NA	NA	NA	NA	1	Wald ratio	Wald ratio	-0.141699	-2.12203	1.83864	1.01037	0.888467	NA
rs77960347	18	47109955	LDL cholesterol ("ieu-b-110")	Alzheimer's disease ("ieu-b-2")	439214	21982	41944	63926	G	A	G	A	FALSE	FALSE	0.013351	NA	0.0706209	-0.0044	0.00908667	0.0647	7.70016e-15	0.9456	NA	NA	NA	NA	NA	NA	NA	1	Wald ratio	Wald ratio	-0.0623045	-1.85798	1.73337	0.916159	0.945781	NA
rs79220007	6	26098474	LDL cholesterol ("ieu-b-110")	Alzheimer's disease ("ieu-b-2")	439214	21982	41944	63926	C	T	C	T	FALSE	FALSE	0.076135	NA	-0.057338	-0.0042	0.00392142	0.0308	1.99986e-48	0.8917	NA	NA	NA	NA	NA	NA	NA	1	Wald ratio	Wald ratio	0.0732499	-0.979595	1.12609	0.537166	0.891534	NA
rs79828839	10	52352431	LDL cholesterol ("ieu-b-110")	Alzheimer's disease ("ieu-b-2")	439214	21982	41944	63926	T	C	T	C	FALSE	FALSE	0.198784	NA	0.0144987	-0.0107	0.00261498	0.0182	2.90001e-08	0.5583	NA	NA	NA	NA	NA	NA	NA	1	Wald ratio	Wald ratio	-0.737997	-3.19836	1.72236	1.25528	0.556591	NA
rs869412	7	1074134	LDL cholesterol ("ieu-b-110")	Alzheimer's disease ("ieu-b-2")	439214	21982	41944	63926	C	T	C	T	FALSE	FALSE	0.225684	NA	-0.0142314	-0.0152	0.00250093	0.0177	1.29999e-08	0.3924	NA	NA	NA	NA	NA	NA	NA	1	Wald ratio	Wald ratio	1.06806	-1.36965	3.50577	1.24373	0.390475	NA
rs880315	1	10796866	LDL cholesterol ("ieu-b-110")	Alzheimer's disease ("ieu-b-2")	439214	21982	41944	63926	C	T	C	T	FALSE	FALSE	0.34024	NA	-0.0152225	-0.0007	0.00220678	0.0153	5.30029e-12	0.9619	NA	NA	NA	NA	NA	NA	NA	1	Wald ratio	Wald ratio	0.0459846	-1.92399	2.01596	1.00509	0.963508	NA
rs9289196	3	122268506	LDL cholesterol ("ieu-b-110")	Alzheimer's disease ("ieu-b-2")	439214	21982	41944	63926	C	T	C	T	FALSE	FALSE	0.173786	NA	0.0173702	0.0181	0.00275673	0.0194	2.99999e-10	0.3518	NA	NA	NA	NA	NA	NA	NA	1	Wald ratio	Wald ratio	1.04201	-1.14702	3.23105	1.11686	0.350825	NA
rs934197	2	21267461	LDL cholesterol ("ieu-b-110")	Alzheimer's disease ("ieu-b-2")	439214	21982	41944	63926	A	G	A	G	FALSE	FALSE	0.33544	NA	0.0832348	0.0043	0.00220298	0.0157	1e-200	0.785899	NA	NA	NA	NA	NA	NA	NA	1	Wald ratio	Wald ratio	0.0516611	-0.31804	0.421362	0.188623	0.784173	NA
rs9471968	6	42905235	LDL cholesterol ("ieu-b-110")	Alzheimer's disease ("ieu-b-2")	439214	21982	41944	63926	G	A	G	A	FALSE	FALSE	0.545696	NA	-0.0116148	0.0151	0.00209345	0.0144	2.90001e-08	0.2922	NA	NA	NA	NA	NA	NA	NA	1	Wald ratio	Wald ratio	-1.30007	-3.73007	1.12994	1.2398	0.294357	NA
rs9496567	6	100602753	LDL cholesterol ("ieu-b-110")	Alzheimer's disease ("ieu-b-2")	439214	21982	41944	63926	A	G	A	G	FALSE	FALSE	0.243458	NA	-0.0174316	-0.0022	0.00243272	0.0171	7.8001e-13	0.8988	NA	NA	NA	NA	NA	NA	NA	1	Wald ratio	Wald ratio	0.126208	-1.79651	2.04892	0.980977	0.897631	NA
rs960596	22	41393520	LDL cholesterol ("ieu-b-110")	Alzheimer's disease ("ieu-b-2")	439214	21982	41944	63926	T	C	T	C	FALSE	FALSE	0.33932	NA	0.0135068	-0.0029	0.00221758	0.0155	1.09999e-09	0.8494	NA	NA	NA	NA	NA	NA	NA	1	Wald ratio	Wald ratio	-0.214707	-2.46394	2.03453	1.14757	0.851585	NA
rs9834932	3	32535382	LDL cholesterol ("ieu-b-110")	Alzheimer's disease ("ieu-b-2")	439214	21982	41944	63926	G	A	G	A	FALSE	FALSE	0.08883	NA	-0.0322172	0.0046	0.00366408	0.0254	1.50003e-18	0.8557	NA	NA	NA	NA	NA	NA	NA	1	Wald ratio	Wald ratio	-0.142781	-1.68804	1.40248	0.788399	0.856287	NA
rs9894946	17	7571080	LDL cholesterol ("ieu-b-110")	Alzheimer's disease ("ieu-b-2")	439214	21982	41944	63926	G	A	G	A	FALSE	FALSE	0.841112	NA	-0.0173333	-0.0162	0.00290132	0.021	2.30001e-09	0.4415	NA	NA	NA	NA	NA	NA	NA	1	Wald ratio	Wald ratio	0.934617	-1.44	3.30924	1.21154	0.440453	NA
rs9987289	8	9183358	LDL cholesterol ("ieu-b-110")	Alzheimer's disease ("ieu-b-2")	439214	21982	41944	63926	G	A	G	A	FALSE	FALSE	0.908808	NA	0.0453824	-0.027	0.00362169	0.0256	5.10035e-36	0.2921	NA	NA	NA	NA	NA	NA	NA	1	Wald ratio	Wald ratio	-0.594944	-1.70057	0.510683	0.564095	0.291568	NA
SNP	Chromosome	Position	Exposure (LDL)	Outcome (Alzheimer'd disease)	Samplesize exposure (LDL)	Number of cases outcome (Alzheimer's disease)	Number of controls (Alzheimer's disease)	Samplesize outcome (Alzheimer's disease)	Effect allele exposure (LDL)	Other allele exposure (LDL)	Effect allele outcome (Alzheimer's disease)	Other allele outcome (Alzheimer's disease)	palindromic	ambiguous	EAF exposure (LDL)	EAF outcome (Alzheimer's disease)	Beta exposure (LDL)	Beta outcome (Alzheimer's disease)	Standard error exposure (LDL)	Standard error outcome (Alzheimer's disease)	P-value exposure (LDL)	P-value outcome (Alzheimer's disease)	proxy.outcome	target_snp.outcome	proxy_snp.outcome	target_a1.outcome	target_a2.outcome	proxy_a1.outcome	proxy_a2.outcome	Number of SNPs	Mendelian randomization method	Type	Mendelian randomization beta	Mendelian randomization lower 95% confidence interval	Mendelian randomization upper 95% confidence interval	Mendelian randomziation standard error	Mendelian randomization p-value	MR Egger intercept	MR Egger intercept standard error	MR Egger p-value	r2 (proportion of the variance in the exposure explained by the combined SNP instrument)	F-statistic (instrument strength for IVW; >10 is acceptable)	weighted I^2 statistic (instrument strength for MR-Egger; >0.90 is acceptable)	Cochrane's Q-statistic	Cochrane's Q-statistic degrees of freedom	Cochrane's Q-statistic p-value		Instrument selection -->	Outliers detected with RadialMR and removed
																														122	Inverse variance weighted	Meta-analysis	0.0111449	-0.0995827	0.121873	0.0564937	0.843611				0.0369233	138.025	0.977481	105.797	121	0.836002			rs10448340
																														122	MR Egger	Meta-analysis	0.0237519	-0.16577	0.213274	0.096695	0.806383	-0.000465004	0.00289454	0.87264				105.771	120	0.819643			rs111273322
																														122	Weighted median	Meta-analysis	0.0473456	-0.129247	0.223938	0.090098	0.599243												rs12208357
																														122	Weighted mode	Meta-analysis	-0.0192193	-0.203365	0.164926	0.0939517	0.838255												rs1551891
																														122	Inverse variance weighted (odds ratio)	Meta-analysis	1.01121	0.905215	1.12961	0.0564937	0.843611												rs2043085
																																																	rs2391825
																																																	rs2740488
																																																	rs3104412
																																																	rs3822855
																																																	rs472495
																																																	rs4954192
																																																	rs5112
																																																	rs6475606
																																																	rs7569317
																																																	rs9884390
																																																	rs9929977
