# Supplementary material for: Mendelian randomization reveals apolipoprotein B shortens healthspan and possibly increases risk for Alzheimer’s disease
Source: Commun Biol. 2024 Feb 24;7:230. doi: 10.1038/s42003-024-05887-2 (PMC10894226; doi:10.1038/s42003-024-05887-2)
Supplement: Supplementary file 13 — Supplementary Data 12 [file 42003_2024_5887_MOESM13_ESM.xlsx]

## Sheet: Sheet1
Supplementary Data 12. Exploration of linkage disequilibrium (r2) between apolipoprotein E (APOE) SNPs also associated with apolipoprotein B (APOB) and the APOB instruments on chromosome 19 used as a genetic instrument for the Mendelian randomization (MR) test of APOB on Alzheimer's disease.
SNP	rs2738447	rs7249565	rs62119267	rs769449	rs7412	rs79149284	rs150503754	rs454715	rs35081008
rs2738447	1	0.001	0.005	0.001	0	0	0.001	0.002	0
rs7249565	0.001	1	0.001	0	0	0	0	0	0.005
rs62119267	0.005	0.001	1	0	0.021	0.001	0	0	0.001
rs769449	0.001	0	0	1	0.009	0.002	0.001	0.001	0.001
rs7412	0	0	0.021	0.009	1	0	0.001	0.001	0
rs79149284	0	0	0.001	0.002	0	1	0	0	0.001
rs150503754	0.001	0	0	0.001	0.001	0	1	0	0
rs454715	0.002	0	0	0.001	0.001	0	0	1	0
rs35081008	0	0.005	0.001	0.001	0	0.001	0	0	1
