# Supplementary material for: Mendelian randomization reveals apolipoprotein B shortens healthspan and possibly increases risk for Alzheimer’s disease
Source: Commun Biol. 2024 Feb 24;7:230. doi: 10.1038/s42003-024-05887-2 (PMC10894226; doi:10.1038/s42003-024-05887-2)
Supplement: Supplementary file 14 — Supplementary Data 13 [file 42003_2024_5887_MOESM14_ESM.xlsx]

## Sheet: Sheet1
Supplementary Data 13. All summary-data based Mendelian randomization (SMR) results in blood for circulating apolipoprotein B (APOB) levels.
Outcome	ENSEMBL ID	ENTREZ ID	Gene symbol	Top SNP	Top SNP chromosome	Top SNP basepair	Effect allele	Other allele	Effect allele frequency	Beta (APOB)	Standard error (APOB)	P-value (GWAS)	Beta (eQTL)	Standard error (eQTL)	F-statistics (instrument strength; >10 is the conventionally accetped level)	P-value (eQTL)	Wald ratio	Beta (SMR)	Standard error (SMR)	P-value (SMR)	P-value for HEIDI (>0.05 means passed HEIDI)	Number of SNPs in HEIDI analysis	Bonferroni (p-value)	False-discovery rate (FDR) p-value
UK Biobank (UKBB) APOB	ENSG00000258727	102724814	AP1G2-AS1	rs28403575	14	24025340	T	C	0.0874751	0.00320906	0.00365853	0.38	0.153868	0.0336913	4.567	4.94749e-06	0.0208559	0.0208559	0.0242116	0.389017	0.895749	3	1	0.707702
UK Biobank (UKBB) APOB	ENSG00000258130	613038	LOC613038	rs112131656	16	29764539	A	G	0.167992	-0.00373646	0.00269898	0.17	-0.116427	0.0254886	4.56781	4.9287e-06	0.0320927	0.0320927	0.0242231	0.185209	0.578368	5	1	0.507933
UK Biobank (UKBB) APOB	ENSG00000139574	8620	NPFF	rs784567	12	53894465	G	A	0.503976	0.00980941	0.00209376	2.80001e-06	-0.0369838	0.00809168	4.5706	4.8633e-06	-0.265235	-0.265235	0.0810714	0.00106932	0.093766	11	1	0.0189083
UK Biobank (UKBB) APOB	ENSG00000105855	3696	ITGB8	rs4721912	7	20501204	T	C	0.420477	-0.00241393	0.00211219	0.25	0.0368353	0.00805883	4.5708	4.8587e-06	-0.0655331	-0.0655331	0.0591067	0.267549	0.25906	20	1	0.601077
UK Biobank (UKBB) APOB	ENSG00000177548	79874	RABEP2	rs40837	16	28510845	G	A	0.397614	-0.0038018	0.00208389	0.0680002	0.0404322	0.00884189	4.5728	4.8125e-06	-0.094029	-0.094029	0.0554908	0.090171	0.789087	20	1	0.35718
UK Biobank (UKBB) APOB	ENSG00000074181	4854	NOTCH3	rs1615770	19	15666269	C	T	0.457256	0.00285953	0.00206261	0.17	0.0369135	0.00807135	4.5734	4.7987e-06	0.0774657	0.0774656	0.0583877	0.184593	0.267509	4	1	0.507296
UK Biobank (UKBB) APOB	ENSG00000136937	4686	NCBP1	rs12004491	9	100327232	T	C	0.22664	0.000106363	0.00242289	0.96	-0.0426848	0.00933204	4.57401	4.785e-06	-0.00249182	-0.00249183	0.056765	0.964986	0.499127	10	1	0.986874
UK Biobank (UKBB) APOB	ENSG00000213380	84342	COG8	rs74197901	16	69359720	A	G	0.0626243	0.00264273	0.00418982	0.53	0.0730001	0.0159591	4.5742	4.78041e-06	0.0362017	0.0362017	0.0579378	0.532078	0.411748	8	1	0.803176
UK Biobank (UKBB) APOB	ENSG00000164764	157869	SBSPON	rs3102095	8	73916745	C	A	0.338966	-0.00304915	0.00223961	0.17	0.0440751	0.00963516	4.5744	4.7759e-06	-0.0691808	-0.0691808	0.0530164	0.191928	0.472377	7	1	0.517529
UK Biobank (UKBB) APOB	ENSG00000229222	391256	KRT18P4	rs58766548	20	49473716	T	C	0.159046	-0.00464857	0.00285416	0.1	-0.14516	0.0317249	4.57559	4.74859e-06	0.0320238	0.0320237	0.0208706	0.124933	0.468748	11	1	0.421552
UK Biobank (UKBB) APOB	ENSG00000166455	123775	C16orf46	rs113597747	16	81118469	C	T	0.0864811	-0.00681366	0.0041504	0.1	0.0677108	0.0147918	4.57759	4.7034e-06	-0.100629	-0.100629	0.0651187	0.12227	0.620942	20	1	0.41687
UK Biobank (UKBB) APOB	ENSG00000137133	84681	HINT2	rs3808865	9	35815465	C	T	0.114314	-0.00466729	0.00351529	0.18	-0.0666228	0.0145535	4.57779	4.6989e-06	0.0700554	0.0700554	0.0549385	0.202252	0.278564	5	1	0.527567
UK Biobank (UKBB) APOB	ENSG00000135547	23493	HEY2	rs639268	6	126148074	G	T	0.312127	-0.00209127	0.00224325	0.35	0.0392865	0.00857934	4.5792	4.6676e-06	-0.0532313	-0.0532313	0.0582711	0.360974	0.54669	19	1	0.683763
UK Biobank (UKBB) APOB	ENSG00000123349	5204	PFDN5	rs7399002	12	53659513	T	C	0.473161	0.00197891	0.00208643	0.34	-0.0364735	0.00796261	4.5806	4.6364e-06	-0.0542561	-0.0542561	0.0584174	0.353011	0.0236881	14	1	0.677088
UK Biobank (UKBB) APOB	ENSG00000172179	5617	PRL	rs9393274	6	22314634	G	C	0.054672	-0.00421106	0.00447732	0.35	-0.0788153	0.0172048	4.58101	4.62761e-06	0.0534295	0.0534294	0.0579927	0.356887	0.274778	5	1	0.680442
UK Biobank (UKBB) APOB	ENSG00000099954	27443	CECR2	rs5748953	22	17697861	T	C	0.349901	0.00218131	0.00218993	0.32	-0.0388218	0.00847416	4.5812	4.62319e-06	-0.0561878	-0.0561877	0.0577277	0.330393	0.849548	4	1	0.65703
UK Biobank (UKBB) APOB	ENSG00000109805	64151	NCAPG	rs17585261	4	17844029	A	G	0.399602	0.000454091	0.00210225	0.83	0.0407422	0.00889335	4.5812	4.6232e-06	0.0111455	0.0111455	0.0516561	0.829173	0.027474	14	1	0.936107
UK Biobank (UKBB) APOB	ENSG00000162300	7542	ZFPL1	rs7939766	11	64881557	T	C	0.0576541	-0.00171952	0.00419869	0.68	-0.0773216	0.016878	4.58121	4.62319e-06	0.0222385	0.0222385	0.0545182	0.683339	0.574765	6	1	0.876184
UK Biobank (UKBB) APOB	ENSG00000086061	3301	DNAJA1	rs75351651	9	33009023	G	A	0.0357853	0.00376491	0.00571677	0.51	-0.126052	0.0275114	4.58181	4.6099e-06	-0.0298679	-0.0298679	0.0458186	0.514483	0.286549	11	1	0.794065
UK Biobank (UKBB) APOB	ENSG00000175356	57758	SCUBE2	rs6486125	11	9086295	G	A	0.295229	-0.000590911	0.00234544	0.8	-0.0403931	0.00881523	4.58219	4.6011e-06	0.014629	0.014629	0.058153	0.801381	0.0559673	9	1	0.924247
UK Biobank (UKBB) APOB	ENSG00000154114	219899	TBCEL	rs672176	11	120829249	A	G	0.323062	-0.000802995	0.00227724	0.719999	-0.0402159	0.00877311	4.584	4.5616e-06	0.0199671	0.0199671	0.0567926	0.725154	0.377827	18	1	0.89496
UK Biobank (UKBB) APOB	ENSG00000055609	58508	KMT2C	rs7790805	7	152126900	G	A	0.356859	0.00102912	0.00219289	0.64	0.0497986	0.0108484	4.59041	4.424e-06	0.0206656	0.0206656	0.0442647	0.640597	0.451039	5	1	0.856057
UK Biobank (UKBB) APOB	ENSG00000163399	476	ATP1A1	rs6704439	1	116867616	A	C	0.254473	-0.00229469	0.00235595	0.33	0.0410675	0.00894327	4.592	4.39021e-06	-0.0558761	-0.0558761	0.058644	0.340691	0.511615	7	1	0.66756
UK Biobank (UKBB) APOB	ENSG00000207973	693174	MIR589	rs73047184	7	5588930	G	C	0.138171	-0.00119936	0.00295257	0.68	0.0779605	0.0169767	4.59221	4.386e-06	-0.0153842	-0.0153842	0.0380205	0.68575	0.178652	10	1	0.877114
UK Biobank (UKBB) APOB	ENSG00000095970	54209	TREM2	rs1982756	6	41205770	A	C	0.0974155	0.000781949	0.00342983	0.82	-0.0607311	0.0132208	4.5936	4.3566e-06	-0.0128756	-0.0128756	0.0565452	0.819876	0.864652	10	1	0.93123
UK Biobank (UKBB) APOB	ENSG00000170653	11016	ATF7	rs112183557	12	54056555	A	C	0.300199	0.00721469	0.0023145	0.00179999	-0.0715858	0.015575	4.5962	4.3027e-06	-0.100784	-0.100784	0.0390662	0.00988517	0.13001	7	1	0.0929278
UK Biobank (UKBB) APOB	ENSG00000175216	9793	CKAP5	rs61899280	11	46966633	C	T	0.0656064	-0.00618659	0.0042602	0.15	0.0781357	0.0169927	4.59819	4.2616e-06	-0.0791775	-0.0791775	0.0571775	0.166124	0.364631	14	1	0.484985
UK Biobank (UKBB) APOB	ENSG00000188868	147837	ZNF563	rs8101895	19	12508061	A	T	0.272366	-0.0016703	0.00241099	0.49	-0.0424116	0.00922272	4.5986	4.2534e-06	0.0393831	0.0393831	0.0574889	0.493309	0.405375	11	1	0.782668
UK Biobank (UKBB) APOB	ENSG00000240891	257068	PLCXD2	rs12632310	3	111451771	T	C	0.256461	-0.00339376	0.00248162	0.17	0.0419781	0.00912488	4.6004	4.2168e-06	-0.080846	-0.080846	0.0616738	0.189904	0.443004	19	1	0.514846
UK Biobank (UKBB) APOB	ENSG00000226624	100129553	RPL13AP16	rs668647	7	105430582	T	C	0.214712	-0.00148281	0.00252617	0.56	0.0623019	0.0135362	4.60261	4.1725e-06	-0.0238004	-0.0238004	0.0408757	0.560389	0.729795	7	1	0.816759
UK Biobank (UKBB) APOB	ENSG00000113966	84100	ARL6	rs2279898	3	97593380	A	G	0.166998	-0.000969272	0.00278779	0.73	-0.0488651	0.0106159	4.60301	4.1645e-06	0.0198357	0.0198357	0.0572132	0.728819	0.517536	11	1	0.896851
UK Biobank (UKBB) APOB	ENSG00000133315	28992	MACROD1	rs564647	11	63805599	A	G	0.33499	-0.000295839	0.00229956	0.9	0.0675793	0.014679	4.60381	4.1485e-06	-0.00437766	-0.00437766	0.0340409	0.897674	0.0760566	14	1	0.963326
UK Biobank (UKBB) APOB	ENSG00000263574	100134391	LOC100134391	rs2661586	17	71726922	C	G	0.365805	-0.00255468	0.0021384	0.23	-0.0825947	0.0179359	4.60499	4.1247e-06	0.0309303	0.0309303	0.0267474	0.247522	0.759107	4	1	0.579517
UK Biobank (UKBB) APOB	ENSG00000254681	348156	PKD1P5	rs11860600	16	17754509	C	T	0.351889	0.000112268	0.00221887	0.96	0.0953378	0.0206887	4.60821	4.0617e-06	0.00117758	0.00117758	0.0232752	0.959649	0.825319	4	1	0.986034
UK Biobank (UKBB) APOB	ENSG00000213654	63940	GPSM3	rs140671051	6	32168017	C	T	0.0188867	-0.00700643	0.00937054	0.450001	0.1846	0.0400434	4.61	4.0267e-06	-0.0379547	-0.0379546	0.0514246	0.460476	0.525926	5	1	0.758654
UK Biobank (UKBB) APOB	ENSG00000187135	342865	VSTM2B	rs7255293	19	30104198	G	A	0.462227	0.00104145	0.00208545	0.62	0.0471856	0.0102342	4.61058	4.0151e-06	0.0220714	0.0220713	0.0444552	0.619552	0.776935	7	1	0.846772
UK Biobank (UKBB) APOB	ENSG00000145708	1393	CRHBP	rs406171	5	76092051	G	C	0.377734	-0.00306705	0.00213882	0.15	0.0382327	0.00829127	4.6112	4.0035e-06	-0.0802206	-0.0802206	0.0585848	0.170903	0.524002	13	1	0.489549
UK Biobank (UKBB) APOB	ENSG00000124257	140825	NEURL2	rs145371887	20	44106754	T	C	0.0248509	0.00709394	0.00683895	0.3	-0.135284	0.0293217	4.61378	3.9537e-06	-0.0524374	-0.0524373	0.0518143	0.311527	0.377693	3	1	0.643016
UK Biobank (UKBB) APOB	ENSG00000229727	100506274	LOC100506274	rs12614348	2	7630812	C	A	0.327038	-0.00145396	0.00216793	0.5	-0.0675639	0.0146413	4.61461	3.9385e-06	0.0215198	0.0215198	0.0324242	0.506886	0.984549	9	1	0.791435
UK Biobank (UKBB) APOB	ENSG00000260660	105376731	LOC105376731	rs147023898	15	76084202	G	A	0.0149105	-0.0035523	0.0109258	0.75	0.612772	0.132761	4.6156	3.9196e-06	-0.0057971	-0.0057971	0.0178743	0.745691	0.6419	4	1	0.904563
UK Biobank (UKBB) APOB	ENSG00000099937	3053	SERPIND1	rs144554847	22	21313072	G	A	0.0745527	-0.0103915	0.00399553	0.00929994	0.0757961	0.0164203	4.616	3.9121e-06	-0.137098	-0.137098	0.0605055	0.0234588	0.09472	11	1	0.163189
UK Biobank (UKBB) APOB	ENSG00000211599	28907	IGKV5-2	rs73954285	2	89086736	G	A	0.028827	0.00430369	0.0057366	0.450001	0.112823	0.02443	4.61822	3.8708e-06	0.0381455	0.0381457	0.0515128	0.458991	0.784473	4	1	0.757676
UK Biobank (UKBB) APOB	ENSG00000091136	3912	LAMB1	rs73191677	7	107493359	A	G	0.188867	0.000401943	0.00288089	0.89	0.0554598	0.0120043	4.61999	3.8374e-06	0.00724747	0.00724747	0.0519693	0.889089	0.495962	9	1	0.96064
UK Biobank (UKBB) APOB	ENSG00000254363	101929719	LOC101929719	rs249616	5	139529656	C	T	0.489066	0.00852872	0.00208793	4.39997e-05	-0.091223	0.0197444	4.6202	3.8337e-06	-0.0934931	-0.0934931	0.0305508	0.00221156	0.122819	11	1	0.0321487
UK Biobank (UKBB) APOB	ENSG00000176894	5827	PXMP2	rs12427009	12	133484066	G	A	0.474155	-0.00153247	0.00208046	0.46	0.0369025	0.00797926	4.6248	3.7496e-06	-0.0415275	-0.0415276	0.0570878	0.466961	0.420946	18	1	0.763886
UK Biobank (UKBB) APOB	ENSG00000174327	201232	SLC16A13	rs12950215	17	6961217	A	G	0.142147	0.00545699	0.00293733	0.0629999	0.0521178	0.0112507	4.63241	3.6145e-06	0.104705	0.104705	0.0607229	0.0846524	0.533711	6	1	0.344916
UK Biobank (UKBB) APOB	ENSG00000144028	23020	SNRNP200	rs1081717	2	96978317	G	C	0.342942	-0.00390142	0.00222001	0.0790005	-0.0423165	0.00912819	4.6358	3.5556e-06	0.0921962	0.0921962	0.0561052	0.100326	0.301061	13	1	0.377587
UK Biobank (UKBB) APOB	ENSG00000029153	56938	ARNTL2	rs6487600	12	27462747	A	G	0.219682	-0.00297842	0.0025053	0.23	0.0459586	0.00991342	4.636	3.5522e-06	-0.0648066	-0.0648066	0.0562759	0.249491	0.363938	12	1	0.582381
UK Biobank (UKBB) APOB	ENSG00000176986	9632	SEC24C	rs2461867	10	75624645	G	T	0.234592	-0.00267443	0.00237017	0.26	0.0414738	0.00894526	4.6364	3.5453e-06	-0.0644848	-0.0644848	0.0588167	0.272917	0.796009	9	1	0.607218
UK Biobank (UKBB) APOB	ENSG00000176387	3291	HSD11B2	rs921982	16	67461429	C	G	0.0387674	0.00659928	0.00506929	0.19	-0.100617	0.0216829	4.64038	3.4774e-06	-0.0655881	-0.0655878	0.0523269	0.210051	0.436455	20	1	0.537536
UK Biobank (UKBB) APOB	ENSG00000196092	5079	PAX5	rs9969825	9	37091516	A	G	0.486083	-0.0059001	0.00208235	0.00460002	-0.0369945	0.00796987	4.64179	3.45391e-06	0.159486	0.159486	0.0659459	0.0155875	0.892365	12	1	0.12754
UK Biobank (UKBB) APOB	ENSG00000115966	1386	ATF2	rs21818	2	176035845	G	A	0.201789	-0.00122041	0.00267894	0.649999	-0.0472943	0.0101756	4.64781	3.3549e-06	0.0258046	0.0258046	0.0569155	0.650272	0.974591	20	1	0.860237
UK Biobank (UKBB) APOB	ENSG00000145740	64924	SLC30A5	rs34221525	5	68798118	A	G	0.10835	-0.00288679	0.00344655	0.4	0.0719903	0.0154858	4.64879	3.3387e-06	-0.0400997	-0.0400997	0.0486461	0.40976	0.814582	6	1	0.721172
UK Biobank (UKBB) APOB	ENSG00000246084	101929241	LINC02325	rs56265372	14	97950471	C	T	0.233598	-0.00156937	0.00269302	0.56	-0.0802391	0.0172565	4.64979	3.3226e-06	0.0195587	0.0195587	0.033825	0.563108	0.835296	12	1	0.817981
UK Biobank (UKBB) APOB	ENSG00000138193	51196	PLCE1	rs12217597	10	96110812	C	T	0.267396	0.00315355	0.00246606	0.2	0.0442558	0.00951695	4.65021	3.3161e-06	0.0712573	0.0712574	0.0577915	0.217572	0.0271768	20	1	0.546243
UK Biobank (UKBB) APOB	ENSG00000188738	401024	FSIP2	rs36026587	2	186623330	C	T	0.420477	-7.93361e-05	0.00213045	0.97	-0.0455507	0.00979122	4.6522	3.2841e-06	0.00174171	0.00174171	0.0467724	0.970295	0.767387	20	1	0.987936
UK Biobank (UKBB) APOB	ENSG00000229894	2713	GK3P	rs10213277	4	166170021	T	C	0.316103	-0.00310053	0.00225288	0.17	-0.0995455	0.0213846	4.65501	3.2398e-06	0.0311469	0.0311468	0.0236	0.186909	0.883963	17	1	0.510387
UK Biobank (UKBB) APOB	ENSG00000220161	400579	LINC02076	rs11868153	17	18548225	C	T	0.496024	0.00243698	0.00214609	0.26	0.10634	0.0228404	4.65579	3.2273e-06	0.0229169	0.0229168	0.0207729	0.269938	0.683966	8	1	0.603782
UK Biobank (UKBB) APOB	ENSG00000139718	23067	SETD1B	rs921286	12	122227691	A	C	0.175944	-0.00875479	0.00267586	0.00109999	0.053389	0.0114633	4.65738	3.2023e-06	-0.163981	-0.163981	0.0612509	0.00742397	0.129166	14	1	0.0770175
UK Biobank (UKBB) APOB	ENSG00000170946	120526	DNAJC24	rs1232181	11	31638801	G	A	0.313121	4.74838e-05	0.00226271	0.98	-0.0601857	0.0129193	4.65859	3.1837e-06	-0.000788955	-0.000788955	0.0375959	0.983258	0.86178	7	1	0.993363
UK Biobank (UKBB) APOB	ENSG00000247095	100506211	MIR210HG	rs12280851	11	569030	C	G	0.399602	-0.00454544	0.00211612	0.032	0.0920045	0.0197494	4.6586	3.1837e-06	-0.0494045	-0.0494045	0.0253273	0.0510999	0.825974	19	1	0.257943
UK Biobank (UKBB) APOB	ENSG00000145198	90113	VWA5B2	rs6799020	3	183941371	G	A	0.259443	-0.00844146	0.00237206	0.000369999	-0.0491927	0.0105555	4.66039	3.156e-06	0.1716	0.1716	0.0606706	0.00467834	0.22674	11	1	0.0559213
UK Biobank (UKBB) APOB	ENSG00000077152	29089	UBE2T	rs76421481	1	202376221	C	A	0.0874751	0.00342529	0.00377395	0.36	-0.0701838	0.0150583	4.66081	3.1498e-06	-0.0488046	-0.0488046	0.0547825	0.372994	0.794427	6	1	0.69446
UK Biobank (UKBB) APOB	ENSG00000115977	22848	AAK1	rs11884868	2	69645765	C	A	0.400596	-0.00315027	0.0020982	0.13	0.040381	0.00866136	4.6622	3.1285e-06	-0.0780137	-0.0780137	0.054588	0.152965	0.0911547	12	1	0.464531
UK Biobank (UKBB) APOB	ENSG00000221843	84226	C2orf16	rs115570041	2	28086793	A	G	0.0596421	-0.0106231	0.00418543	0.0109999	0.0817029	0.0175223	4.6628	3.1194e-06	-0.130021	-0.130021	0.058325	0.0257973	1.15876e-05	7	1	0.173294
UK Biobank (UKBB) APOB	ENSG00000145700	256006	ANKRD31	rs7705012	5	74444878	C	T	0.262425	0.0159788	0.00245645	7.8001e-11	-0.0598191	0.0128252	4.66418	3.0982e-06	-0.267119	-0.267118	0.0704709	0.000150357	0.00024119	17	1	0.00404125
UK Biobank (UKBB) APOB	ENSG00000149187	10658	CELF1	rs10838736	11	47660001	T	G	0.430417	-0.00159228	0.00208721	0.450001	-0.0401546	0.0086069	4.6654	3.0802e-06	0.0396537	0.0396537	0.0526696	0.451524	0.559732	16	1	0.752916
UK Biobank (UKBB) APOB	ENSG00000076706	4162	MCAM	rs640603	11	118964330	A	G	0.373757	-0.00838792	0.00219097	0.000129999	0.039037	0.00836554	4.66641	3.0652e-06	-0.214871	-0.214871	0.0725972	0.00307865	0.948603	8	1	0.0409428
UK Biobank (UKBB) APOB	ENSG00000137727	57569	ARHGAP20	rs68062202	11	110547246	T	A	0.0755467	-0.01081	0.00431318	0.012	0.0798035	0.0170929	4.66881	3.0296e-06	-0.135458	-0.135458	0.0613425	0.0272291	0.905982	9	1	0.178943
UK Biobank (UKBB) APOB	ENSG00000248791	100422687	LOC100422687	rs17297276	5	14667143	T	C	0.27336	0.000172847	0.0023692	0.94	-0.10507	0.0225009	4.66959	3.0179e-06	-0.00164507	-0.00164507	0.0225515	0.941848	0.524345	4	1	0.979113
UK Biobank (UKBB) APOB	ENSG00000080603	10847	SRCAP	rs4889653	16	30895713	C	T	0.284294	0.00741533	0.00235737	0.0017	0.0442891	0.00948173	4.67099	2.9974e-06	0.16743	0.16743	0.0641711	0.00907757	0.198968	16	1	0.0878812
UK Biobank (UKBB) APOB	ENSG00000227268	100144748	KLLN	rs1903860	10	89620210	C	T	0.130219	0.00684563	0.00287633	0.017	0.0693059	0.0148324	4.6726	2.9741e-06	0.0987741	0.0987741	0.0465754	0.0339441	0.306925	9	1	0.203476
UK Biobank (UKBB) APOB	ENSG00000076604	9618	TRAF4	rs7221773	17	27202888	A	G	0.16501	-0.000807428	0.00281033	0.77	0.0506175	0.0108305	4.67361	2.9597e-06	-0.0159516	-0.0159516	0.0556257	0.774292	0.0070127	7	1	0.914679
UK Biobank (UKBB) APOB	ENSG00000196550	729533	FAM72A	rs2297548	1	206644058	C	T	0.195825	-0.00109787	0.00260807	0.67	0.113203	0.0242166	4.6746	2.9453e-06	-0.00969824	-0.00969825	0.0231321	0.67503	0.120779	20	1	0.872703
UK Biobank (UKBB) APOB	ENSG00000164362	7015	TERT	rs79985128	5	1084074	A	G	0.055666	-0.00505675	0.00536837	0.35	-0.113069	0.0241776	4.6766	2.9167e-06	0.0447227	0.0447226	0.0484321	0.355795	0.73296	8	1	0.679004
UK Biobank (UKBB) APOB	ENSG00000116675	9829	DNAJC6	rs142676322	1	65740103	A	G	0.0506958	0.00125679	0.00463556	0.79	-0.0965694	0.0206292	4.6812	2.852e-06	-0.0130144	-0.0130144	0.0480828	0.786648	0.678016	10	1	0.918736
UK Biobank (UKBB) APOB	ENSG00000236756	414245	DNAJC9-AS1	rs12256665	10	75096491	G	A	0.054672	-0.0067478	0.00431771	0.12	-0.20664	0.0441274	4.6828	2.8298e-06	0.0326549	0.0326549	0.0220278	0.138223	0.875356	5	1	0.443096
UK Biobank (UKBB) APOB	ENSG00000188130	6300	MAPK12	rs73187284	22	50696662	T	C	0.357853	0.000302019	0.00216929	0.89	-0.0449465	0.00959329	4.6852	2.7969e-06	-0.00671952	-0.00671953	0.0482852	0.889321	0.90381	20	1	0.960762
UK Biobank (UKBB) APOB	ENSG00000169372	8738	CRADD	rs60169972	12	94231282	C	G	0.17992	0.00486423	0.00270908	0.0729995	-0.0478015	0.0102013	4.68582	2.7887e-06	-0.101759	-0.101759	0.0606918	0.0936108	0.816648	9	1	0.364222
UK Biobank (UKBB) APOB	ENSG00000199024	406896	MIR103A2	rs4813650	20	3886094	T	C	0.49006	0.002599	0.00208454	0.21	-0.0985537	0.0210297	4.68641	2.7805e-06	-0.0263714	-0.0263714	0.0218871	0.228247	0.724109	6	1	0.555194
UK Biobank (UKBB) APOB	ENSG00000114455	11148	HHLA2	rs326352	3	107853364	G	A	0.486083	-0.00141662	0.00207832	0.5	-0.0376067	0.00802259	4.6876	2.7643e-06	0.0376694	0.0376694	0.0558458	0.499978	0.500471	20	1	0.786679
UK Biobank (UKBB) APOB	ENSG00000219355	100271476	RPL31P52	rs7295097	12	121023489	C	G	0.444334	0.00277306	0.00207919	0.18	-0.100385	0.021415	4.6876	2.7643e-06	-0.0276242	-0.0276242	0.0215342	0.199559	0.0776921	13	1	0.525597
UK Biobank (UKBB) APOB	ENSG00000039123	23517	MTREX	rs9292091	5	54657671	A	G	0.318091	0.00266721	0.00235584	0.26	0.0606751	0.0129355	4.69059	2.7241e-06	0.0439589	0.0439589	0.0399422	0.271086	0.54331	16	1	0.604867
UK Biobank (UKBB) APOB	ENSG00000252118	106481172	RNU6ATAC39P	rs11257807	10	12504069	A	G	0.157058	-0.00463283	0.00294217	0.12	-0.15487	0.0330157	4.6908	2.7214e-06	0.0299143	0.0299143	0.0200395	0.135498	0.364133	10	1	0.43991
UK Biobank (UKBB) APOB	ENSG00000132000	79883	PODNL1	rs7250453	19	14041891	G	C	0.177932	4.89463e-05	0.00272802	0.99	-0.0757346	0.0161371	4.6932	2.6896e-06	-0.000646287	-0.000646287	0.0360211	0.985685	0.694695	7	1	0.994024
UK Biobank (UKBB) APOB	ENSG00000114416	8087	FXR1	rs7647398	3	180733150	T	C	0.202783	0.00174217	0.00259347	0.5	-0.0480541	0.0102299	4.69742	2.6349e-06	-0.0362543	-0.0362544	0.0545189	0.506059	0.229285	13	1	0.790742
UK Biobank (UKBB) APOB	ENSG00000104142	57617	VPS18	rs59051743	15	41212554	C	T	0.0218688	0.0045843	0.0118542	0.7	-0.275471	0.0586034	4.7006	2.594e-06	-0.0166417	-0.0166417	0.0431778	0.699925	0.864466	8	1	0.884149
UK Biobank (UKBB) APOB	ENSG00000211924	28500	IGHD3-9	rs2516971	14	106355301	T	G	0.134195	-0.000807841	0.00333573	0.81	0.240542	0.0511705	4.70079	2.5914e-06	-0.00335842	-0.00335841	0.0138859	0.808891	0.554894	6	1	0.927302
UK Biobank (UKBB) APOB	ENSG00000196154	6275	S100A4	rs74115476	1	153525417	G	A	0.0536779	0.00366473	0.00490444	0.450001	-0.101287	0.021522	4.70621	2.5238e-06	-0.0361816	-0.0361817	0.0490278	0.460525	0.923436	10	1	0.758654
UK Biobank (UKBB) APOB	ENSG00000211966	28388	IGHV5-51	rs11851366	14	107250503	G	C	0.130219	-0.00325912	0.00324224	0.31	0.139447	0.029628	4.7066	2.5188e-06	-0.0233717	-0.0233717	0.023775	0.32559	0.917242	3	1	0.65355
UK Biobank (UKBB) APOB	ENSG00000211900	28475	IGHJ6	rs35078547	14	106770054	T	G	0.424453	0.000845906	0.00220622	0.7	-0.419084	0.0890229	4.7076	2.5065e-06	-0.00201846	-0.00201846	0.00528182	0.702348	0.867439	6	1	0.885254
UK Biobank (UKBB) APOB	ENSG00000162971	129450	TYW5	rs796364	2	200716119	C	A	0.178926	-0.00122083	0.00261715	0.64	-0.049354	0.0104817	4.70859	2.4942e-06	0.0247362	0.0247362	0.0532877	0.642504	0.882814	13	1	0.85693
UK Biobank (UKBB) APOB	ENSG00000114790	26084	ARHGEF26	rs7634093	3	154072627	T	C	0.0854871	0.00365883	0.00366639	0.32	0.0728753	0.0154725	4.70999	2.4772e-06	0.0502067	0.0502067	0.0514273	0.328933	0.397247	13	1	0.656139
UK Biobank (UKBB) APOB	ENSG00000139116	55605	KIF21A	rs7487535	12	39552975	C	T	0.0755467	0.00157738	0.00359574	0.66	0.0672805	0.0142792	4.71178	2.4554e-06	0.0234448	0.0234448	0.0536751	0.662263	0.823035	18	1	0.866558
UK Biobank (UKBB) APOB	ENSG00000110046	23130	ATG2A	rs646778	11	64688124	C	T	0.0516899	-0.00483776	0.00464319	0.3	0.0985172	0.0208998	4.71379	2.4314e-06	-0.0491057	-0.0491057	0.0482683	0.308987	0.951605	7	1	0.639964
UK Biobank (UKBB) APOB	ENSG00000183963	6525	SMTN	rs1468411	22	31526644	G	A	0.15507	0.00485242	0.00265247	0.0669993	0.0509547	0.0108097	4.71379	2.4314e-06	0.0952301	0.0952301	0.0558382	0.0881079	0.653328	9	1	0.353362
UK Biobank (UKBB) APOB	ENSG00000163053	151473	SLC16A14	rs10200652	2	230965968	T	C	0.208748	-0.00352924	0.00241709	0.14	0.0444059	0.0094204	4.7138	2.4314e-06	-0.0794768	-0.0794769	0.0569833	0.163094	0.721595	20	1	0.480051
UK Biobank (UKBB) APOB	ENSG00000088325	22974	TPX2	rs28815498	20	30351560	C	T	0.316103	-0.000454844	0.00229252	0.84	-0.0444441	0.00942533	4.71539	2.4124e-06	0.0102341	0.0102341	0.0516277	0.842867	0.308569	5	1	0.94272
UK Biobank (UKBB) APOB	ENSG00000120686	51569	UFM1	rs143989901	13	39015961	C	T	0.0178926	-0.00632753	0.00656218	0.33	-0.127443	0.027027	4.7154	2.4124e-06	0.0496499	0.0496499	0.0525566	0.344816	0.235759	18	1	0.670617
UK Biobank (UKBB) APOB	ENSG00000138316	140766	ADAMTS14	rs10823599	10	72463295	T	G	0.138171	0.000917943	0.00296638	0.760001	-0.0513399	0.0108873	4.71558	2.41e-06	-0.0178797	-0.0178797	0.0579035	0.757485	0.0861546	19	1	0.908895
UK Biobank (UKBB) APOB	ENSG00000172053	5859	QARS1	rs56318350	3	48953777	A	G	0.114314	0.00373997	0.00334001	0.26	-0.0712279	0.0151003	4.71699	2.3935e-06	-0.0525071	-0.0525071	0.048195	0.275946	0.474483	12	1	0.610669
UK Biobank (UKBB) APOB	ENSG00000257008	350383	GPR142	rs2670838	17	72457343	G	A	0.441352	0.00195212	0.00210881	0.35	-0.0396142	0.00839283	4.72001	2.3584e-06	-0.0492783	-0.0492783	0.0542478	0.363671	0.747654	17	1	0.687021
UK Biobank (UKBB) APOB	ENSG00000118707	60436	TGIF2	rs138308851	20	35244926	T	C	0.0884692	0.00166772	0.00363886	0.649999	-0.0686271	0.0145378	4.7206	2.3515e-06	-0.0243012	-0.0243012	0.053273	0.648272	0.982222	19	1	0.859695
UK Biobank (UKBB) APOB	ENSG00000234377	100874222	OBI1-AS1	rs9574266	13	79201980	G	C	0.0755467	0.00616612	0.00375283	0.1	0.190391	0.0403302	4.7208	2.3492e-06	0.0323866	0.0323867	0.020871	0.12072	0.176852	13	1	0.414501
UK Biobank (UKBB) APOB	ENSG00000267060	100885848	PTGES3L	rs8176267	17	41213748	C	T	0.171968	-0.00438248	0.00256612	0.0879995	-0.129434	0.0274131	4.72161	2.34e-06	0.0338588	0.0338589	0.0210828	0.108275	0.631184	4	1	0.391365
UK Biobank (UKBB) APOB	ENSG00000164086	1849	DUSP7	rs3821841	3	52084040	T	C	0.0656064	0.000877962	0.00391037	0.82	0.100574	0.021299	4.72201	2.3354e-06	0.00872951	0.00872952	0.0389245	0.822549	0.483025	11	1	0.932382
UK Biobank (UKBB) APOB	ENSG00000117650	4751	NEK2	rs701929	1	211846876	G	A	0.473161	0.000140233	0.00207516	0.95	0.0377037	0.00798435	4.7222	2.3331e-06	0.00371934	0.00371935	0.0550443	0.946128	0.670576	13	1	0.980973
UK Biobank (UKBB) APOB	ENSG00000167615	114823	LENG8	rs7248412	19	54961884	A	G	0.350895	0.00180351	0.00212184	0.4	0.0574133	0.0121577	4.72238	2.3308e-06	0.0314128	0.0314128	0.0375511	0.402855	0.737232	16	1	0.71574
UK Biobank (UKBB) APOB	ENSG00000125995	140823	ROMO1	rs78084033	20	34219990	C	A	0.139165	-0.0168021	0.00315089	9.69996e-08	0.0596625	0.0126339	4.72241	2.3308e-06	-0.281619	-0.281619	0.0796581	0.000407234	0.348106	20	1	0.00903405
UK Biobank (UKBB) APOB	ENSG00000119778	54454	ATAD2B	rs34772797	2	24365988	T	C	0.148111	0.00674784	0.00291005	0.02	-0.0581827	0.0123143	4.72481	2.3034e-06	-0.115977	-0.115977	0.0557145	0.0373764	0.306153	20	1	0.216214
UK Biobank (UKBB) APOB	ENSG00000204389	3303	HSPA1A	rs2523568	6	31329932	A	G	0.17495	-0.010128	0.00246236	3.89996e-05	0.0890286	0.0188261	4.729	2.2563e-06	-0.113761	-0.113761	0.036656	0.0019126	0.573741	12	1	0.0290654
UK Biobank (UKBB) APOB	ENSG00000106723	10927	SPIN1	rs77247716	9	91030496	G	A	0.0188867	0.0101628	0.00612202	0.0969996	-0.133149	0.0281558	4.72901	2.2563e-06	-0.0763265	-0.0763266	0.0487294	0.11727	0.496772	7	1	0.407329
UK Biobank (UKBB) APOB	ENSG00000173812	10209	EIF1	rs117273750	17	40748820	T	C	0.0159046	-0.00629381	0.00755792	0.4	0.335785	0.0709514	4.73261	2.2166e-06	-0.0187436	-0.0187436	0.022854	0.412134	0.216523	3	1	0.722726
UK Biobank (UKBB) APOB	ENSG00000185133	27124	INPP5J	rs11705054	22	31501981	A	G	0.0497018	0.003603	0.0049726	0.47	0.109731	0.0231734	4.73521	2.1884e-06	0.0328348	0.0328349	0.0458439	0.473847	0.103517	6	1	0.769919
UK Biobank (UKBB) APOB	ENSG00000075035	9671	WSCD2	rs56306749	12	108513316	C	T	0.329026	-0.00169308	0.00226306	0.450001	0.0463489	0.00978361	4.7374	2.1648e-06	-0.036529	-0.0365291	0.0494318	0.459919	0.156881	10	1	0.758349
UK Biobank (UKBB) APOB	ENSG00000182899	6165	RPL35A	rs78505905	3	197791712	C	T	0.0944334	0.00261876	0.00361455	0.47	-0.156317	0.0329935	4.73781	2.1605e-06	-0.0167529	-0.0167529	0.0233921	0.47388	0.289734	20	1	0.769919
UK Biobank (UKBB) APOB	ENSG00000211943	28448	IGHV3-15	rs12050367	14	107039552	C	T	0.153082	-0.00734382	0.00294013	0.012	-0.180293	0.0380445	4.739	2.1478e-06	0.0407327	0.0407328	0.018434	0.0271295	0.917442	18	1	0.178874
UK Biobank (UKBB) APOB	ENSG00000267395	109729182	DM1-AS	rs7246377	19	46292259	A	G	0.466203	-0.00468162	0.00205509	0.0230001	0.108017	0.0227903	4.7396	2.1414e-06	-0.0433415	-0.0433415	0.0211092	0.0400524	1.07827e-05	20	1	0.225203
UK Biobank (UKBB) APOB	ENSG00000211819	28641	TRAV40	rs7148380	14	22860446	G	A	0.274354	0.00073238	0.0022599	0.75	-0.0975149	0.0205728	4.73999	2.1372e-06	-0.00751044	-0.00751044	0.023229	0.746452	0.199682	7	1	0.904747
UK Biobank (UKBB) APOB	ENSG00000155313	29761	USP25	rs2823449	21	17059219	T	C	0.22167	0.00298985	0.00253282	0.24	-0.0445038	0.00938542	4.7418	2.1183e-06	-0.0671819	-0.067182	0.0586495	0.252009	0.641149	8	1	0.585634
UK Biobank (UKBB) APOB	ENSG00000066422	27107	ZBTB11	rs148372929	3	101423003	T	C	0.0914513	0.000621611	0.00369964	0.87	-0.0691554	0.0145799	4.7432	2.1037e-06	-0.00898861	-0.00898861	0.053531	0.866651	0.410532	20	1	0.95206
UK Biobank (UKBB) APOB	ENSG00000119946	26507	CNNM1	rs2096206	10	100826664	T	C	0.16501	0.00327951	0.00265322	0.22	-0.0479837	0.0101108	4.74579	2.0768e-06	-0.0683463	-0.0683463	0.0571389	0.23164	0.87218	18	1	0.559863
UK Biobank (UKBB) APOB	ENSG00000114204	5276	SERPINI2	rs7652215	3	167536063	G	A	0.218688	-0.00443076	0.00251658	0.0779992	0.072801	0.0153401	4.7458	2.0768e-06	-0.0608613	-0.0608612	0.0368701	0.0988009	0.511663	8	1	0.374999
UK Biobank (UKBB) APOB	ENSG00000176046	26471	NUPR1	rs180743	16	28507644	G	C	0.347913	-0.00317595	0.00211261	0.13	0.0405526	0.00853667	4.7504	2.0301e-06	-0.0783168	-0.0783167	0.0546419	0.15178	0.130401	18	1	0.463015
UK Biobank (UKBB) APOB	ENSG00000179041	23212	RRS1	rs1108	8	67380863	C	T	0.501988	0.00757096	0.00207905	0.000269998	0.0415611	0.00873829	4.75621	1.9727e-06	0.182165	0.182165	0.0630025	0.00383548	0.227829	16	1	0.0485723
UK Biobank (UKBB) APOB	ENSG00000229000	100418735	SEPTIN7P8	rs11670732	19	54323194	T	C	0.0874751	0.00340558	0.00412576	0.41	0.194221	0.0407872	4.76181	1.9187e-06	0.0175346	0.0175346	0.0215594	0.416038	0.603992	8	1	0.72613
UK Biobank (UKBB) APOB	ENSG00000143512	79802	HHIPL2	rs4846766	1	222742676	T	C	0.361829	0.000751097	0.00210635	0.719999	-0.0410868	0.00862625	4.763	1.9074e-06	-0.0182807	-0.0182807	0.0514093	0.722146	0.552269	15	1	0.893457
UK Biobank (UKBB) APOB	ENSG00000211769	28624	TRBJ2-5	rs3114480	7	142499729	T	C	0.45328	0.00238097	0.00209843	0.26	0.0998633	0.0209621	4.76399	1.8979e-06	0.0238423	0.0238423	0.0216008	0.269693	0.881711	5	1	0.603743
UK Biobank (UKBB) APOB	ENSG00000230082	100874032	PRRT3-AS1	rs34810856	3	10119928	G	A	0.0258449	0.00438135	0.00618211	0.48	-0.306992	0.0644129	4.766	1.8792e-06	-0.0142719	-0.0142719	0.0203591	0.483299	0.861217	3	1	0.776433
UK Biobank (UKBB) APOB	ENSG00000171475	147179	WIPF2	rs2314338	17	38344485	C	T	0.28827	0.00210541	0.0023416	0.37	-0.0485592	0.0101865	4.76702	1.8699e-06	-0.0433576	-0.0433576	0.0490719	0.376937	0.791285	12	1	0.698085
UK Biobank (UKBB) APOB	ENSG00000142875	5567	PRKACB	rs1085739	1	84698818	C	T	0.335984	0.000965955	0.00226105	0.67	-0.0439094	0.00920803	4.7686	1.8551e-06	-0.0219988	-0.0219988	0.0516997	0.670464	0.84899	20	1	0.870774
UK Biobank (UKBB) APOB	ENSG00000127989	7978	MTERF1	rs1429535	7	90955960	G	T	0.194831	0.00315455	0.0024827	0.2	-0.0498644	0.0104551	4.76939	1.8478e-06	-0.0632626	-0.0632625	0.0515256	0.219526	0.0972166	10	1	0.548211
UK Biobank (UKBB) APOB	ENSG00000247228	400541	LOC400541	rs3811354	16	70193486	A	G	0.329026	0.00408353	0.00256654	0.11	-0.122239	0.0256202	4.7712	1.8313e-06	-0.0334061	-0.0334061	0.0221327	0.131209	0.0721269	20	1	0.43276
UK Biobank (UKBB) APOB	ENSG00000163736	5473	PPBP	rs187082	4	74873602	T	C	0.114314	0.00128283	0.00322046	0.69	0.0616819	0.0129252	4.77222	1.8222e-06	0.0207975	0.0207975	0.0523923	0.691399	0.967385	15	1	0.880333
UK Biobank (UKBB) APOB	ENSG00000214787	643680	MS4A4E	rs584469	11	59988862	C	T	0.390656	0.00185819	0.00211509	0.38	0.096656	0.0202421	4.775	1.7971e-06	0.0192248	0.0192248	0.02225	0.387568	0.319207	14	1	0.706345
UK Biobank (UKBB) APOB	ENSG00000230725	284798	LOC284798	rs4330176	20	25073921	A	G	0.0586481	-0.0116103	0.00387623	0.00269998	-0.131067	0.0274394	4.7766	1.7828e-06	0.0885829	0.0885828	0.034908	0.0111612	0.700912	4	1	0.100495
UK Biobank (UKBB) APOB	ENSG00000222018	101928147	FAM243A	rs9980218	21	35774487	A	G	0.0318091	0.00160029	0.00594463	0.79	-0.510159	0.106782	4.77757	1.774e-06	-0.00313685	-0.00313684	0.011671	0.788104	0.887278	7	1	0.919817
UK Biobank (UKBB) APOB	ENSG00000132321	79781	IQCA1	rs2873519	2	237380896	C	A	0.189861	0.00469498	0.0024789	0.0580003	-0.0479921	0.0100452	4.77762	1.774e-06	-0.0978282	-0.0978282	0.0555629	0.0782937	0.685991	10	1	0.328527
UK Biobank (UKBB) APOB	ENSG00000164970	203259	FAM219A	rs112581934	9	34420794	A	G	0.204771	-0.0018024	0.00270654	0.51	0.056666	0.0118598	4.77799	1.7705e-06	-0.0318074	-0.0318074	0.0482247	0.509532	0.323872	15	1	0.792379
UK Biobank (UKBB) APOB	ENSG00000110844	25766	PRPF40B	rs11610997	12	49795815	G	A	0.0765408	0.00176607	0.00392422	0.649999	-0.0833333	0.0174345	4.77979	1.7547e-06	-0.0211928	-0.0211929	0.047299	0.654108	0.718883	7	1	0.862698
UK Biobank (UKBB) APOB	ENSG00000148606	11128	POLR3A	rs4979936	10	79739531	T	C	0.223658	0.00253615	0.00264507	0.34	0.04727	0.00988664	4.7812	1.7425e-06	0.0536524	0.0536524	0.0570707	0.347164	0.613765	15	1	0.673023
UK Biobank (UKBB) APOB	ENSG00000243364	1945	EFNA4	rs11465206	1	155160556	G	A	0.0119284	-0.0132911	0.00896193	0.14	0.28467	0.0594474	4.7886	1.6795e-06	-0.0466895	-0.0466895	0.0329571	0.156578	0.508559	3	1	0.47045
UK Biobank (UKBB) APOB	ENSG00000153982	284161	GDPD1	rs34221578	17	57365039	T	C	0.0646123	0.00676084	0.00393795	0.0860003	-0.0673425	0.0140596	4.78979	1.6695e-06	-0.100395	-0.100395	0.0621194	0.10606	0.567689	9	1	0.387128
UK Biobank (UKBB) APOB	ENSG00000138792	2028	ENPEP	rs138669303	4	111391959	A	G	0.0337972	-0.0014249	0.00531322	0.79	-0.10623	0.0221774	4.79001	1.6678e-06	0.0134133	0.0134134	0.0500945	0.788883	0.866145	5	1	0.919987
UK Biobank (UKBB) APOB	ENSG00000116731	7799	PRDM2	rs1203630	1	14067851	A	G	0.266402	0.00105746	0.00235893	0.649999	-0.0422998	0.00882753	4.7918	1.6529e-06	-0.0249992	-0.0249992	0.0560105	0.655358	0.410322	12	1	0.863147
UK Biobank (UKBB) APOB	ENSG00000189164	84503	ZNF527	rs141506394	19	38206397	T	C	0.0168986	-0.010872	0.00856965	0.2	0.45318	0.094507	4.7952	1.6251e-06	-0.0239905	-0.0239905	0.0195607	0.220024	0.557698	11	1	0.548755
UK Biobank (UKBB) APOB	ENSG00000003987	9108	MTMR7	rs10110023	8	17140378	G	A	0.243539	0.00574841	0.00264862	0.0299999	0.0513929	0.0106988	4.80361	1.5584e-06	0.111852	0.111852	0.0565529	0.0479473	0.405685	20	1	0.248157
UK Biobank (UKBB) APOB	ENSG00000055957	3697	ITIH1	rs35240333	3	52607511	T	C	0.137177	0.00753446	0.00315211	0.017	0.061062	0.0127054	4.80599	1.5398e-06	0.12339	0.12339	0.0576537	0.0323386	0.181291	20	1	0.197045
UK Biobank (UKBB) APOB	ENSG00000135637	84865	CCDC142	rs78302641	2	74775841	C	T	0.0308151	-0.00575853	0.00614679	0.35	-0.126545	0.0263021	4.81121	1.5003e-06	0.0455058	0.0455059	0.0494864	0.3578	0.423088	20	1	0.681333
UK Biobank (UKBB) APOB	ENSG00000129932	83475	DOHH	rs34119816	19	3525507	A	C	0.294235	-0.00659633	0.00235734	0.0051	-0.057039	0.011855	4.81139	1.4988e-06	0.115646	0.115646	0.0478098	0.0155684	0.0837232	3	1	0.127532
UK Biobank (UKBB) APOB	ENSG00000172062	6606	SMN1	rs13168712	5	70679626	G	A	0.385686	-0.000722913	0.00221651	0.74	0.124529	0.0258725	4.81318	1.4853e-06	-0.00580518	-0.00580516	0.0178399	0.744876	0.888115	4	1	0.903895
UK Biobank (UKBB) APOB	ENSG00000222179	106479106	RN7SKP26	rs117386481	18	43571336	A	G	0.0328032	0.00223086	0.00536252	0.68	-0.313426	0.0651179	4.81321	1.4853e-06	-0.00711766	-0.00711766	0.0171732	0.678534	0.975874	12	1	0.874737
UK Biobank (UKBB) APOB	ENSG00000172232	566	AZU1	rs8102628	19	788074	T	C	0.375746	0.00514673	0.00213515	0.016	-0.0489036	0.0101591	4.81377	1.4809e-06	-0.105242	-0.105242	0.0488283	0.0311341	0.417929	18	1	0.192968
UK Biobank (UKBB) APOB	ENSG00000260219	101928707	CD2BP2-DT	rs12919022	16	30434509	C	A	0.0636183	0.0073632	0.0044691	0.0990011	0.175332	0.0364077	4.81579	1.4661e-06	0.0419958	0.0419957	0.0269398	0.119026	0.140749	4	1	0.411094
UK Biobank (UKBB) APOB	ENSG00000105613	22983	MAST1	rs34544747	19	12767849	A	C	0.0109344	-0.00847578	0.00834007	0.31	0.202659	0.0420716	4.817	1.4573e-06	-0.0418229	-0.0418229	0.0420591	0.320037	0.710912	6	1	0.64964
UK Biobank (UKBB) APOB	ENSG00000164078	4486	MST1R	rs6800008	3	50760904	A	C	0.110338	-0.0140008	0.00321842	1.40001e-05	-0.0628212	0.0130383	4.8182	1.4486e-06	0.222867	0.222867	0.0690233	0.00124279	0.017375	5	1	0.0209975
UK Biobank (UKBB) APOB	ENSG00000174804	8322	FZD4	rs17819493	11	86718271	C	T	0.0407555	0.00802243	0.005779	0.17	0.107017	0.0222109	4.81822	1.4486e-06	0.0749641	0.0749644	0.0561977	0.182223	0.327495	3	1	0.504433
UK Biobank (UKBB) APOB	ENSG00000253537	56108	PCDHGA7	rs246703	5	140531746	C	G	0.44334	-0.00630113	0.00211406	0.00290001	0.0446153	0.00924248	4.8272	1.3847e-06	-0.141232	-0.141233	0.0556891	0.0112098	0.850032	9	1	0.100495
UK Biobank (UKBB) APOB	ENSG00000173120	22992	KDM2A	rs148627238	11	66855593	A	G	0.0139165	-0.00509662	0.00709196	0.47	0.206655	0.0428071	4.82759	1.3819e-06	-0.0246625	-0.0246624	0.034696	0.477199	0.532646	8	1	0.772473
UK Biobank (UKBB) APOB	ENSG00000147536	84296	GINS4	rs7815411	8	41402340	C	T	0.2833	0.00353846	0.00240457	0.14	0.0658529	0.0136364	4.8292	1.3708e-06	0.0537328	0.0537328	0.0381719	0.159234	0.532181	20	1	0.474227
UK Biobank (UKBB) APOB	ENSG00000182379	11247	NXPH4	rs1800176	12	57561451	T	C	0.315109	-0.00768101	0.00224294	0.000619998	0.0442604	0.009161	4.83139	1.3558e-06	-0.173541	-0.173541	0.0621149	0.00520808	0.0298876	15	1	0.0604043
UK Biobank (UKBB) APOB	ENSG00000232671	100507670	ZNF687-AS1	rs148412874	1	151124910	A	G	0.0437376	0.00728815	0.00544878	0.18	-0.131529	0.0271934	4.8368	1.3195e-06	-0.055411	-0.0554109	0.0429813	0.197333	0.255519	4	1	0.523379
UK Biobank (UKBB) APOB	ENSG00000142182	29947	DNMT3L	rs8129253	21	45662236	C	A	0.239563	0.00164559	0.00252603	0.51	0.057062	0.0117911	4.83941	1.3023e-06	0.0288386	0.0288387	0.0446675	0.518519	0.340909	5	1	0.795561
UK Biobank (UKBB) APOB	ENSG00000175087	149420	PDIK1L	rs61775415	1	26391849	C	A	0.177932	-0.0114411	0.00271604	2.5e-05	-0.0530025	0.0109437	4.8432	1.2776e-06	0.21586	0.21586	0.0679144	0.00148085	0.562354	18	1	0.0240088
UK Biobank (UKBB) APOB	ENSG00000137814	55142	HAUS2	rs34373997	15	42583801	T	G	0.157058	-0.00408785	0.00295845	0.17	-0.0543691	0.011225	4.84357	1.2751e-06	0.075187	0.075187	0.056585	0.183932	0.538779	14	1	0.506641
UK Biobank (UKBB) APOB	ENSG00000113312	7265	TTC1	rs10044313	5	159436546	T	C	0.0129225	0.00298558	0.00764051	0.7	-0.175947	0.0363227	4.844	1.2725e-06	-0.0169686	-0.0169686	0.0435661	0.696913	0.849787	5	1	0.882938
UK Biobank (UKBB) APOB	ENSG00000132581	6388	SDF2	rs188641790	17	27059919	C	T	0.0139165	0.017372	0.00883763	0.0490004	-0.151789	0.0313342	4.8442	1.2712e-06	-0.114448	-0.114448	0.0628339	0.0685401	0.594882	3	1	0.305002
UK Biobank (UKBB) APOB	ENSG00000087095	51701	NLK	rs17723890	17	26647370	A	G	0.0576541	0.0147113	0.00494667	0.00290001	-0.0998401	0.0206052	4.84538	1.2636e-06	-0.147349	-0.147349	0.058134	0.0112565	0.223275	6	1	0.100707
UK Biobank (UKBB) APOB	ENSG00000254469	100133315	LOC100133315	rs559314	11	71556877	T	C	0.291252	-0.00080942	0.00232059	0.73	-0.0615973	0.0127115	4.84579	1.261e-06	0.0131405	0.0131405	0.037771	0.727916	0.270017	17	1	0.896372
UK Biobank (UKBB) APOB	ENSG00000230918	100131604	DPP4-DT	rs150295441	2	162794809	G	T	0.0149105	0.0086821	0.0103054	0.4	0.518614	0.106957	4.84881	1.2421e-06	0.016741	0.016741	0.0201687	0.406514	0.0617704	11	1	0.718607
UK Biobank (UKBB) APOB	ENSG00000165671	64324	NSD1	rs7732930	5	176548594	T	C	0.145129	-0.00730341	0.00298034	0.0140001	0.0512578	0.0105699	4.84941	1.2384e-06	-0.142484	-0.142484	0.0651462	0.0287323	0.47365	19	1	0.185101
UK Biobank (UKBB) APOB	ENSG00000136457	1101	CHAD	rs7215760	17	48618106	G	A	0.446322	0.000431463	0.00209027	0.84	-0.0464536	0.0095741	4.85201	1.2222e-06	-0.00928804	-0.00928805	0.0450377	0.836612	0.960539	20	1	0.940294
UK Biobank (UKBB) APOB	ENSG00000115596	7475	WNT6	rs4646535	2	219664663	C	T	0.493042	0.00736978	0.00207444	0.000379997	-0.0385518	0.00794423	4.85281	1.2173e-06	-0.191166	-0.191166	0.0666876	0.00414922	0.212256	13	1	0.0514334
UK Biobank (UKBB) APOB	ENSG00000176563	124817	CNTD1	rs78645838	17	40938261	A	G	0.0477137	-0.00709844	0.0048278	0.14	0.127613	0.0262827	4.8554	1.2014e-06	-0.0556247	-0.0556246	0.0395281	0.159362	0.0673675	7	1	0.474319
UK Biobank (UKBB) APOB	ENSG00000011243	26993	AKAP8L	rs4809190	19	15528649	A	T	0.271372	0.00714577	0.00235352	0.00239999	0.067426	0.0138862	4.85561	1.2002e-06	0.105979	0.105979	0.0411675	0.0100428	0.787898	3	1	0.0938645
UK Biobank (UKBB) APOB	ENSG00000166682	80975	TMPRSS5	rs1176719	11	113852187	A	G	0.243539	-0.00555788	0.00245942	0.0239999	0.0458357	0.00943936	4.85581	1.199e-06	-0.121257	-0.121257	0.0591835	0.0404792	0.0113795	20	1	0.225979
UK Biobank (UKBB) APOB	ENSG00000132467	57050	UTP3	rs145741032	4	71931521	C	T	0.0168986	-0.0160303	0.00789204	0.0420001	0.197461	0.0406616	4.8562	1.1966e-06	-0.0811821	-0.0811821	0.0433229	0.0609463	0.451809	4	1	0.288282
UK Biobank (UKBB) APOB	ENSG00000006327	51330	TNFRSF12A	rs187317457	16	3096322	T	C	0.0308151	0.00244593	0.0054842	0.66	0.177061	0.0364593	4.8564	1.1954e-06	0.0138141	0.0138141	0.0311039	0.656951	0.571314	6	1	0.864177
UK Biobank (UKBB) APOB	ENSG00000007866	7005	TEAD3	rs6905853	6	35493369	T	A	0.0516899	0.0038301	0.00416822	0.36	-0.0798129	0.0164339	4.8566	1.1942e-06	-0.0479885	-0.0479885	0.0531514	0.366598	0.0694398	19	1	0.69014
UK Biobank (UKBB) APOB	ENSG00000004897	996	CDC27	rs2678694	17	45193248	T	C	0.4334	-0.00282787	0.00211263	0.18	0.0395769	0.00814675	4.858	1.1858e-06	-0.0714525	-0.0714526	0.0553697	0.196889	0.05524	13	1	0.522842
UK Biobank (UKBB) APOB	ENSG00000213071	80350	LPAL2	rs2481031	6	160756729	G	T	0.352883	0.00981805	0.00216591	5.80003e-06	0.040644	0.00835954	4.86199	1.1621e-06	0.241562	0.241562	0.0728579	0.00091472	1.57152e-05	17	1	0.0167207
UK Biobank (UKBB) APOB	ENSG00000064652	28966	SNX24	rs6595409	5	122113756	G	A	0.419483	-0.00278488	0.00209234	0.18	0.0393694	0.0080967	4.8624	1.1597e-06	-0.0707372	-0.0707371	0.0551015	0.199225	0.909405	20	1	0.525498
UK Biobank (UKBB) APOB	ENSG00000200879	85391	SNORD14E	rs118028238	11	122790137	C	T	0.0109344	0.00485342	0.00792187	0.54	0.367152	0.0755083	4.86241	1.1597e-06	0.0132191	0.0132191	0.0217472	0.543284	0.647234	10	1	0.808741
UK Biobank (UKBB) APOB	ENSG00000240669	646737	RPS14P6	rs6814401	4	153575339	A	G	0.513917	0.00117493	0.00208342	0.57	-0.10414	0.0214113	4.86379	1.1515e-06	-0.0112822	-0.0112822	0.0201399	0.57535	0.202824	4	1	0.824091
UK Biobank (UKBB) APOB	ENSG00000161847	125950	RAVER1	rs73019227	19	10432052	G	C	0.207753	-0.00417452	0.00267698	0.12	-0.0551007	0.0113236	4.86601	1.1388e-06	0.0757617	0.0757617	0.0510173	0.137539	0.15329	6	1	0.442168
UK Biobank (UKBB) APOB	ENSG00000124459	7596	ZNF45	rs73036792	19	44439355	C	G	0.117296	0.0139878	0.00319922	1.2e-05	0.0580279	0.0119237	4.8666	1.1353e-06	0.241053	0.241053	0.0741149	0.00114424	0.00292095	15	1	0.0197835
UK Biobank (UKBB) APOB	ENSG00000185787	10933	MORF4L1	rs117034501	15	78806297	A	C	0.0308151	-0.0134867	0.00553373	0.015	0.119957	0.0246309	4.87018	1.1149e-06	-0.112429	-0.112429	0.0515847	0.029294	0.315047	5	1	0.187332
UK Biobank (UKBB) APOB	ENSG00000065243	5586	PKN2	rs6688196	1	89331529	C	A	0.0109344	-0.0207309	0.0106868	0.0519996	0.281621	0.0578206	4.8706	1.1126e-06	-0.0736128	-0.0736128	0.0408465	0.0715167	0.215196	3	1	0.311878
UK Biobank (UKBB) APOB	ENSG00000114933	54891	INO80D	rs76518185	2	206999105	T	C	0.0248509	0.00180578	0.00593987	0.760001	-0.101678	0.0208622	4.87379	1.0947e-06	-0.0177598	-0.0177597	0.0585318	0.76157	0.124517	3	1	0.91009
UK Biobank (UKBB) APOB	ENSG00000131480	314	AOC2	rs28606005	17	40397776	A	G	0.280318	0.0105791	0.00225357	2.69998e-06	-0.0425222	0.00872073	4.87599	1.0826e-06	-0.24879	-0.24879	0.0735671	0.0007201	0.537207	3	1	0.0139045
UK Biobank (UKBB) APOB	ENSG00000137642	6653	SORL1	rs148028881	11	121450957	A	C	0.0188867	-0.00165483	0.00783554	0.83	0.208929	0.0428466	4.87621	1.0815e-06	-0.00792054	-0.00792055	0.0375386	0.832889	0.975999	5	1	0.93821
UK Biobank (UKBB) APOB	ENSG00000170832	84669	USP32	rs237966	17	58332383	T	C	0.0367793	0.00598185	0.00566405	0.29	0.106419	0.0218098	4.87941	1.0641e-06	0.0562104	0.0562105	0.0544566	0.301975	0.440923	10	1	0.632712
UK Biobank (UKBB) APOB	ENSG00000133250	84330	ZNF414	rs2967773	19	8598077	T	A	0.15507	0.00205657	0.00321823	0.52	0.0625841	0.0128167	4.88301	1.0448e-06	0.0328609	0.0328609	0.051861	0.526319	0.910086	13	1	0.799491
UK Biobank (UKBB) APOB	ENSG00000066044	1994	ELAVL1	rs11878573	19	8079081	C	T	0.527833	-0.00331096	0.00205529	0.11	-0.039909	0.00817003	4.8848	1.0353e-06	0.0829627	0.0829627	0.0542276	0.126042	0.0135933	14	1	0.423858
UK Biobank (UKBB) APOB	ENSG00000105290	333	APLP1	rs7246259	19	36432941	C	T	0.027833	-0.00264773	0.00564292	0.64	0.106007	0.0216969	4.88581	1.0301e-06	-0.0249769	-0.024977	0.0534767	0.640454	0.229969	11	1	0.856049
UK Biobank (UKBB) APOB	ENSG00000171320	157570	ESCO2	rs2280884	8	27614138	G	A	0.424453	0.0030002	0.00209355	0.15	-0.0429348	0.0087776	4.89141	1.0012e-06	-0.069878	-0.0698781	0.0508108	0.169051	0.432929	15	1	0.487668
UK Biobank (UKBB) APOB	ENSG00000011451	58525	WIZ	rs8107395	19	15636682	T	A	0.295229	0.00209111	0.00221694	0.35	-0.0620111	0.0126745	4.89259	9.9513e-07	-0.0337215	-0.0337216	0.036409	0.354349	0.453454	13	1	0.677975
UK Biobank (UKBB) APOB	ENSG00000109674	55247	NEIL3	rs10031984	4	178230110	G	A	0.404573	0.00324698	0.00211114	0.12	-0.0426025	0.00870647	4.8932	9.92091e-07	-0.0762157	-0.0762157	0.0519446	0.142308	0.336879	8	1	0.448425
UK Biobank (UKBB) APOB	ENSG00000166595	51647	CIAO2B	rs113434045	16	66144940	T	G	0.05666	0.00263341	0.00413957	0.52	-0.0856705	0.0175059	4.89381	9.8907e-07	-0.0307388	-0.0307388	0.0487262	0.52814	0.731516	14	1	0.800895
UK Biobank (UKBB) APOB	ENSG00000180008	122809	SOCS4	rs10483647	14	56103882	G	A	0.209742	0.000520896	0.00283302	0.85	0.0493926	0.0100921	4.89418	9.8706e-07	0.010546	0.010546	0.0573976	0.85422	0.320254	7	1	0.947514
UK Biobank (UKBB) APOB	ENSG00000182979	9112	MTA1	rs112790992	14	105758217	C	A	0.322068	0.00662037	0.0022455	0.0032	-0.0468993	0.0095795	4.8958	9.79069e-07	-0.141161	-0.141161	0.0558907	0.0115478	0.571934	7	1	0.10235
UK Biobank (UKBB) APOB	ENSG00000259717	105370683	LINC00677	rs12880500	14	103561401	G	A	0.0119284	0.0141624	0.00818613	0.0840001	0.442727	0.0904114	4.89681	9.74098e-07	0.031989	0.031989	0.0196103	0.102841	0.382139	9	1	0.382039
UK Biobank (UKBB) APOB	ENSG00000167130	57171	DOLPP1	rs7042889	9	131795361	C	A	0.0487078	0.0071801	0.00490973	0.14	0.0892991	0.018234	4.89739	9.71132e-07	0.0804051	0.080405	0.0573797	0.16113	0.424315	4	1	0.477044
UK Biobank (UKBB) APOB	ENSG00000167604	84807	NFKBID	rs4806227	19	36401012	A	G	0.0337972	-0.0039171	0.00506787	0.44	-0.105653	0.0215706	4.89801	9.68171e-07	0.0370751	0.0370753	0.0485609	0.445177	0.285003	6	1	0.747775
UK Biobank (UKBB) APOB	ENSG00000232940	414765	HCG25	rs4711329	6	33464353	A	G	0.383698	-0.000671059	0.00209295	0.75	0.0997715	0.0203698	4.89801	9.68168e-07	-0.00672596	-0.00672596	0.0210223	0.749011	0.231649	10	1	0.905704
UK Biobank (UKBB) APOB	ENSG00000105088	93145	OLFM2	rs73004340	19	9650728	A	G	0.028827	-0.00738396	0.00593063	0.21	-0.126136	0.0257253	4.90319	9.42881e-07	0.0585397	0.0585395	0.0485097	0.227526	0.450455	10	1	0.554495
UK Biobank (UKBB) APOB	ENSG00000163354	127579	DCST2	rs905938	1	154991389	C	T	0.246521	-0.00425048	0.00234555	0.0700003	0.0467096	0.00952519	4.9038	9.4e-07	-0.090998	-0.0909979	0.0535345	0.089169	0.893213	11	1	0.355303
UK Biobank (UKBB) APOB	ENSG00000003756	10181	RBM5	rs7628058	3	50039474	G	A	0.479125	0.000685912	0.00208144	0.74	0.0425348	0.00866961	4.9062	9.2858e-07	0.0161259	0.0161259	0.0490452	0.74231	0.0645691	8	1	0.903028
UK Biobank (UKBB) APOB	ENSG00000125650	5623	PSPN	rs74952540	19	6384510	C	A	0.0894632	-0.00266694	0.00343969	0.44	-0.0912393	0.0185892	4.90819	9.19158e-07	0.0292302	0.0292302	0.0381671	0.443768	0.885479	14	1	0.746809
UK Biobank (UKBB) APOB	ENSG00000169752	145957	NRG4	rs1394122	15	76217611	G	A	0.0159046	0.003561	0.00657711	0.59	-0.226516	0.0461392	4.9094	9.1355e-07	-0.0157207	-0.0157208	0.029212	0.590466	0.801244	19	1	0.830517
UK Biobank (UKBB) APOB	ENSG00000166947	2038	EPB42	rs6493078	15	43424122	T	C	0.10835	-0.000272485	0.00301164	0.93	-0.0570361	0.0116097	4.9128	8.97851e-07	0.00477741	0.00477741	0.0528113	0.92792	0.423103	16	1	0.975017
UK Biobank (UKBB) APOB	ENSG00000103319	29904	EEF2K	rs117005983	16	21993515	A	G	0.0109344	-0.0103447	0.00836799	0.22	0.443298	0.0901965	4.9148	8.88731e-07	-0.0233358	-0.0233358	0.0194647	0.230575	0.809167	7	1	0.557982
UK Biobank (UKBB) APOB	ENSG00000144868	66000	TMEM108	rs938230	3	133088541	G	A	0.484095	-0.00210203	0.00208956	0.31	0.0403706	0.00821341	4.91521	8.86919e-07	-0.0520683	-0.0520684	0.0528324	0.32436	0.475556	17	1	0.652853
UK Biobank (UKBB) APOB	ENSG00000121579	80218	NAA50	rs11706726	3	113549651	C	T	0.295229	-0.00584157	0.00221907	0.00850002	-0.0706035	0.0143632	4.91558	8.85111e-07	0.0827377	0.0827377	0.0356532	0.0203072	0.348611	9	1	0.151036
UK Biobank (UKBB) APOB	ENSG00000187942	401944	LDLRAD2	rs80283869	1	22130952	A	T	0.105368	-0.00296579	0.0035918	0.41	-0.0686981	0.0139755	4.91561	8.8511e-07	0.0431714	0.0431713	0.0530163	0.415471	0.310933	11	1	0.725824
UK Biobank (UKBB) APOB	ENSG00000228109	100507057	MELTF-AS1	rs2271823	3	196731685	C	T	0.193837	-3.89556e-05	0.00260461	0.99	0.122993	0.025019	4.91598	8.83299e-07	-0.00031673	-0.000316729	0.0211769	0.988067	0.997185	7	1	0.994861
UK Biobank (UKBB) APOB	ENSG00000207697	693158	MIR573	rs73246478	4	24583844	C	G	0.0636183	-0.00126937	0.00394836	0.75	-0.112928	0.0229715	4.916	8.83299e-07	0.0112405	0.0112406	0.0350383	0.748356	0.776531	11	1	0.905227
UK Biobank (UKBB) APOB	ENSG00000232578	100533629	LOC100533629	rs1451734	5	93983864	A	G	0.491054	-4.8372e-05	0.00207882	0.98	-0.0529448	0.0107673	4.91718	8.7791e-07	0.000913631	0.00091363	0.0392643	0.981436	0.0700132	17	1	0.99271
UK Biobank (UKBB) APOB	ENSG00000185792	338321	NLRP9	rs11673193	19	56216013	T	G	0.305169	-0.00200216	0.00215274	0.35	-0.0425771	0.00864965	4.92241	8.54889e-07	0.0470243	0.0470244	0.0514556	0.360779	0.0695218	16	1	0.683578
UK Biobank (UKBB) APOB	ENSG00000154611	143471	PSMA8	rs1674606	18	23484943	A	G	0.417495	-0.000604769	0.00211039	0.77	-0.0398014	0.00808544	4.9226	8.54021e-07	0.0151947	0.0151947	0.0531128	0.774814	0.34475	20	1	0.914679
UK Biobank (UKBB) APOB	ENSG00000241983	106481850	RN7SL566P	rs62119690	19	39849040	T	C	0.0188867	0.00570352	0.00708607	0.42	0.395293	0.0802624	4.92501	8.43601e-07	0.0144286	0.0144286	0.018164	0.42699	0.879419	12	1	0.734309
UK Biobank (UKBB) APOB	ENSG00000205089	645121	CCNI2	rs74466521	5	132013093	A	G	0.0159046	-0.00669897	0.00910054	0.46	0.200275	0.0406649	4.92501	8.43601e-07	-0.0334489	-0.0334489	0.045945	0.466601	0.313026	5	1	0.763475
UK Biobank (UKBB) APOB	ENSG00000138795	51176	LEF1	rs2575609	4	109556050	G	A	0.311133	0.00143251	0.00225691	0.53	0.0428297	0.00869392	4.9264	8.37579e-07	0.0334467	0.0334466	0.0531305	0.52901	0.386492	13	1	0.801756
UK Biobank (UKBB) APOB	ENSG00000146197	222663	SCUBE3	rs3800402	6	35146945	C	A	0.338966	0.0111516	0.00220925	4.49997e-07	0.0420456	0.00853233	4.9278	8.31609e-07	0.265226	0.265226	0.075218	0.000421724	0.407235	20	1	0.00922999
UK Biobank (UKBB) APOB	ENSG00000166197	9221	NOLC1	rs61874760	10	103851282	T	C	0.0616302	-0.00110645	0.00490427	0.82	0.0893175	0.0181245	4.928	8.30761e-07	-0.0123878	-0.0123878	0.0549658	0.821689	0.224642	19	1	0.931941
UK Biobank (UKBB) APOB	ENSG00000205413	54809	SAMD9	rs10249649	7	92909689	A	G	0.201789	-0.00353431	0.00267455	0.19	0.0495488	0.0100533	4.92861	8.28211e-07	-0.0713299	-0.0713299	0.0558846	0.201822	0.410066	7	1	0.527139
UK Biobank (UKBB) APOB	ENSG00000226648	101927117	PLCG1-AS1	rs113181084	20	40266557	C	T	0.0606362	0.00597222	0.00444935	0.18	0.219304	0.0444727	4.9312	8.17259e-07	0.0272326	0.0272326	0.0210267	0.19527	0.0526862	16	1	0.521198
UK Biobank (UKBB) APOB	ENSG00000011566	8491	MAP4K3	rs4670917	2	39394162	T	C	0.100398	-0.00342449	0.00379906	0.37	0.102334	0.020744	4.93319	8.08929e-07	-0.0334639	-0.0334637	0.0377386	0.375228	0.864006	20	1	0.696866
UK Biobank (UKBB) APOB	ENSG00000253250	100127983	C8orf88	rs148263262	8	92163121	G	C	0.0745527	-0.00701761	0.00404	0.0819993	-0.338852	0.0686324	4.9372	7.92521e-07	0.02071	0.02071	0.012639	0.101301	0.520405	11	1	0.378954
UK Biobank (UKBB) APOB	ENSG00000215187	730112	FAM166B	rs4879911	9	35588259	T	C	0.333002	0.00146695	0.00223361	0.51	0.0467832	0.0094745	4.9378	7.9009e-07	0.0313563	0.0313564	0.0481643	0.515028	0.425198	20	1	0.794226
UK Biobank (UKBB) APOB	ENSG00000162298	84447	SYVN1	rs12292693	11	64936719	C	A	0.239563	0.000493064	0.00240688	0.84	-0.0501365	0.0101417	4.9436	7.66929e-07	-0.00983443	-0.00983443	0.0480477	0.837822	0.0489378	9	1	0.940823
UK Biobank (UKBB) APOB	ENSG00000197808	92283	ZNF461	rs45511599	19	37902059	C	T	0.0685885	-0.0013346	0.00434166	0.760001	-0.108457	0.0219318	4.94519	7.6066e-07	0.0123053	0.0123053	0.0401084	0.758994	0.693752	7	1	0.909564
UK Biobank (UKBB) APOB	ENSG00000121406	256051	ZNF549	rs7246856	19	57956828	T	G	0.403579	0.00140121	0.00211255	0.51	0.0412891	0.00834899	4.9454	7.59879e-07	0.0339366	0.0339366	0.051623	0.510929	0.388156	14	1	0.792379
UK Biobank (UKBB) APOB	ENSG00000152894	5796	PTPRK	rs3813372	6	128513395	C	T	0.0198807	0.0153905	0.00891692	0.0840001	0.12835	0.0259481	4.94641	7.5599e-07	0.11991	0.119911	0.0735817	0.10318	0.211334	7	1	0.382088
UK Biobank (UKBB) APOB	ENSG00000129968	81926	ABHD17A	rs2289286	19	1822668	C	T	0.209742	-0.00564386	0.00252532	0.025	-0.0672509	0.0135937	4.94721	7.52891e-07	0.0839224	0.0839225	0.0412046	0.0416777	0.04052	17	1	0.229122
UK Biobank (UKBB) APOB	ENSG00000138080	11117	EMILIN1	rs6745807	2	27185317	A	C	0.359841	0.000576596	0.00216319	0.79	-0.0406995	0.00822611	4.9476	7.5134e-07	-0.0141672	-0.0141671	0.0532273	0.790114	0.00127736	19	1	0.920311
UK Biobank (UKBB) APOB	ENSG00000179387	255520	ELMOD2	rs3811787	4	141490419	G	T	0.236581	0.00127689	0.00245365	0.6	-0.0446233	0.00901882	4.9478	7.50569e-07	-0.0286149	-0.0286149	0.0552891	0.604773	0.109263	20	1	0.837731
UK Biobank (UKBB) APOB	ENSG00000146856	340351	AGBL3	rs62480987	7	134685360	A	G	0.0596421	-0.00399328	0.00381581	0.3	0.0787538	0.0159163	4.948	7.498e-07	-0.0507059	-0.0507059	0.0495242	0.305902	0.487306	9	1	0.636668
UK Biobank (UKBB) APOB	ENSG00000241351	28914	IGKV3-11	rs6731942	2	89064914	C	A	0.028827	0.00473165	0.00573166	0.41	0.23513	0.0475126	4.94879	7.4672e-07	0.0201235	0.0201235	0.0247133	0.415486	0.76978	5	1	0.725824
UK Biobank (UKBB) APOB	ENSG00000138315	170392	OIT3	rs117977752	10	74097235	T	C	0.0298211	-0.0121432	0.00565536	0.032	-0.115696	0.0233777	4.94899	7.45961e-07	0.104958	0.104958	0.0532836	0.048862	0.085392	20	1	0.250676
UK Biobank (UKBB) APOB	ENSG00000243629	339894	LINC00880	rs62274100	3	156811140	G	C	0.326044	0.00392449	0.00221719	0.0769999	0.111273	0.022473	4.95141	7.36809e-07	0.035269	0.0352691	0.0211606	0.0955677	0.70518	6	1	0.368761
UK Biobank (UKBB) APOB	ENSG00000076382	10615	SPAG5	rs12601110	17	27035335	G	A	0.0725646	-0.0229941	0.00368052	4.20001e-10	0.0733581	0.0148156	4.95141	7.3681e-07	-0.31345	-0.31345	0.0807761	0.000104252	0.00714074	14	1	0.00298466
UK Biobank (UKBB) APOB	ENSG00000162139	10825	NEU3	rs685116	11	74721702	C	G	0.200795	-0.000569821	0.00267642	0.83	-0.0503727	0.0101722	4.952	7.34551e-07	0.0113121	0.0113121	0.0531815	0.831555	0.21569	9	1	0.937504
UK Biobank (UKBB) APOB	ENSG00000091651	23594	ORC6	rs36114477	16	46749203	C	G	0.524851	-0.00199491	0.00214805	0.35	0.0926239	0.0187006	4.95299	7.30781e-07	-0.0215377	-0.0215377	0.0235953	0.361348	0.947037	5	1	0.68427
UK Biobank (UKBB) APOB	ENSG00000112146	26268	FBXO9	rs2817095	6	53082905	T	C	0.225646	0.0010327	0.00240565	0.67	0.0455271	0.00919145	4.9532	7.3003e-07	0.0226832	0.0226832	0.053038	0.668886	0.761858	17	1	0.870282
UK Biobank (UKBB) APOB	ENSG00000198720	124930	ANKRD13B	rs3097118	17	27978466	C	T	0.511928	-0.00109849	0.00208226	0.6	0.0429436	0.00866953	4.95339	7.2928e-07	-0.0255798	-0.0255798	0.0487624	0.599875	0.236653	20	1	0.835636
UK Biobank (UKBB) APOB	ENSG00000166342	81832	NETO1	rs4098769	18	70652449	T	G	0.2167	0.00142769	0.00252244	0.57	0.0475172	0.00959129	4.9542	7.2628e-07	0.0300458	0.0300458	0.0534301	0.573886	0.708003	11	1	0.823397
UK Biobank (UKBB) APOB	ENSG00000175054	545	ATR	rs7623524	3	142245984	A	T	0.409543	0.00698044	0.00211799	0.000980009	0.0425725	0.00858732	4.9576	7.13689e-07	0.163966	0.163966	0.0597407	0.00605794	0.013466	20	1	0.0669996
UK Biobank (UKBB) APOB	ENSG00000178033	254228	CALHM5	rs2882935	6	116980481	T	C	0.4334	0.00136291	0.00209022	0.51	0.0434642	0.00875905	4.9622	6.96989e-07	0.0313571	0.0313571	0.0485041	0.517966	0.803265	20	1	0.795308
UK Biobank (UKBB) APOB	ENSG00000128524	9296	ATP6V1F	rs9640852	7	128507502	G	A	0.126243	-0.00224197	0.00311431	0.47	-0.09091	0.0183153	4.96361	6.91979e-07	0.0246614	0.0246614	0.0346155	0.476193	0.0336871	20	1	0.771764
UK Biobank (UKBB) APOB	ENSG00000183530	253143	PRR14L	rs9609257	22	31714356	A	G	0.276342	0.00507914	0.00229638	0.0269998	-0.0518523	0.0104419	4.96579	6.8418e-07	-0.097954	-0.0979539	0.0484813	0.0433369	0.53327	20	1	0.234422
UK Biobank (UKBB) APOB	ENSG00000133935	11161	ERG28	rs11626062	14	76136329	T	C	0.329026	0.00134462	0.00219493	0.54	-0.042583	0.00857457	4.9662	6.82779e-07	-0.0315765	-0.0315765	0.0519354	0.543191	0.484225	20	1	0.808741
UK Biobank (UKBB) APOB	ENSG00000235863	8705	B3GALT4	rs2072915	6	33162082	A	T	0.277336	-0.000979715	0.00223827	0.66	0.0732792	0.0147544	4.9666	6.8137e-07	-0.0133696	-0.0133696	0.0306628	0.662822	0.165423	11	1	0.866885
UK Biobank (UKBB) APOB	ENSG00000122140	51116	MRPS2	rs3748200	9	138396120	T	A	0.0606362	-0.00657418	0.00422682	0.12	0.0836762	0.0168403	4.96881	6.7369e-07	-0.0785669	-0.0785669	0.052931	0.137722	0.411317	7	1	0.442403
UK Biobank (UKBB) APOB	ENSG00000157404	3815	KIT	rs7664793	4	55496266	A	T	0.0318091	-0.000580924	0.00517507	0.91	0.0924206	0.0185964	4.96981	6.7022e-07	-0.00628565	-0.00628566	0.0560091	0.910644	0.818369	10	1	0.970364
UK Biobank (UKBB) APOB	ENSG00000168802	54921	CHTF8	rs34466365	16	68853688	T	C	0.0188867	-0.000536504	0.0103387	0.96	0.251764	0.0506547	4.9702	6.6884e-07	-0.00213098	-0.00213098	0.0410673	0.958616	0.350365	4	1	0.985457
UK Biobank (UKBB) APOB	ENSG00000168802	113455421	DERPC	rs34466365	16	68853688	T	C	0.0188867	-0.000536504	0.0103387	0.96	0.251764	0.0506547	4.9702	6.6884e-07	-0.00213098	-0.00213098	0.0410673	0.958616	0.350365	4	1	0.985457
UK Biobank (UKBB) APOB	ENSG00000164168	55751	TMEM184C	rs12507247	4	148619540	A	G	0.0129225	-0.0119958	0.00835011	0.15	0.168963	0.0339871	4.97139	6.64709e-07	-0.0709966	-0.0709964	0.0514417	0.167545	0.888248	14	1	0.486809
UK Biobank (UKBB) APOB	ENSG00000221955	84561	SLC12A8	rs114694164	3	124865887	C	G	0.0208748	-0.00697563	0.00636541	0.27	0.148859	0.0299334	4.97301	6.5925e-07	-0.0468607	-0.0468607	0.0437873	0.284534	0.507907	7	1	0.619433
UK Biobank (UKBB) APOB	ENSG00000221978	81669	CCNL2	rs71628956	1	1301388	G	A	0.0904573	-0.00148058	0.00313275	0.64	0.0696064	0.0139901	4.9754	6.51129e-07	-0.0212707	-0.0212708	0.0452093	0.638001	0.624866	12	1	0.855761
UK Biobank (UKBB) APOB	ENSG00000133112	7178	TPT1	rs9567541	13	45896563	T	C	0.0606362	-0.00686689	0.00465872	0.14	-0.112837	0.0226735	4.9766	6.47111e-07	0.0608567	0.0608567	0.0430601	0.157568	0.385479	12	1	0.472189
UK Biobank (UKBB) APOB	ENSG00000086827	9183	ZW10	rs678712	11	114021968	C	T	0.0904573	0.00193409	0.00343814	0.57	-0.0685419	0.0137701	4.97759	6.4378e-07	-0.0282176	-0.0282176	0.0504805	0.576175	0.161723	3	1	0.824298
UK Biobank (UKBB) APOB	ENSG00000185220	267002	PGBD2	rs12071510	1	249172187	G	T	0.347913	0.00470495	0.00214461	0.0280001	0.0430979	0.00865142	4.9816	6.3061e-07	0.109169	0.109169	0.0543731	0.0446674	0.964521	12	1	0.238469
UK Biobank (UKBB) APOB	ENSG00000173991	8557	TCAP	rs1107794	17	37823600	C	T	0.0576541	-0.00401611	0.00403726	0.32	-0.0864162	0.0173401	4.9836	6.2412e-07	0.046474	0.046474	0.0476404	0.329304	0.615157	6	1	0.656405
UK Biobank (UKBB) APOB	ENSG00000113657	1809	DPYSL3	rs6580464	5	146872420	A	T	0.506958	-0.00587975	0.00208192	0.00470002	0.0405349	0.00812649	4.988	6.1008e-07	-0.145054	-0.145054	0.0590224	0.0139866	0.811912	5	1	0.11766
UK Biobank (UKBB) APOB	ENSG00000166866	4640	MYO1A	rs79563920	12	57466999	C	G	0.104374	-0.000597651	0.0038232	0.88	-0.0767438	0.0153826	4.989	6.0693e-07	0.00778761	0.00778761	0.0498422	0.875839	0.317431	10	1	0.9556
UK Biobank (UKBB) APOB	ENSG00000223820	142913	CFL1P1	rs7078010	10	89596558	T	G	0.431412	-0.000738475	0.00208949	0.719999	0.0967776	0.0193788	4.99399	5.9141e-07	-0.00763064	-0.00763064	0.0216446	0.724432	0.0688528	15	1	0.89463
UK Biobank (UKBB) APOB	ENSG00000135439	116986	AGAP2	rs12307841	12	58125438	C	T	0.124254	-0.000888168	0.00313708	0.780001	-0.0608734	0.012181	4.99741	5.8108e-07	0.0145904	0.0145904	0.0516172	0.777433	0.00894929	11	1	0.916035
UK Biobank (UKBB) APOB	ENSG00000176248	29882	ANAPC2	rs66708191	9	140095436	A	C	0.262425	0.0036611	0.00238904	0.13	0.0566384	0.0113322	4.99801	5.79279e-07	0.0646399	0.0646398	0.0441187	0.142885	0.658535	10	1	0.448958
UK Biobank (UKBB) APOB	ENSG00000176444	1196	CLK2	rs41265007	1	156021079	A	G	0.0477137	0.000177837	0.00495798	0.97	0.0965196	0.0193086	4.99879	5.7688e-07	0.0018425	0.0018425	0.0513689	0.971388	0.221792	20	1	0.98875
UK Biobank (UKBB) APOB	ENSG00000119335	6418	SET	rs3750321	9	131465284	G	T	0.301193	0.00933782	0.00227716	4.09996e-05	-0.0484581	0.00969083	5.00041	5.7211e-07	-0.192699	-0.192699	0.060773	0.00152021	0.00329553	13	1	0.0245064
UK Biobank (UKBB) APOB	ENSG00000163794	7349	UCN	rs12472643	2	27739306	T	C	0.10835	-0.0079199	0.00358292	0.0269998	-0.0660893	0.0132163	5.00059	5.71519e-07	0.119836	0.119836	0.0592737	0.0432028	0.0070254	20	1	0.234208
UK Biobank (UKBB) APOB	ENSG00000143947	6233	RPS27A	rs116702719	2	55452266	T	G	0.027833	0.00581348	0.0057681	0.31	-0.206557	0.0412999	5.00139	5.69149e-07	-0.0281447	-0.0281446	0.0284863	0.32315	0.0792434	4	1	0.651663
UK Biobank (UKBB) APOB	ENSG00000144451	79582	SPAG16	rs28834766	2	214267838	A	G	0.275348	0.00262775	0.0022427	0.24	0.0491761	0.00983168	5.0018	5.67969e-07	0.0534355	0.0534355	0.0468401	0.25395	0.668215	19	1	0.587264
UK Biobank (UKBB) APOB	ENSG00000178074	205327	C2orf69	rs10931888	2	201022952	G	T	0.186879	-0.00115359	0.00259157	0.66	0.0512995	0.0102554	5.00219	5.66801e-07	-0.0224874	-0.0224874	0.050718	0.657491	0.561739	20	1	0.86424
UK Biobank (UKBB) APOB	ENSG00000148444	23412	COMMD3	rs7078851	10	22382448	C	T	0.235586	-0.00342602	0.00239993	0.15	-0.0528949	0.0105692	5.00463	5.5978e-07	0.0647703	0.0647704	0.0471815	0.169817	0.4053	20	1	0.488862
UK Biobank (UKBB) APOB	ENSG00000221869	1052	CEBPD	rs7013259	8	49281377	C	T	0.263419	0.0035898	0.00241581	0.14	0.0454755	0.00908239	5.007	5.5285e-07	0.0789392	0.0789392	0.0554134	0.154287	0.824964	20	1	0.466813
UK Biobank (UKBB) APOB	ENSG00000104218	79848	CSPP1	rs115012780	8	67985118	G	A	0.0258449	-0.00152274	0.00687888	0.82	0.13544	0.0270469	5.0076	5.5113e-07	-0.0112429	-0.0112429	0.0508386	0.824977	0.169002	6	1	0.934279
UK Biobank (UKBB) APOB	ENSG00000153914	140890	SREK1	rs12153035	5	65457175	A	G	0.0516899	-0.00870908	0.00446703	0.051	-0.102193	0.0204059	5.00801	5.49989e-07	0.0852219	0.0852222	0.0469075	0.0692456	0.131619	3	1	0.306554
UK Biobank (UKBB) APOB	ENSG00000259118	100506321	LOC100506321	rs36045499	14	65503473	A	G	0.279324	0.0029278	0.00225662	0.19	-0.110325	0.0220226	5.00963	5.45431e-07	-0.026538	-0.026538	0.0211292	0.20912	0.301625	20	1	0.536424
UK Biobank (UKBB) APOB	ENSG00000104907	55621	TRMT1	rs58127603	19	13228037	G	C	0.0944334	-0.00291261	0.00375176	0.44	-0.0810226	0.0161644	5.01241	5.3755e-07	0.0359481	0.0359481	0.0468572	0.442972	0.860314	4	1	0.746388
UK Biobank (UKBB) APOB	ENSG00000196371	2526	FUT4	rs74880903	11	94298294	C	A	0.05666	-0.0009333	0.00490591	0.85	-0.0939213	0.0187326	5.01379	5.3365e-07	0.00993704	0.00993704	0.0522718	0.849228	0.464822	12	1	0.945403
UK Biobank (UKBB) APOB	ENSG00000037241	51121	RPL26L1	rs12654535	5	172404000	C	A	0.0536779	-0.00486634	0.00409707	0.23	0.182345	0.0363555	5.01561	5.28681e-07	-0.0266875	-0.0266876	0.0230903	0.247765	0.256578	18	1	0.579852
UK Biobank (UKBB) APOB	ENSG00000221817	101929145	PPP3CB-AS1	rs11000528	10	74905920	C	A	0.0596421	-0.00756957	0.00421102	0.0719996	-0.185475	0.0369648	5.01761	5.23209e-07	0.0408118	0.0408119	0.024117	0.0905993	0.928081	15	1	0.358143
UK Biobank (UKBB) APOB	ENSG00000169241	55974	SLC50A1	rs2049805	1	155194980	T	C	0.477137	-0.00640464	0.0020634	0.00189998	-0.0435363	0.00867188	5.0204	5.15641e-07	0.14711	0.14711	0.0557218	0.00828848	0.0808979	16	1	0.082632
UK Biobank (UKBB) APOB	ENSG00000182383	100271300	RPL27AP5	rs57209500	5	74189958	T	C	0.152087	-0.00112586	0.00276757	0.68	-0.156342	0.03114	5.02062	5.151e-07	0.00720126	0.00720128	0.0177601	0.685128	0.46919	4	1	0.876816
UK Biobank (UKBB) APOB	ENSG00000065357	1606	DGKA	rs117385153	12	56140586	A	T	0.0208748	-0.011931	0.00688975	0.0830004	0.22232	0.044271	5.0218	5.1189e-07	-0.0536659	-0.0536658	0.032781	0.10161	0.0873878	9	1	0.379459
UK Biobank (UKBB) APOB	ENSG00000091181	3568	IL5RA	rs1153465	3	3155665	T	C	0.194831	0.00314591	0.00240701	0.19	-0.052281	0.0104108	5.0218	5.11889e-07	-0.0601731	-0.0601731	0.0475736	0.205928	0.403235	10	1	0.531887
UK Biobank (UKBB) APOB	ENSG00000121594	941	CD80	rs12494451	3	119297197	A	G	0.119284	0.00514769	0.00325621	0.11	0.0569223	0.0113323	5.02301	5.08711e-07	0.0904336	0.0904336	0.0599708	0.131564	0.527427	5	1	0.433228
UK Biobank (UKBB) APOB	ENSG00000103266	10273	STUB1	rs35642938	16	642249	C	T	0.431412	9.92835e-05	0.00210668	0.96	0.0596662	0.0118777	5.02338	5.07651e-07	0.00166398	0.00166398	0.0353093	0.962413	0.117161	16	1	0.986102
UK Biobank (UKBB) APOB	ENSG00000012171	7869	SEMA3B	rs709210	3	50357869	A	C	0.349901	-0.00165558	0.00216953	0.450001	-0.0432072	0.00860049	5.02381	5.06589e-07	0.0383172	0.0383173	0.0507883	0.450578	0.073634	11	1	0.751962
UK Biobank (UKBB) APOB	ENSG00000172789	3222	HOXC5	rs11170822	12	54516495	T	C	0.277336	0.00173176	0.00234669	0.46	0.0463376	0.00922067	5.0254	5.02379e-07	0.0373727	0.0373727	0.0511865	0.465312	0.509931	15	1	0.762163
UK Biobank (UKBB) APOB	ENSG00000104825	4793	NFKBIB	rs11879872	19	39395331	C	T	0.243539	-0.00415146	0.00239402	0.0830004	0.0469505	0.0093419	5.0258	5.0134e-07	-0.0884221	-0.088422	0.0539402	0.101159	0.426281	8	1	0.378954
UK Biobank (UKBB) APOB	ENSG00000166289	79156	PLEKHF1	rs7252214	19	30156341	T	C	0.235586	0.00216564	0.00246572	0.38	0.0499562	0.00993956	5.026	5.0082e-07	0.0433508	0.0433508	0.0501056	0.386936	0.268073	17	1	0.70565
UK Biobank (UKBB) APOB	ENSG00000174844	201625	DNAH12	rs11707555	3	57520145	T	G	0.082505	-0.00232396	0.00390071	0.55	-0.11135	0.0221539	5.0262	5.00291e-07	0.0208708	0.0208708	0.0352764	0.554094	0.896924	17	1	0.814088
UK Biobank (UKBB) APOB	ENSG00000171169	203245	NAIF1	rs67001329	9	130839861	A	T	0.134195	0.00196922	0.00296096	0.51	0.0598174	0.0118983	5.02739	4.97169e-07	0.0329205	0.0329205	0.0499312	0.509692	0.75424	10	1	0.792379
UK Biobank (UKBB) APOB	ENSG00000136936	7507	XPA	rs4743117	9	100329746	T	C	0.256461	0.00238313	0.00242123	0.32	0.0463114	0.00920996	5.0284	4.9459e-07	0.0514588	0.0514589	0.0532737	0.334078	0.0339117	13	1	0.661234
UK Biobank (UKBB) APOB	ENSG00000100811	7528	YY1	rs75231037	14	100693179	A	G	0.0417495	-0.00966597	0.00525633	0.0659994	-0.103311	0.0205438	5.02882	4.9356e-07	0.0935619	0.093562	0.0541739	0.0841551	0.178985	3	1	0.343587
UK Biobank (UKBB) APOB	ENSG00000123066	23389	MED13L	rs73204034	12	116839021	T	C	0.0805169	-0.00787733	0.00386282	0.0409996	0.0689331	0.0137071	5.02901	4.9304e-07	-0.114275	-0.114275	0.0604691	0.0587837	0.118628	13	1	0.281617
UK Biobank (UKBB) APOB	ENSG00000114346	1894	ECT2	rs10804850	3	172546587	C	G	0.212724	-0.0013479	0.00257573	0.6	-0.0492759	0.00978863	5.03399	4.8035e-07	0.0273541	0.0273541	0.0525532	0.602713	0.126192	19	1	0.836931
UK Biobank (UKBB) APOB	ENSG00000161714	113026	PLCD3	rs191168114	17	43209878	A	C	0.0109344	0.00501537	0.0156847	0.75	0.218952	0.0434654	5.03739	4.719e-07	0.0229063	0.0229062	0.0717794	0.749636	0.383506	4	1	0.905956
UK Biobank (UKBB) APOB	ENSG00000128346	84645	C22orf23	rs13911	22	38212762	A	G	0.360835	-0.00729588	0.00219696	0.000899995	0.0462066	0.00917197	5.03781	4.7091e-07	-0.157897	-0.157897	0.0569475	0.00555972	0.681324	20	1	0.0629758
UK Biobank (UKBB) APOB	ENSG00000108187	64081	PBLD	rs61854839	10	70044616	C	T	0.158052	0.00272671	0.00285019	0.34	0.0547109	0.0108592	5.03821	4.6993e-07	0.0498385	0.0498385	0.0530263	0.347278	0.842886	19	1	0.67315
UK Biobank (UKBB) APOB	ENSG00000239951	28912	IGKV3-20	rs115975731	2	89131386	A	G	0.0258449	0.0071781	0.00602394	0.23	0.269384	0.0534555	5.03941	4.6699e-07	0.0266463	0.0266464	0.0229786	0.246204	0.454778	6	1	0.577569
UK Biobank (UKBB) APOB	ENSG00000170684	162979	ZNF296	rs6509189	19	45590202	T	G	0.45328	-0.0267911	0.0020745	3.69999e-38	-0.0441137	0.00875099	5.041	4.63109e-07	0.607319	0.607319	0.129329	2.65392e-06	0.000377177	14	0.0373061	0.000137851
UK Biobank (UKBB) APOB	ENSG00000211896	3500	IGHG1	rs10129980	14	106020507	C	T	0.0168986	-0.00317875	0.00751019	0.67	0.433581	0.0860074	5.04121	4.6262e-07	-0.00733139	-0.00733139	0.0173823	0.67319	0.427232	6	1	0.871509
UK Biobank (UKBB) APOB	ENSG00000100650	6430	SRSF5	rs8013586	14	70240103	T	C	0.173956	0.00390424	0.00274583	0.16	-0.0543052	0.0107714	5.04161	4.6166e-07	-0.0718944	-0.0718944	0.0525354	0.171157	0.649337	4	1	0.489612
UK Biobank (UKBB) APOB	ENSG00000107829	6468	FBXW4	rs17114146	10	103401516	T	C	0.0457256	0.000581739	0.00451405	0.9	0.100389	0.0199075	5.04277	4.5877e-07	0.00579485	0.00579482	0.04498	0.897491	0.0020292	19	1	0.963326
UK Biobank (UKBB) APOB	ENSG00000239419	106479417	RN7SL535P	rs56140746	7	142894877	C	T	0.0576541	0.0013244	0.00440872	0.760001	0.216941	0.0429893	5.0464	4.5021e-07	0.00610489	0.00610488	0.0203581	0.764273	0.327812	6	1	0.911166
UK Biobank (UKBB) APOB	ENSG00000126062	11070	TMEM115	rs138558275	3	50328588	G	C	0.119284	-0.00913551	0.00328027	0.00539995	0.0687593	0.0136216	5.04781	4.4693e-07	-0.132862	-0.132862	0.0544858	0.0147494	0.867737	13	1	0.12232
UK Biobank (UKBB) APOB	ENSG00000227908	441072	FLJ31104	rs6893283	5	55296666	T	C	0.0198807	0.00436671	0.00867069	0.61	-0.432366	0.085651	5.048	4.4646e-07	-0.0100996	-0.0100996	0.0201536	0.61628	0.5282	7	1	0.844885
UK Biobank (UKBB) APOB	ENSG00000239306	10432	RBM14	rs7119588	11	66377035	C	T	0.0437376	0.00145437	0.00463183	0.75	0.109415	0.0216621	5.05099	4.395e-07	0.0132922	0.0132922	0.0424143	0.753985	0.0347769	20	1	0.907661
UK Biobank (UKBB) APOB	ENSG00000142945	11004	KIF2C	rs4660824	1	45260266	A	G	0.470179	-0.00166529	0.00209507	0.429999	0.0410609	0.00812636	5.0528	4.35381e-07	-0.0405566	-0.0405566	0.051651	0.432333	0.00250769	17	1	0.738165
UK Biobank (UKBB) APOB	ENSG00000249993	85003	BFSP2-AS1	rs2370245	3	133147070	G	C	0.100398	-0.000290701	0.00331947	0.93	0.17818	0.035233	5.05719	4.25459e-07	-0.0016315	-0.0016315	0.0186326	0.930225	0.882254	8	1	0.975676
UK Biobank (UKBB) APOB	ENSG00000168259	7266	DNAJC7	rs145490199	17	40162367	A	G	0.0735586	-0.0021619	0.00427068	0.61	-0.0855521	0.0169156	5.05759	4.2457e-07	0.02527	0.02527	0.0501685	0.614471	0.825884	5	1	0.843355
UK Biobank (UKBB) APOB	ENSG00000168952	29091	STXBP6	rs74039204	14	25563439	T	A	0.10835	0.000975041	0.00302412	0.75	0.0630925	0.0124728	5.05841	4.2279e-07	0.0154542	0.0154541	0.0480288	0.747628	0.100607	18	1	0.904753
UK Biobank (UKBB) APOB	ENSG00000074660	8578	SCARF1	rs150715762	17	1570246	G	A	0.0447316	0.00403335	0.00586064	0.49	-0.132738	0.0262391	5.05879	4.219e-07	-0.0303858	-0.0303857	0.0445585	0.495284	0.407244	7	1	0.783768
UK Biobank (UKBB) APOB	ENSG00000185518	9899	SV2B	rs80189677	15	91835351	G	A	0.0477137	-0.00805048	0.00561789	0.15	-0.12416	0.0245366	5.0602	4.1882e-07	0.0648396	0.0648394	0.0470264	0.167961	0.609479	8	1	0.487042
UK Biobank (UKBB) APOB	ENSG00000072849	51009	DERL2	rs72827608	17	5391206	A	G	0.0994036	0.00294489	0.00407437	0.47	-0.0746406	0.0147441	5.0624	4.14009e-07	-0.0394543	-0.0394542	0.05514	0.474283	0.0411481	19	1	0.770197
UK Biobank (UKBB) APOB	ENSG00000196591	3066	HDAC2	rs9481408	6	114265287	T	C	0.308151	0.00644297	0.00228584	0.00479999	-0.0477093	0.0094235	5.0628	4.1314e-07	-0.135046	-0.135046	0.0548367	0.0137894	0.279076	17	1	0.116629
UK Biobank (UKBB) APOB	ENSG00000225921	51406	NOL7	rs75863865	6	13676997	G	C	0.0357853	0.00319908	0.00548695	0.56	0.0888969	0.0175387	5.06861	4.0075e-07	0.0359864	0.0359864	0.0621296	0.562444	0.983303	4	1	0.817964
UK Biobank (UKBB) APOB	ENSG00000152082	80097	MZT2B	rs10909567	2	130925088	T	C	0.342942	0.0050138	0.00215151	0.02	0.0502034	0.0099005	5.07079	3.9615e-07	0.0998697	0.0998697	0.0471648	0.0342206	0.48583	9	1	0.20435
UK Biobank (UKBB) APOB	ENSG00000205209	284402	SCGB2B2	rs56339212	19	35151856	T	A	0.279324	-0.00229656	0.00227691	0.31	-0.0498797	0.00983007	5.0742	3.8913e-07	0.046042	0.0460419	0.0465411	0.322528	0.288498	20	1	0.651563
UK Biobank (UKBB) APOB	ENSG00000143590	1944	EFNA3	rs4845712	1	155043436	G	C	0.400596	-0.00425144	0.00210462	0.0430002	0.0412723	0.00812798	5.07781	3.81831e-07	-0.10301	-0.10301	0.0548806	0.0605211	0.0101718	20	1	0.287414
UK Biobank (UKBB) APOB	ENSG00000160460	57731	SPTBN4	rs10410606	19	41108975	C	A	0.476143	8.78551e-05	0.002069	0.97	0.0416129	0.00819442	5.0782	3.8103e-07	0.00211125	0.00211125	0.0497219	0.966131	0.348711	20	1	0.986874
UK Biobank (UKBB) APOB	ENSG00000162337	4041	LRP5	rs116682052	11	68085522	T	A	0.0984095	0.00531661	0.0032421	0.1	0.0744501	0.0146607	5.07821	3.8103e-07	0.0714117	0.0714117	0.0457615	0.118637	0.616475	8	1	0.410154
UK Biobank (UKBB) APOB	ENSG00000173894	84733	CBX2	rs12450069	17	77908321	A	G	0.305169	-0.00106402	0.00224317	0.64	0.0652807	0.012849	5.08061	3.7624e-07	-0.0162992	-0.0162992	0.0345114	0.636724	0.152891	8	1	0.855191
UK Biobank (UKBB) APOB	ENSG00000095585	29760	BLNK	rs4917727	10	97983028	A	G	0.454274	0.00179692	0.00209064	0.39	-0.0603478	0.0118748	5.08201	3.7348e-07	-0.0297761	-0.0297761	0.0351352	0.396732	0.0722753	8	1	0.712152
UK Biobank (UKBB) APOB	ENSG00000110367	1656	DDX6	rs7933859	11	118662045	T	C	0.128231	-0.00138647	0.00309104	0.649999	0.064198	0.0126265	5.08439	3.6879e-07	-0.0215968	-0.0215968	0.0483356	0.655013	0.438674	20	1	0.863015
UK Biobank (UKBB) APOB	ENSG00000246528	101929759	LOC101929759	rs4738035	8	70762936	T	G	0.385686	0.00651187	0.00215965	0.00259998	-0.104998	0.020651	5.0844	3.6879e-07	-0.062019	-0.0620189	0.0239134	0.00950097	0.463067	10	1	0.0909157
UK Biobank (UKBB) APOB	ENSG00000116668	54823	SWT1	rs74729345	1	185236165	A	G	0.0407555	-0.0087649	0.00547505	0.11	0.120321	0.0236628	5.08482	3.6801e-07	-0.072846	-0.0728462	0.0477058	0.126764	0.487412	12	1	0.424823
UK Biobank (UKBB) APOB	ENSG00000170860	27258	LSM3	rs2733537	3	14211101	G	A	0.347913	0.000112495	0.0022197	0.96	-0.0492117	0.00967782	5.085	3.6763e-07	-0.00228594	-0.00228594	0.0451074	0.959582	0.28221	16	1	0.986034
UK Biobank (UKBB) APOB	ENSG00000141456	27043	PELP1	rs55884013	17	4579301	A	G	0.213718	-6.1906e-05	0.00247585	0.98	-0.0731689	0.0143852	5.0864	3.6492e-07	0.00084607	0.00084607	0.0338379	0.980052	0.641366	14	1	0.992192
UK Biobank (UKBB) APOB	ENSG00000181690	5324	PLAG1	rs74926318	8	57102718	A	G	0.0357853	-0.00237317	0.00580805	0.68	0.134452	0.0264191	5.0892	3.59579e-07	-0.0176507	-0.0176507	0.043337	0.683795	0.130001	4	1	0.876184
UK Biobank (UKBB) APOB	ENSG00000120334	91687	CENPL	rs3791021	1	173807157	T	C	0.0944334	0.000393216	0.00363789	0.91	-0.0699262	0.0137218	5.09599	3.4691e-07	-0.0056233	-0.0056233	0.0520364	0.913944	0.457609	13	1	0.970854
UK Biobank (UKBB) APOB	ENSG00000117758	23673	STX12	rs10794506	1	28120326	G	A	0.0178926	-0.00514567	0.00751055	0.49	-0.139989	0.0274682	5.0964	3.4617e-07	0.0367577	0.0367576	0.0541336	0.497127	0.928514	17	1	0.784861
UK Biobank (UKBB) APOB	ENSG00000197705	57565	KLHL14	rs8084642	18	30349146	A	G	0.342942	0.00595842	0.00216866	0.00599998	-0.0421635	0.00827223	5.09699	3.4508e-07	-0.141317	-0.141317	0.0584312	0.015584	0.0638003	3	1	0.12754
UK Biobank (UKBB) APOB	ENSG00000115289	84759	PCGF1	rs3213672	2	74604673	T	C	0.0914513	-0.0059719	0.00376985	0.11	-0.070098	0.013749	5.09841	3.4254e-07	0.0851936	0.0851936	0.0563159	0.130335	0.291702	20	1	0.431251
UK Biobank (UKBB) APOB	ENSG00000101132	5203	PFDN4	rs1477731	20	52925303	G	A	0.166004	-0.00168446	0.00283072	0.55	-0.0523159	0.0102552	5.1014	3.3715e-07	0.0321979	0.0321979	0.0544751	0.554482	0.309569	20	1	0.814543
UK Biobank (UKBB) APOB	ENSG00000099783	4670	HNRNPM	rs678678	19	8515676	G	T	0.327038	-0.00117195	0.00228493	0.61	-0.0486103	0.00952808	5.10179	3.3644e-07	0.0241091	0.0241091	0.047242	0.609819	0.421048	20	1	0.840799
UK Biobank (UKBB) APOB	ENSG00000259150	503519	LINC00929	rs61991768	15	26327977	G	A	0.466203	-0.000506965	0.00209805	0.81	0.116667	0.0228624	5.10301	3.3431e-07	-0.0043454	-0.00434541	0.0180034	0.809272	0.745934	8	1	0.927316
UK Biobank (UKBB) APOB	ENSG00000211942	28449	IGHV3-13	rs35449339	14	106581381	T	C	0.26839	-0.00626275	0.0025208	0.0129999	-0.580929	0.113805	5.1046	3.3149e-07	0.0107806	0.0107806	0.00482591	0.02549	0.407506	7	1	0.171918
UK Biobank (UKBB) APOB	ENSG00000133742	759	CA1	rs434496	8	86497953	C	T	0.172962	0.00255165	0.00281429	0.36	-0.0540302	0.0105834	5.10518	3.3044e-07	-0.0472264	-0.0472264	0.0529025	0.372014	0.713237	20	1	0.694199
UK Biobank (UKBB) APOB	ENSG00000118193	9928	KIF14	rs6682744	1	200651666	T	C	0.0974155	0.00157031	0.00334413	0.64	0.0649441	0.0127207	5.10539	3.301e-07	0.0241794	0.0241794	0.0517098	0.640072	0.181896	10	1	0.856049
UK Biobank (UKBB) APOB	ENSG00000260852	283932	FBXL19-AS1	rs9938050	16	30947904	G	A	0.360835	0.00982246	0.00215992	5.39995e-06	0.053656	0.010508	5.1062	3.287e-07	0.183064	0.183064	0.0539052	0.000683715	0.206576	18	1	0.0133486
UK Biobank (UKBB) APOB	ENSG00000214944	64283	ARHGEF28	rs11745883	5	73111953	G	A	0.45328	-0.00316356	0.00211139	0.13	0.0454505	0.00889931	5.10719	3.2697e-07	-0.0696045	-0.0696045	0.0484126	0.150509	0.2791	20	1	0.460638
UK Biobank (UKBB) APOB	ENSG00000171700	10287	RGS19	rs7262211	20	62696508	T	A	0.244533	0.00973184	0.00242891	6.19998e-05	-0.0493365	0.00965829	5.1082	3.2524e-07	-0.197254	-0.197254	0.062569	0.00161829	0.0911249	20	1	0.0255311
UK Biobank (UKBB) APOB	ENSG00000204767	100131897	INSYN2B	rs72842507	5	169296821	T	C	0.122266	0.000550515	0.00357689	0.88	0.12549	0.0245654	5.1084	3.249e-07	0.00438692	0.00438694	0.0285164	0.877737	0.77591	17	1	0.955646
UK Biobank (UKBB) APOB	ENSG00000010244	7756	ZNF207	rs9914513	17	30684924	C	G	0.317097	-0.000161426	0.00221265	0.94	0.0627518	0.0122831	5.10879	3.2421e-07	-0.00257245	-0.00257245	0.0352639	0.941847	0.796587	19	1	0.979113
UK Biobank (UKBB) APOB	ENSG00000168438	51362	CDC40	rs6910958	6	110607825	T	A	0.0506958	-0.0114747	0.00488647	0.0189998	-0.169398	0.0331517	5.10978	3.225e-07	0.0677381	0.067738	0.0317463	0.0328651	0.615071	15	1	0.198788
UK Biobank (UKBB) APOB	ENSG00000178307	8834	TMEM11	rs8065764	17	21006462	T	C	0.126243	6.44824e-05	0.00330655	0.98	0.0633435	0.0123926	5.1114	3.1978e-07	0.00101798	0.00101798	0.0522007	0.984441	0.61116	19	1	0.993844
UK Biobank (UKBB) APOB	ENSG00000243746	100421829	EEF1A1P10	rs12703628	7	144616251	T	C	0.478131	0.00280214	0.00209552	0.18	-0.0562363	0.0110021	5.11142	3.1978e-07	-0.049828	-0.049828	0.0385168	0.19578	0.498984	20	1	0.521233
UK Biobank (UKBB) APOB	ENSG00000214140	768206	PRCD	rs4647887	17	74558806	G	A	0.385686	-0.00379477	0.00214629	0.0769999	0.0597916	0.0116936	5.11319	3.1675e-07	-0.0634666	-0.0634666	0.0379816	0.094725	0.625435	3	1	0.366818
UK Biobank (UKBB) APOB	ENSG00000186665	284018	C17orf58	rs75482863	17	65918504	T	C	0.028827	-0.00219515	0.00711755	0.760001	-0.246168	0.0481267	5.115	3.1374e-07	0.00891728	0.00891727	0.0289659	0.758193	0.629587	8	1	0.909055
UK Biobank (UKBB) APOB	ENSG00000243066	106479529	RN7SL842P	rs28736680	19	14703299	C	A	0.105368	0.000371588	0.00336623	0.91	-0.192052	0.0375322	5.11699	3.1043e-07	-0.00193483	-0.00193483	0.0175317	0.912123	0.387499	7	1	0.970633
UK Biobank (UKBB) APOB	ENSG00000183808	389677	RBM12B	rs7006499	8	94713988	G	A	0.284294	-0.000217664	0.00229971	0.92	0.0446092	0.00871647	5.11781	3.09121e-07	-0.00487935	-0.00487936	0.0515612	0.924607	0.0995851	16	1	0.9735
UK Biobank (UKBB) APOB	ENSG00000231851	101927492	MRPS9-AS1	rs934235	2	105661013	G	A	0.474155	-0.00327281	0.00208101	0.12	0.116754	0.0228089	5.11879	3.0749e-07	-0.0280317	-0.0280317	0.0186462	0.13275	0.506208	16	1	0.43569
UK Biobank (UKBB) APOB	ENSG00000161835	160622	TAMALIN	rs1732235	12	52418075	T	C	0.508946	-0.00500916	0.00208033	0.016	0.0406812	0.00794523	5.1202	3.0521e-07	-0.123132	-0.123132	0.0565098	0.0293352	0.0289581	9	1	0.187332
UK Biobank (UKBB) APOB	ENSG00000135829	1660	DHX9	rs75193317	1	182858391	A	G	0.0218688	0.00166935	0.00574458	0.77	0.111562	0.0217878	5.12039	3.0489e-07	0.0149634	0.0149634	0.0515751	0.771718	0.429119	12	1	0.914488
UK Biobank (UKBB) APOB	ENSG00000136895	84253	GARNL3	rs10987561	9	129863407	C	T	0.0258449	-0.00705568	0.0055045	0.2	0.12011	0.0234379	5.12461	2.9817e-07	-0.0587435	-0.0587435	0.0472407	0.213686	0.0813366	15	1	0.541808
UK Biobank (UKBB) APOB	ENSG00000154065	147463	ANKRD29	rs1788804	18	21186898	G	T	0.403579	-0.00544449	0.00213223	0.0109999	-0.0430056	0.00839036	5.1256	2.9659e-07	0.1266	0.126599	0.0553919	0.0222822	0.100527	20	1	0.158757
UK Biobank (UKBB) APOB	ENSG00000090104	5996	RGS1	rs6692015	1	192590446	T	C	0.16501	-0.008564	0.00296621	0.00389996	-0.0562038	0.0109602	5.12799	2.9284e-07	0.152374	0.152374	0.0605659	0.011875	0.141177	3	1	0.104788
UK Biobank (UKBB) APOB	ENSG00000129810	151648	SGO1	rs2661377	3	20187080	A	G	0.100398	-0.00188773	0.00378135	0.62	-0.075335	0.0146875	5.12919	2.9098e-07	0.0250578	0.0250578	0.050431	0.619278	0.68532	20	1	0.846727
UK Biobank (UKBB) APOB	ENSG00000154079	135154	SDHAF4	rs9680	6	71570641	G	A	0.16004	-0.00471259	0.00289531	0.1	0.0561909	0.0109538	5.12981	2.9005e-07	-0.0838675	-0.0838675	0.0540579	0.120797	0.625831	20	1	0.41453
UK Biobank (UKBB) APOB	ENSG00000164946	158326	FREM1	rs7861117	9	14911082	T	A	0.181909	0.00411748	0.00267405	0.12	-0.0518112	0.0100949	5.13241	2.8607e-07	-0.0794708	-0.0794709	0.0538842	0.140254	0.940411	17	1	0.446007
UK Biobank (UKBB) APOB	ENSG00000047932	57120	GOPC	rs11153687	6	117957774	G	T	0.232604	0.00393222	0.00236676	0.0969996	0.0489805	0.00954115	5.13361	2.8425e-07	0.0802813	0.0802814	0.0507881	0.113944	0.0758156	20	1	0.402742
UK Biobank (UKBB) APOB	ENSG00000136011	55576	STAB2	rs11111750	12	104155540	A	G	0.282306	0.00244946	0.00227698	0.28	0.0459793	0.0089541	5.135	2.82141e-07	0.0532731	0.0532731	0.0505968	0.29239	0.27551	15	1	0.623691
UK Biobank (UKBB) APOB	ENSG00000134717	91408	BTF3L4	rs6686632	1	52583611	C	T	0.0735586	0.00166319	0.00411247	0.69	-0.128918	0.025097	5.13679	2.7946e-07	-0.0129011	-0.0129011	0.0319986	0.686817	0.624749	8	1	0.877629
UK Biobank (UKBB) APOB	ENSG00000101049	10110	SGK2	rs7266336	20	42181143	G	C	0.183897	0.000290189	0.00272613	0.92	0.0540682	0.0105248	5.13722	2.7886e-07	0.00536709	0.00536709	0.0504311	0.915246	0.897717	5	1	0.971
UK Biobank (UKBB) APOB	ENSG00000244437	28913	IGKV3-15	rs113455980	2	90093266	A	G	0.0675944	-0.00149244	0.00415427	0.719999	0.219249	0.0426737	5.1378	2.7797e-07	-0.00680705	-0.00680706	0.018994	0.720059	0.336111	9	1	0.892151
UK Biobank (UKBB) APOB	ENSG00000112212	222642	TSPO2	rs4714423	6	41012483	A	C	0.238569	0.000167205	0.00233434	0.94	-0.0490578	0.00954729	5.1384	2.7709e-07	-0.00340833	-0.00340833	0.0475881	0.942903	0.686303	20	1	0.979413
UK Biobank (UKBB) APOB	ENSG00000116819	339488	TFAP2E	rs74851972	1	35993268	C	G	0.0188867	-0.00205379	0.0119612	0.86	0.291573	0.0567218	5.1404	2.7415e-07	-0.00704383	-0.00704382	0.0410459	0.863745	0.798918	7	1	0.951392
UK Biobank (UKBB) APOB	ENSG00000225663	348262	MCRIP1	rs1130674	17	79803101	G	A	0.172962	0.00143171	0.00259888	0.58	0.0734542	0.0142879	5.14101	2.7328e-07	0.0194912	0.0194912	0.0355835	0.583857	0.530337	16	1	0.827292
UK Biobank (UKBB) APOB	ENSG00000173421	339834	IHO1	rs80033912	3	49468689	C	A	0.27336	-0.00028734	0.00230773	0.9	0.0523109	0.0101745	5.14137	2.727e-07	-0.00549293	-0.00549293	0.0441286	0.900939	0.0252505	16	1	0.965503
UK Biobank (UKBB) APOB	ENSG00000057657	639	PRDM1	rs34622269	6	106549916	C	T	0.0437376	-0.0104674	0.00454109	0.021	0.0909008	0.0176781	5.142	2.7183e-07	-0.115152	-0.115152	0.0547464	0.0354334	0.313759	8	1	0.209368
UK Biobank (UKBB) APOB	ENSG00000175779	400359	LINC02694	rs2912382	15	39024926	T	G	0.106362	0.000506617	0.00298931	0.87	0.0597669	0.011621	5.14301	2.7039e-07	0.00847655	0.00847655	0.0500433	0.865494	0.938053	7	1	0.951889
UK Biobank (UKBB) APOB	ENSG00000111206	2305	FOXM1	rs61919364	12	2962375	T	C	0.131213	-0.00396903	0.00323276	0.22	0.0594077	0.0115507	5.14321	2.701e-07	-0.06681	-0.0668101	0.0559455	0.2324	0.77243	10	1	0.560823
UK Biobank (UKBB) APOB	ENSG00000237298	101927055	LOC101927055	rs6755456	2	179562140	C	T	0.16998	0.00422771	0.00277408	0.13	-0.0743593	0.0144527	5.14501	2.6752e-07	-0.0568552	-0.0568551	0.0389086	0.143948	0.41333	20	1	0.450763
UK Biobank (UKBB) APOB	ENSG00000237298	100506866	TTN-AS1	rs6755456	2	179562140	C	T	0.16998	0.00422771	0.00277408	0.13	-0.0743593	0.0144527	5.14501	2.6752e-07	-0.0568552	-0.0568551	0.0389086	0.143948	0.41333	20	1	0.450763
UK Biobank (UKBB) APOB	ENSG00000152422	7518	XRCC4	rs7736011	5	82531075	G	A	0.0626243	-0.0052881	0.00532368	0.32	0.0989751	0.0192341	5.14581	2.6638e-07	-0.0534286	-0.0534286	0.054781	0.329406	0.364687	17	1	0.656405
UK Biobank (UKBB) APOB	ENSG00000059915	5662	PSD	rs148440547	10	104168611	T	G	0.0705765	-0.00545016	0.00433426	0.21	0.0895426	0.0173984	5.1466	2.6525e-07	-0.0608667	-0.0608667	0.0498283	0.221886	0.0605386	14	1	0.549988
UK Biobank (UKBB) APOB	ENSG00000198176	7027	TFDP1	rs113656124	13	114174889	G	T	0.0487078	0.000575114	0.0042627	0.89	-0.0994368	0.0193194	5.14699	2.6469e-07	-0.00578371	-0.00578371	0.0428832	0.892714	0.630302	3	1	0.962076
UK Biobank (UKBB) APOB	ENSG00000206559	152098	ZCWPW2	rs115569664	3	28081879	C	T	0.0238569	0.00424068	0.0068552	0.54	0.153731	0.0298657	5.14741	2.6412e-07	0.0275851	0.0275851	0.0449132	0.539091	0.776133	3	1	0.806373
UK Biobank (UKBB) APOB	ENSG00000239149	677885	SNORA59A	rs111740691	1	12573825	G	A	0.0477137	0.00260332	0.00552342	0.64	-0.291326	0.0565946	5.14759	2.6384e-07	-0.00893611	-0.0089361	0.0190389	0.638812	0.35358	20	1	0.855863
UK Biobank (UKBB) APOB	ENSG00000239149	677882	SNORA59B	rs111740691	1	12573825	G	A	0.0477137	0.00260332	0.00552342	0.64	-0.291326	0.0565946	5.14759	2.6384e-07	-0.00893611	-0.0089361	0.0190389	0.638812	0.35358	20	1	0.855863
UK Biobank (UKBB) APOB	ENSG00000211888	28754	TRAJ1	rs8020294	14	23006767	A	G	0.0705765	-0.0023143	0.00379817	0.54	-0.211505	0.0410753	5.1492	2.616e-07	0.0109421	0.0109421	0.0180831	0.545114	0.990521	5	1	0.809586
UK Biobank (UKBB) APOB	ENSG00000267293	100422497	LOC100422497	rs3897646	18	43569556	G	A	0.0944334	0.00349722	0.00359489	0.33	0.197355	0.0383198	5.15021	2.6021e-07	0.0177205	0.0177205	0.0185375	0.339109	0.364075	11	1	0.66554
UK Biobank (UKBB) APOB	ENSG00000140287	3067	HDC	rs854158	15	50553077	G	A	0.319085	0.000359055	0.00223502	0.87	0.0438629	0.00851608	5.1506	2.5965e-07	0.00818585	0.00818584	0.0509794	0.872431	0.393529	14	1	0.953933
UK Biobank (UKBB) APOB	ENSG00000182095	84629	TNRC18	rs114603313	7	5430469	A	G	0.0755467	0.00640372	0.00403976	0.11	0.145335	0.0282128	5.15139	2.5855e-07	0.0440618	0.0440617	0.0290824	0.129756	0.810843	4	1	0.430385
UK Biobank (UKBB) APOB	ENSG00000100314	164633	CABP7	rs71331211	22	30129967	C	T	0.0705765	0.0131478	0.00400704	0.001	-0.0751984	0.0145965	5.15181	2.58e-07	-0.174841	-0.174842	0.063176	0.00564829	0.435371	11	1	0.0637735
UK Biobank (UKBB) APOB	ENSG00000092330	26277	TINF2	rs12432304	14	24636433	T	C	0.263419	-0.0040608	0.00225888	0.0719996	-0.0460467	0.0089366	5.1526	2.569e-07	0.0881887	0.0881887	0.0519563	0.0896278	0.546965	20	1	0.35626
UK Biobank (UKBB) APOB	ENSG00000116030	7341	SUMO1	rs7593110	2	203044909	C	A	0.45825	-0.00401839	0.0021162	0.0580003	-0.0418485	0.00811836	5.1548	2.539e-07	0.0960223	0.0960222	0.0538899	0.0747783	7.76667e-05	20	1	0.320085
UK Biobank (UKBB) APOB	ENSG00000150787	5805	PTS	rs2518357	11	112082640	A	G	0.0198807	0.0166131	0.00945118	0.0790005	0.159857	0.0310112	5.15482	2.539e-07	0.103925	0.103925	0.0624657	0.0961701	0.319814	4	1	0.370373
UK Biobank (UKBB) APOB	ENSG00000117477	57821	CCDC181	rs7546361	1	169417525	A	T	0.469185	0.000835123	0.00207066	0.69	-0.0905691	0.0175692	5.15499	2.5363e-07	-0.00922084	-0.00922083	0.0229326	0.687622	0.718616	20	1	0.87799
UK Biobank (UKBB) APOB	ENSG00000196110	374879	ZNF699	rs73920733	19	9408658	A	G	0.0864811	-0.00742099	0.0037037	0.0449997	0.074308	0.0144114	5.1562	2.5201e-07	-0.099868	-0.099868	0.0534736	0.0618157	0.961886	13	1	0.290768
UK Biobank (UKBB) APOB	ENSG00000160957	9401	RECQL4	rs72697696	8	145981450	T	C	0.0238569	0.00752957	0.00704602	0.29	-0.13825	0.0268062	5.15739	2.504e-07	-0.0544634	-0.0544634	0.0520483	0.295376	0.871872	15	1	0.626448
UK Biobank (UKBB) APOB	ENSG00000159307	80274	SCUBE1	rs139039	22	43668169	A	G	0.05666	-0.000315907	0.00395379	0.94	0.0822632	0.0159505	5.15741	2.504e-07	-0.0038402	-0.0038402	0.0480685	0.936325	0.769474	7	1	0.977709
UK Biobank (UKBB) APOB	ENSG00000185896	3916	LAMP1	rs61967893	13	113915194	G	A	0.15507	-0.00216887	0.00300802	0.47	0.0893814	0.017324	5.1594	2.4774e-07	-0.0242653	-0.0242653	0.0339808	0.475172	0.0772107	6	1	0.770805
UK Biobank (UKBB) APOB	ENSG00000123358	3164	NR4A1	rs1882116	12	52452220	T	C	0.229622	-0.00601398	0.00264885	0.0230001	-0.0526535	0.0102053	5.15943	2.4774e-07	0.114218	0.114218	0.0549627	0.0377	0.388249	9	1	0.217549
UK Biobank (UKBB) APOB	ENSG00000178814	26873	OPLAH	rs10098685	8	145030443	A	G	0.0328032	-0.0123814	0.00523938	0.0179999	0.185714	0.0359896	5.16021	2.4669e-07	-0.0666692	-0.0666693	0.0310298	0.0316696	0.0820672	3	1	0.195254
UK Biobank (UKBB) APOB	ENSG00000091732	51530	ZC3HC1	rs149091346	7	129698584	A	C	0.026839	0.003669	0.00774762	0.64	-0.152501	0.0295396	5.1626	2.4354e-07	-0.0240589	-0.0240589	0.051017	0.637223	0.533933	9	1	0.855521
UK Biobank (UKBB) APOB	ENSG00000154118	57338	JPH3	rs34197699	16	87724383	C	A	0.280318	0.00041633	0.00229366	0.86	0.060456	0.0117058	5.16462	2.4095e-07	0.0068865	0.0068865	0.0379628	0.856052	0.837452	20	1	0.948331
UK Biobank (UKBB) APOB	ENSG00000159147	29980	DONSON	rs71326960	21	35100686	A	C	0.140159	-0.000794627	0.00295847	0.79	0.0639851	0.0123882	5.165	2.4044e-07	-0.0124189	-0.0124189	0.0462993	0.788521	0.891922	11	1	0.919875
UK Biobank (UKBB) APOB	ENSG00000128513	25913	POT1	rs117630647	7	124779510	A	G	0.0168986	-0.00841209	0.00734151	0.25	-0.150856	0.0292062	5.1652	2.4018e-07	0.0557624	0.0557625	0.0498488	0.263297	0.409172	5	1	0.5966
UK Biobank (UKBB) APOB	ENSG00000165702	8328	GFI1B	rs10119210	9	135853102	C	T	0.483101	-0.000828629	0.00213303	0.7	0.069255	0.0134028	5.1672	2.3763e-07	-0.0119649	-0.0119649	0.0308866	0.698473	0.638672	9	1	0.883856
UK Biobank (UKBB) APOB	ENSG00000178175	167465	ZNF366	rs1561398	5	71486785	T	C	0.261431	-0.000932545	0.00243298	0.7	-0.0480137	0.00929058	5.168	2.3661e-07	0.0194225	0.0194225	0.0508118	0.702281	0.847986	20	1	0.885254
UK Biobank (UKBB) APOB	ENSG00000077942	2192	FBLN1	rs8136997	22	45786123	A	G	0.372763	-0.00216829	0.0021803	0.32	-0.0445353	0.00861617	5.1688	2.356e-07	0.048687	0.048687	0.0498546	0.328777	0.0267834	20	1	0.655949
UK Biobank (UKBB) APOB	ENSG00000049618	57492	ARID1B	rs55908037	6	157155912	T	C	0.055666	0.000672796	0.00415467	0.87	0.0897575	0.0173652	5.16881	2.356e-07	0.00749571	0.00749571	0.0463104	0.871418	0.176978	11	1	0.953401
UK Biobank (UKBB) APOB	ENSG00000228727	401251	SAPCD1	rs1144709	6	31709349	T	C	0.234592	0.00921852	0.00259656	0.000379997	-0.098787	0.0191063	5.17039	2.3359e-07	-0.0933171	-0.0933171	0.0318844	0.0034254	0.00468045	15	1	0.0445418
UK Biobank (UKBB) APOB	ENSG00000173175	111	ADCY5	rs12695429	3	122900807	C	T	0.222664	0.00334848	0.00264915	0.21	-0.0522846	0.0101053	5.17398	2.2913e-07	-0.0640433	-0.0640433	0.0521579	0.219494	0.545235	20	1	0.548211
UK Biobank (UKBB) APOB	ENSG00000197496	81031	SLC2A10	rs1011074	20	45300096	A	G	0.055666	-0.000583498	0.00465359	0.9	0.0948792	0.0183341	5.17501	2.2791e-07	-0.0061499	-0.0061499	0.0490619	0.900247	0.914939	10	1	0.964981
UK Biobank (UKBB) APOB	ENSG00000258056	105369779	CD63-AS1	rs117960147	12	56210998	C	T	0.0149105	0.00196884	0.00764508	0.8	-0.347204	0.0670745	5.17639	2.26209e-07	-0.00567056	-0.00567055	0.0220462	0.797015	0.715857	5	1	0.92281
UK Biobank (UKBB) APOB	ENSG00000096060	2289	FKBP5	rs9658067	6	35313868	G	A	0.0447316	0.0131688	0.00475427	0.00560002	-0.0986315	0.0190497	5.17759	2.2476e-07	-0.133515	-0.133515	0.0546666	0.0145919	0.215963	20	1	0.1213
UK Biobank (UKBB) APOB	ENSG00000130204	10452	TOMM40	rs71352239	19	45429543	T	C	0.301193	0.0802179	0.00232065	7.90679e-262	-0.0736173	0.014214	5.17921	2.2284e-07	-1.08966	-1.08966	0.21274	3.0227e-07	5.80877e-08	8	0.00424902	2.15686e-05
UK Biobank (UKBB) APOB	ENSG00000125967	63941	NECAB3	rs2065703	20	31966698	T	C	0.184891	0.00834277	0.00284878	0.00340001	0.0584842	0.0112891	5.18059	2.2117e-07	0.14265	0.14265	0.0559543	0.0107908	0.0104924	18	1	0.0981157
UK Biobank (UKBB) APOB	ENSG00000211776	28691	TRAV2	rs8016431	14	22838829	A	C	0.256461	0.00269863	0.00228459	0.24	0.0886785	0.0171141	5.1816	2.1999e-07	0.0304316	0.0304316	0.0264236	0.249451	0.454823	20	1	0.582381
UK Biobank (UKBB) APOB	ENSG00000207652	693206	MIR621	rs3812891	13	41345451	T	C	0.183897	-0.00308924	0.00271145	0.25	-0.129814	0.0250462	5.18298	2.1835e-07	0.0237974	0.0237974	0.0213858	0.26581	0.356378	19	1	0.599469
UK Biobank (UKBB) APOB	ENSG00000147996	220869	CBWD5	rs7022220	9	71106512	C	T	0.154076	-0.00435549	0.00316477	0.17	0.0996336	0.0192224	5.1832	2.1811e-07	-0.0437151	-0.0437151	0.0328647	0.183468	0.827074	18	1	0.506483
UK Biobank (UKBB) APOB	ENSG00000114388	10641	NPRL2	rs2298952	3	50286953	G	A	0.11332	0.00296633	0.00342869	0.39	0.160585	0.0309746	5.18441	2.1671e-07	0.018472	0.0184721	0.0216465	0.393466	0.556532	17	1	0.710006
UK Biobank (UKBB) APOB	ENSG00000249087	148898	ZNF436-AS1	rs1198493	1	23681411	C	G	0.124254	-0.00282621	0.00327896	0.39	-0.0672075	0.0129584	5.1864	2.14401e-07	0.042052	0.042052	0.0494578	0.39518	0.00561913	14	1	0.710817
UK Biobank (UKBB) APOB	ENSG00000112200	26036	ZNF451	rs9396260	6	56982607	G	A	0.0954274	-0.000475955	0.00388887	0.9	-0.072268	0.0139304	5.18779	2.1279e-07	0.00658597	0.00658597	0.0538267	0.902618	0.182658	8	1	0.966344
UK Biobank (UKBB) APOB	ENSG00000048052	9734	HDAC9	rs638620	7	18348897	T	A	0.148111	0.00230203	0.00277026	0.41	-0.0548264	0.0105663	5.1888	2.1165e-07	-0.0419876	-0.0419876	0.0511717	0.411917	0.98444	20	1	0.722526
UK Biobank (UKBB) APOB	ENSG00000211938	28452	IGHV3-7	rs112182470	14	106494966	C	T	0.107356	-0.00170079	0.0032855	0.6	-0.406077	0.0782031	5.19259	2.0738e-07	0.00418834	0.00418834	0.00813094	0.606475	0.402801	20	1	0.838993
UK Biobank (UKBB) APOB	ENSG00000115556	84812	PLCD4	rs56191141	2	219272145	G	A	0.378728	-0.00639899	0.00210971	0.00239999	-0.0424956	0.00818388	5.1926	2.0738e-07	0.15058	0.15058	0.0574944	0.00881778	0.0155632	14	1	0.085958
UK Biobank (UKBB) APOB	ENSG00000160188	89765	RSPH1	rs113903659	21	43880977	A	G	0.196819	0.00119119	0.00250456	0.630001	-0.0815063	0.0156906	5.19459	2.0516e-07	-0.0146147	-0.0146147	0.030857	0.635766	0.438525	9	1	0.854768
UK Biobank (UKBB) APOB	ENSG00000132938	23281	MTUS2	rs9551656	13	29920635	G	A	0.140159	-0.00352702	0.0031935	0.27	0.0638872	0.0122907	5.19801	2.0144e-07	-0.055207	-0.055207	0.0511024	0.279999	0.546856	10	1	0.615359
UK Biobank (UKBB) APOB	ENSG00000007923	55735	DNAJC11	rs200454	1	6705874	C	G	0.22664	0.00184524	0.00249356	0.46	-0.0516418	0.00993113	5.19999	1.9929e-07	-0.0357315	-0.0357315	0.0487721	0.46379	0.944449	12	1	0.761085
UK Biobank (UKBB) APOB	ENSG00000060339	55749	CCAR1	rs1163202	10	70554951	C	T	0.266402	-0.0045767	0.00237227	0.0539995	0.0461834	0.00887528	5.2036	1.9546e-07	-0.0990984	-0.0990983	0.0547829	0.0704625	0.00522012	20	1	0.309662
UK Biobank (UKBB) APOB	ENSG00000167685	55311	ZNF444	rs274149	19	56674064	G	T	0.189861	-0.00265353	0.00270345	0.33	-0.0532574	0.0102343	5.20381	1.9525e-07	0.0498246	0.0498246	0.0516571	0.334782	0.563737	13	1	0.662149
UK Biobank (UKBB) APOB	ENSG00000118058	4297	KMT2A	rs148118632	11	118399100	G	A	0.0208748	-0.0242531	0.00725431	0.000830004	-0.185515	0.0356417	5.205	1.94e-07	0.130734	0.130734	0.0464754	0.00490857	0.0381687	8	1	0.0577404
UK Biobank (UKBB) APOB	ENSG00000115128	51639	SF3B6	rs10185680	2	24275306	A	G	0.466203	0.00611185	0.002074	0.0032	0.0454924	0.00873477	5.2082	1.9068e-07	0.134349	0.134349	0.0523819	0.0103237	0.64311	10	1	0.0954189
UK Biobank (UKBB) APOB	ENSG00000140279	50506	DUOX2	rs67613153	15	45262025	A	T	0.0914513	0.00268023	0.00340308	0.429999	-0.0698719	0.0134152	5.20841	1.9048e-07	-0.0383592	-0.0383592	0.0492582	0.436135	0.307461	17	1	0.741234
UK Biobank (UKBB) APOB	ENSG00000170421	3856	KRT8	rs4919738	12	53270845	C	T	0.265408	-0.00860781	0.00222755	0.000109999	0.053881	0.0103434	5.20922	1.8966e-07	-0.159756	-0.159756	0.0514752	0.00191212	0.337967	18	1	0.0290654
UK Biobank (UKBB) APOB	ENSG00000243943	84450	ZNF512	rs4665987	2	27755825	A	G	0.264414	0.0356771	0.00237	3.29989e-51	0.0523166	0.0100427	5.20942	1.8945e-07	0.681946	0.681947	0.138524	8.52445e-07	0.0710036	20	0.0119828	5.1009e-05
UK Biobank (UKBB) APOB	ENSG00000242689	1270	CNTF	rs60998298	11	58301855	A	G	0.16004	4.95418e-05	0.0029676	0.99	0.0655903	0.0125903	5.20959	1.8925e-07	0.000755322	0.000755322	0.0452447	0.986681	0.79706	20	1	0.994659
UK Biobank (UKBB) APOB	ENSG00000241511	648729	RPS15AP24	rs986637	8	29930921	G	A	0.0526839	0.00778874	0.00464821	0.0940005	0.127528	0.0244672	5.2122	1.8661e-07	0.0610747	0.0610748	0.0382858	0.11066	0.954583	20	1	0.396022
UK Biobank (UKBB) APOB	ENSG00000164741	10395	DLC1	rs1671410	8	13224771	A	G	0.399602	-0.00129513	0.00212866	0.54	-0.042613	0.00817374	5.2134	1.8541e-07	0.0303928	0.0303928	0.0502923	0.545629	0.94229	20	1	0.809586
UK Biobank (UKBB) APOB	ENSG00000105329	7040	TGFB1	rs1963413	19	41871573	G	A	0.39662	-0.00371328	0.00211522	0.0790005	-0.0430617	0.00825664	5.2154	1.8342e-07	0.0862316	0.0862316	0.0518287	0.0961562	0.113246	9	1	0.370373
UK Biobank (UKBB) APOB	ENSG00000118156	84215	ZNF541	rs2974252	19	48077579	G	A	0.122266	-2.05212e-05	0.00315646	0.99	0.0635488	0.0121816	5.21679	1.8204e-07	-0.00032292	-0.00032292	0.0496699	0.994813	0.6626	10	1	0.997692
UK Biobank (UKBB) APOB	ENSG00000267365	400617	KCNJ2-AS1	rs9890133	17	68169005	G	A	0.12326	0.013528	0.00324906	3.09999e-05	-0.077629	0.0148789	5.21739	1.8145e-07	-0.174265	-0.174265	0.0535475	0.00113634	0.0907916	8	1	0.0197108
UK Biobank (UKBB) APOB	ENSG00000111540	5869	RAB5B	rs1873914	12	56379427	C	G	0.390656	-0.000122584	0.00210466	0.95	0.0427061	0.00818531	5.21741	1.8145e-07	-0.00287041	-0.00287041	0.0492855	0.953557	0.0491716	14	1	0.984043
UK Biobank (UKBB) APOB	ENSG00000153558	25827	FBXL2	rs112070714	3	33673088	G	C	0.196819	-0.00262717	0.00286943	0.36	0.0581639	0.0111455	5.2186	1.8028e-07	-0.0451684	-0.0451684	0.0500871	0.367164	0.93369	20	1	0.690742
UK Biobank (UKBB) APOB	ENSG00000062524	4058	LTK	rs316623	15	41801081	T	C	0.468191	-0.000321595	0.00210279	0.88	-0.0418734	0.00802112	5.22039	1.7854e-07	0.00768017	0.00768017	0.0502393	0.878499	0.349882	8	1	0.956032
UK Biobank (UKBB) APOB	ENSG00000131013	85313	PPIL4	rs6570968	6	149820973	G	A	0.178926	-0.00199862	0.00285726	0.48	-0.115877	0.0221969	5.22041	1.7854e-07	0.0172478	0.0172478	0.0248781	0.488126	0.76447	8	1	0.779106
UK Biobank (UKBB) APOB	ENSG00000211791	28670	TRAV13-2	rs2091833	14	22372429	T	C	0.349901	-0.00291519	0.00223625	0.19	-0.108223	0.0207236	5.22221	1.7681e-07	0.0269369	0.0269369	0.0212975	0.205945	0.492412	20	1	0.531887
UK Biobank (UKBB) APOB	ENSG00000130449	57688	ZSWIM6	rs4352559	5	60586625	C	T	0.492048	0.00305877	0.00209191	0.14	0.0459132	0.00879158	5.22241	1.7662e-07	0.0666207	0.0666208	0.0473145	0.159119	0.0560006	20	1	0.474227
UK Biobank (UKBB) APOB	ENSG00000078369	2782	GNB1	rs184495980	1	1821911	G	C	0.0954274	0.00254758	0.00424575	0.55	0.0648265	0.0124108	5.22339	1.7567e-07	0.0392984	0.0392984	0.0659248	0.551102	0.0976235	14	1	0.811756
UK Biobank (UKBB) APOB	ENSG00000260032	647979	NORAD	rs2746087	20	34639659	A	C	0.0188867	-0.0171375	0.0126905	0.18	-0.441945	0.084573	5.2256	1.7359e-07	0.0387774	0.0387775	0.0296585	0.191054	0.293374	5	1	0.516247
UK Biobank (UKBB) APOB	ENSG00000134901	79070	POGLUT2	rs7329172	13	103442251	A	C	0.17992	-0.00739601	0.00275534	0.00729995	0.0598271	0.0114488	5.22562	1.7359e-07	-0.123623	-0.123623	0.0517758	0.0169559	0.0697097	13	1	0.13483
UK Biobank (UKBB) APOB	ENSG00000109083	90410	IFT20	rs72846708	17	26617425	T	C	0.0487078	-0.00688832	0.00542197	0.2	0.122952	0.023527	5.226	1.7322e-07	-0.0560245	-0.0560244	0.0453826	0.21702	0.00357441	4	1	0.545628
UK Biobank (UKBB) APOB	ENSG00000182866	3932	LCK	rs59912021	1	32708001	G	A	0.0328032	-0.0116916	0.00535054	0.0290001	0.0925678	0.0177089	5.22719	1.721e-07	-0.126303	-0.126303	0.0626484	0.0437936	0.946797	20	1	0.235702
UK Biobank (UKBB) APOB	ENSG00000125037	55831	EMC3	rs263410	3	10241987	A	C	0.148111	-0.00301346	0.00294258	0.31	0.11002	0.0210476	5.2272	1.721e-07	-0.0273901	-0.0273902	0.0272544	0.314905	0.885256	12	1	0.645319
UK Biobank (UKBB) APOB	ENSG00000132773	114034	TOE1	rs113046963	1	45838475	G	C	0.082505	-0.011121	0.00361802	0.0021	0.0733168	0.0140255	5.22739	1.7191e-07	-0.151684	-0.151684	0.0572468	0.00805743	0.0252121	20	1	0.0811923
UK Biobank (UKBB) APOB	ENSG00000205208	201725	C4orf46	rs10461245	4	158924505	C	T	0.156064	0.00326017	0.00286951	0.26	0.0699361	0.0133782	5.22762	1.7172e-07	0.0466164	0.0466164	0.0419883	0.266903	0.912577	16	1	0.600175
UK Biobank (UKBB) APOB	ENSG00000011028	9902	MRC2	rs146385050	17	60637258	A	C	0.181909	0.00350949	0.00271968	0.2	-0.058313	0.011151	5.2294	1.7006e-07	-0.0601837	-0.0601837	0.0480383	0.210269	0.204742	8	1	0.537604
UK Biobank (UKBB) APOB	ENSG00000198780	26049	FAM169A	rs10942722	5	74184144	G	T	0.372763	-0.00133349	0.00211439	0.53	-0.0476912	0.00910938	5.23539	1.6463e-07	0.0279609	0.0279609	0.0446555	0.531219	0.134467	19	1	0.802787
UK Biobank (UKBB) APOB	ENSG00000245008	101929538	LOC101929538	rs7941765	11	128499000	T	C	0.501988	-0.000306454	0.00208423	0.88	0.07286	0.0139099	5.238	1.6233e-07	-0.00420607	-0.00420606	0.0286172	0.88315	0.0412243	8	1	0.957979
UK Biobank (UKBB) APOB	ENSG00000167701	2875	GPT	rs873884	8	145756170	G	A	0.39662	0.00247396	0.00214259	0.25	-0.0465235	0.00887887	5.2398	1.6075e-07	-0.0531766	-0.0531766	0.0471589	0.259487	0.319276	13	1	0.592789
UK Biobank (UKBB) APOB	ENSG00000006634	10926	DBF4	rs118084589	7	87490512	T	C	0.0367793	0.00289058	0.00558681	0.6	-0.115463	0.0220333	5.24039	1.6023e-07	-0.0250347	-0.0250346	0.0486213	0.60663	0.834782	10	1	0.838993
UK Biobank (UKBB) APOB	ENSG00000229852	120766141	KHDC1-AS1	rs12530026	6	73978948	T	C	0.0745527	0.000350957	0.0037595	0.93	0.316487	0.0603867	5.24101	1.5971e-07	0.00110891	0.00110892	0.0118807	0.925636	0.64979	4	1	0.973943
UK Biobank (UKBB) APOB	ENSG00000116604	4209	MEF2D	rs12568861	1	156432628	A	G	0.154076	0.000913506	0.00272733	0.74	-0.0682767	0.0130214	5.24342	1.5764e-07	-0.0133795	-0.0133795	0.0400267	0.738181	0.676037	11	1	0.900669
UK Biobank (UKBB) APOB	ENSG00000099822	610	HCN2	rs2301778	19	613307	T	C	0.324056	0.000885579	0.00234968	0.709999	0.0861241	0.0164183	5.24562	1.5577e-07	0.0102826	0.0102826	0.0273528	0.706973	0.08553	13	1	0.887607
UK Biobank (UKBB) APOB	ENSG00000143393	5298	PI4KB	rs1752388	1	151282841	C	A	0.133201	-0.00747385	0.00328526	0.0230001	0.0656807	0.0125206	5.24581	1.5561e-07	-0.113791	-0.113791	0.0545197	0.0368748	0.872001	8	1	0.214638
UK Biobank (UKBB) APOB	ENSG00000115514	10190	TXNDC9	rs1376444	2	100141028	T	C	0.106362	0.00240421	0.00340538	0.48	-0.0603715	0.0115024	5.2486	1.5326e-07	-0.0398236	-0.0398236	0.0569151	0.484114	0.949509	20	1	0.776805
UK Biobank (UKBB) APOB	ENSG00000064961	10362	HMG20B	rs13269	19	3578773	T	C	0.0198807	-0.0019305	0.006729	0.77	-0.174038	0.0331577	5.2488	1.5309e-07	0.0110924	0.0110924	0.0387217	0.774522	0.475633	4	1	0.914679
UK Biobank (UKBB) APOB	ENSG00000138674	22872	SEC31A	rs13118857	4	83808854	T	C	0.225646	0.00154072	0.00257013	0.55	-0.050749	0.00966426	5.2512	1.5111e-07	-0.0303596	-0.0303596	0.0509729	0.55144	0.134046	15	1	0.812024
UK Biobank (UKBB) APOB	ENSG00000185437	6450	SH3BGR	rs144092748	21	40817930	A	G	0.0149105	0.0030082	0.00830178	0.719999	0.166176	0.0316453	5.25121	1.5111e-07	0.0181025	0.0181025	0.0500766	0.717728	0.672436	4	1	0.891126
UK Biobank (UKBB) APOB	ENSG00000105298	58509	CACTIN	rs2369189	19	3611548	A	G	0.430417	-0.000809808	0.00206031	0.69	0.0562716	0.0107139	5.25221	1.5029e-07	-0.0143911	-0.0143911	0.0367161	0.695091	0.602002	13	1	0.882311
UK Biobank (UKBB) APOB	ENSG00000136636	51133	KCTD3	rs3748691	1	214776607	G	C	0.0994036	0.00842136	0.00360708	0.02	-0.106714	0.0203155	5.25284	1.498e-07	-0.0789152	-0.0789155	0.0369898	0.0328888	0.0461536	8	1	0.198846
UK Biobank (UKBB) APOB	ENSG00000067191	782	CACNB1	rs141552308	17	37335342	T	C	0.0576541	-0.00912807	0.00518849	0.0790005	0.109401	0.0208208	5.25441	1.4851e-07	-0.0834368	-0.083437	0.0500143	0.0952633	0.00363927	9	1	0.368042
UK Biobank (UKBB) APOB	ENSG00000168172	84376	HOOK3	rs74452517	8	42617356	G	A	0.0178926	-0.022065	0.00869868	0.0109999	-0.156741	0.0298259	5.2552	1.4786e-07	0.140774	0.140774	0.0616239	0.022348	0.331381	20	1	0.158757
UK Biobank (UKBB) APOB	ENSG00000260589	102723166	STAM-DT	rs10218862	10	17707668	C	T	0.432406	0.0035632	0.00208908	0.0879995	-0.100237	0.0190565	5.25999	1.4406e-07	-0.0355478	-0.0355476	0.0219097	0.104704	0.728133	20	1	0.38469
UK Biobank (UKBB) APOB	ENSG00000136943	1515	CTSV	rs72747714	9	99804997	G	T	0.105368	0.00246329	0.00337959	0.47	-0.0916928	0.0174321	5.26	1.4406e-07	-0.0268646	-0.0268646	0.0372099	0.470311	0.47783	10	1	0.76702
UK Biobank (UKBB) APOB	ENSG00000172046	10869	USP19	rs12493284	3	49324782	G	A	0.431412	0.00401494	0.00209882	0.0560003	-0.0461749	0.00877182	5.264	1.4095e-07	-0.0869507	-0.0869507	0.048362	0.0721906	0.267721	17	1	0.313603
UK Biobank (UKBB) APOB	ENSG00000142327	57140	RNPEPL1	rs2001823	2	241512470	G	T	0.291252	0.000654498	0.00238177	0.780001	-0.0575969	0.0109396	5.26499	1.4019e-07	-0.0113634	-0.0113634	0.0414087	0.783761	0.718954	20	1	0.917728
UK Biobank (UKBB) APOB	ENSG00000106258	1577	CYP3A5	rs76789202	7	98727744	C	T	0.0109344	0.0132293	0.00906384	0.14	0.326725	0.0620538	5.26519	1.4004e-07	0.0404906	0.0404906	0.0287877	0.159568	0.00576039	19	1	0.474618
UK Biobank (UKBB) APOB	ENSG00000196208	9687	GREB1	rs974163	2	11691224	T	C	0.311133	0.00181536	0.00225125	0.42	-0.0478001	0.00907851	5.26519	1.4004e-07	-0.0379782	-0.0379781	0.0476463	0.425402	0.921423	20	1	0.733097
UK Biobank (UKBB) APOB	ENSG00000153404	153478	PLEKHG4B	rs13185214	5	186630	C	G	0.465209	-0.00211207	0.00211285	0.32	-0.0441387	0.00838152	5.26619	1.3928e-07	0.0478508	0.0478507	0.0487232	0.326053	0.127523	20	1	0.653921
UK Biobank (UKBB) APOB	ENSG00000064932	22904	SBNO2	rs879983	19	1132637	G	A	0.249503	0.00576136	0.00244871	0.0189998	-0.0610315	0.0115884	5.2666	1.3897e-07	-0.0943998	-0.0943997	0.0439438	0.0316984	0.113354	18	1	0.195278
UK Biobank (UKBB) APOB	ENSG00000205639	388931	MFSD2B	rs17045981	2	24109316	G	A	0.200795	0.0026688	0.00272509	0.33	-0.055816	0.0105973	5.267	1.3867e-07	-0.0478142	-0.0478142	0.0496595	0.335627	0.348695	11	1	0.662617
UK Biobank (UKBB) APOB	ENSG00000228436	105378663	LOC105378663	rs6669010	1	39325796	G	A	0.0357853	-1.06084e-05	0.00562785	1	0.346874	0.0658555	5.2672	1.3852e-07	-3.05829e-05	-3.05828e-05	0.0162245	0.998496	0.538404	5	1	0.999278
UK Biobank (UKBB) APOB	ENSG00000132470	3691	ITGB4	rs820163	17	73712678	A	G	0.26839	-0.00308258	0.00244276	0.21	-0.0480513	0.00912273	5.26721	1.3852e-07	0.0641519	0.0641519	0.0522752	0.219749	0.0959591	17	1	0.548309
UK Biobank (UKBB) APOB	ENSG00000185686	23532	PRAME	rs143522259	22	23023154	A	G	0.0298211	0.0086869	0.00559414	0.12	0.191124	0.0362623	5.2706	1.3598e-07	0.0454516	0.0454516	0.0305136	0.136342	0.980867	3	1	0.440892
UK Biobank (UKBB) APOB	ENSG00000205090	339453	TMEM240	rs7520996	1	1509034	C	T	0.324056	-0.0101291	0.0022516	6.80002e-06	0.0551787	0.0104672	5.27158	1.3524e-07	-0.183569	-0.183569	0.0536441	0.000621666	0.0542716	18	1	0.0125197
UK Biobank (UKBB) APOB	ENSG00000134371	79577	CDC73	rs7535818	1	192545099	G	A	0.190855	0.00536148	0.00267547	0.0449997	0.0557907	0.0105821	5.27218	1.348e-07	0.0960999	0.0960999	0.0513028	0.0610421	0.0320222	11	1	0.288515
UK Biobank (UKBB) APOB	ENSG00000177565	79718	TBL1XR1	rs62298892	3	176701141	A	G	0.162028	0.00170412	0.0027497	0.54	-0.0835855	0.0158492	5.2738	1.3363e-07	-0.0203877	-0.0203877	0.0331232	0.538216	0.213559	17	1	0.806336
UK Biobank (UKBB) APOB	ENSG00000204568	28973	MRPS18B	rs116099574	6	30517414	C	T	0.026839	-0.00237434	0.00695285	0.73	-0.239898	0.0454784	5.27499	1.3276e-07	0.00989729	0.00989728	0.0290432	0.733271	0.214385	16	1	0.898734
UK Biobank (UKBB) APOB	ENSG00000067248	54505	DHX29	rs7730986	5	54576263	T	C	0.333996	0.00294185	0.00231337	0.2	-0.0446759	0.00846808	5.2758	1.3218e-07	-0.0658487	-0.0658488	0.0532642	0.21636	0.543134	18	1	0.545048
UK Biobank (UKBB) APOB	ENSG00000155545	166968	MIER3	rs2408653	5	56276198	A	G	0.133201	-0.000340431	0.00291194	0.91	-0.0619606	0.0117438	5.27603	1.3203e-07	0.00549431	0.00549431	0.0470082	0.906955	0.0883893	15	1	0.968627
UK Biobank (UKBB) APOB	ENSG00000198569	142680	SLC34A3	rs4073074	9	140139184	G	A	0.0298211	0.00174225	0.00591627	0.77	-0.286371	0.054274	5.27639	1.3175e-07	-0.00608389	-0.00608389	0.0206916	0.768737	0.274973	5	1	0.913044
UK Biobank (UKBB) APOB	ENSG00000074276	54825	CDHR2	rs2913915	5	175909791	C	A	0.484095	0.000863789	0.00209759	0.68	0.063443	0.0120239	5.27641	1.3175e-07	0.0136152	0.0136152	0.0331631	0.681401	0.541163	20	1	0.875784
UK Biobank (UKBB) APOB	ENSG00000168970	8681	JMJD7-PLA2G4B	rs2695165	15	42073397	T	C	0.491054	0.00536102	0.00208323	0.01	0.103628	0.0196324	5.27842	1.3032e-07	0.0517333	0.0517335	0.022365	0.0207144	0.192686	20	1	0.152018
UK Biobank (UKBB) APOB	ENSG00000013275	5704	PSMC4	rs57200245	19	40403326	A	G	0.182903	0.00280037	0.0028767	0.33	0.063558	0.0120407	5.2786	1.3017e-07	0.0440601	0.0440601	0.0460243	0.338404	0.549659	13	1	0.665207
UK Biobank (UKBB) APOB	ENSG00000144642	27303	RBMS3	rs2083488	3	29809958	G	A	0.225646	-0.000229584	0.00255576	0.93	0.0521	0.00987003	5.27861	1.3017e-07	-0.0044066	-0.0044066	0.049062	0.928433	0.253952	19	1	0.975336
UK Biobank (UKBB) APOB	ENSG00000169756	3987	LIMS1	rs10203795	2	109055717	T	C	0.372763	-0.00849567	0.00211197	5.80003e-05	0.0427407	0.00809452	5.2802	1.2904e-07	-0.198772	-0.198772	0.0621194	0.00137505	0.0603966	20	1	0.0228069
UK Biobank (UKBB) APOB	ENSG00000070961	490	ATP2B1	rs17192551	12	90386882	A	G	0.159046	-0.00250298	0.00289864	0.39	0.0596016	0.011286	5.28102	1.2848e-07	-0.0419952	-0.0419952	0.0492794	0.394112	0.00628266	20	1	0.710533
UK Biobank (UKBB) APOB	ENSG00000168496	2237	FEN1	rs174587	11	61612830	T	C	0.197813	-0.0312225	0.0025208	3.10027e-35	-0.0537533	0.010169	5.286	1.2502e-07	0.580848	0.580848	0.119473	1.16347e-06	0.0106393	10	0.0163549	6.84307e-05
UK Biobank (UKBB) APOB	ENSG00000213780	2968	GTF2H4	rs147708689	6	30865386	A	C	0.0129225	-0.0145022	0.00956999	0.13	0.587249	0.11107	5.2872	1.242e-07	-0.0246951	-0.0246951	0.0169524	0.145191	0.694651	3	1	0.452586
UK Biobank (UKBB) APOB	ENSG00000205885	283314	C1RL-AS1	rs2269359	12	6993653	A	G	0.303181	-0.00150406	0.00232162	0.52	-0.0586462	0.0110909	5.28778	1.238e-07	0.0256463	0.0256464	0.0398829	0.520197	0.580392	3	1	0.796907
UK Biobank (UKBB) APOB	ENSG00000119661	83544	DNAL1	rs76492328	14	74111663	T	C	0.0377734	0.0108617	0.00554562	0.05	-0.126318	0.0238786	5.29001	1.2232e-07	-0.085987	-0.0859872	0.0468147	0.0662459	0.018408	18	1	0.300853
UK Biobank (UKBB) APOB	ENSG00000152455	79723	SUV39H2	rs34397997	10	14973955	T	C	0.117296	0.000706989	0.00294907	0.81	-0.0697188	0.0131764	5.29119	1.2152e-07	-0.0101406	-0.0101406	0.0423429	0.810728	0.352858	20	1	0.928046
UK Biobank (UKBB) APOB	ENSG00000184208	79640	C22orf46	rs112501354	22	41983314	G	A	0.0129225	0.0148238	0.0108543	0.17	-0.147881	0.0279485	5.2912	1.2152e-07	-0.100241	-0.100242	0.0758046	0.186045	0.831667	18	1	0.508999
UK Biobank (UKBB) APOB	ENSG00000011304	5725	PTBP1	rs2930898	19	883968	C	T	0.302187	0.00128743	0.00223382	0.56	0.0610223	0.011528	5.2934	1.2006e-07	0.0210977	0.0210977	0.036823	0.566679	0.753576	16	1	0.819233
UK Biobank (UKBB) APOB	ENSG00000265996	100500854	MIR3671	rs1011210	1	65526176	T	C	0.385686	0.000240968	0.00213575	0.91	0.0978919	0.0184848	5.29581	1.185e-07	0.00246157	0.00246157	0.0218224	0.910189	0.828883	20	1	0.970164
UK Biobank (UKBB) APOB	ENSG00000177692	54943	DNAJC28	rs8130864	21	35063034	C	G	0.423459	-0.00288214	0.00210621	0.17	-0.0646614	0.0122099	5.29582	1.185e-07	0.0445728	0.0445728	0.0336428	0.185209	0.453196	20	1	0.507933
UK Biobank (UKBB) APOB	ENSG00000162738	57216	VANGL2	rs12724113	1	160328804	A	G	0.323062	0.00339496	0.00220238	0.12	-0.0518472	0.00978765	5.29721	1.1759e-07	-0.0654801	-0.0654801	0.0442403	0.138847	0.156062	14	1	0.444082
UK Biobank (UKBB) APOB	ENSG00000198242	6147	RPL23A	rs111651494	17	27054042	G	C	0.0119284	-0.00686411	0.0104813	0.51	-0.701987	0.132475	5.29901	1.1644e-07	0.00977812	0.00977811	0.0150445	0.515727	0.53324	4	1	0.794486
UK Biobank (UKBB) APOB	ENSG00000134769	1837	DTNA	rs1954861	18	32418265	A	G	0.267396	-0.00121758	0.00235412	0.61	0.0480272	0.0090631	5.2992	1.1631e-07	-0.0253519	-0.0253519	0.0492493	0.606716	0.738271	15	1	0.839017
UK Biobank (UKBB) APOB	ENSG00000234076	100874043	TPRG1-AS1	rs13073967	3	188548308	A	G	0.163022	-0.00341943	0.00272302	0.21	0.127318	0.024024	5.29962	1.1606e-07	-0.0268574	-0.0268575	0.0219798	0.22174	0.558096	5	1	0.549832
UK Biobank (UKBB) APOB	ENSG00000128739	6638	SNRPN	rs705	15	25219512	C	T	0.425447	-0.00180703	0.00209791	0.39	0.0499596	0.00942349	5.3016	1.1479e-07	-0.0361698	-0.0361698	0.0425427	0.395214	0.465691	18	1	0.710817
UK Biobank (UKBB) APOB	ENSG00000049323	4052	LTBP1	rs11886226	2	33461618	A	T	0.0775348	0.00475003	0.00356742	0.18	-0.0824385	0.0155497	5.30161	1.1479e-07	-0.0576191	-0.057619	0.0446176	0.196566	0.695954	20	1	0.52233
UK Biobank (UKBB) APOB	ENSG00000204231	6257	RXRB	rs115641163	6	33136076	A	G	0.112326	0.0102897	0.00331069	0.00189998	0.115658	0.0218141	5.30198	1.1454e-07	0.0889666	0.0889664	0.0331804	0.00733378	0.259408	11	1	0.0764846
UK Biobank (UKBB) APOB	ENSG00000196123	653319	KIAA0895L	rs14920	16	67691515	A	C	0.0616302	0.00918891	0.00474471	0.0530005	0.135943	0.0256371	5.30259	1.1416e-07	0.0675938	0.0675937	0.0371571	0.0688913	0.1892	10	1	0.305861
UK Biobank (UKBB) APOB	ENSG00000125741	80207	OPA3	rs58479737	19	46074535	C	G	0.172962	-0.0125737	0.00258038	1.09999e-06	0.0551534	0.0103961	5.3052	1.1255e-07	-0.227977	-0.227977	0.0635256	0.000332282	0.000589055	6	1	0.00766978
UK Biobank (UKBB) APOB	ENSG00000143858	127833	SYT2	rs697457	1	202518017	G	A	0.0159046	-0.0202599	0.00940764	0.0309999	-0.239073	0.0450588	5.3058	1.1218e-07	0.0847436	0.0847435	0.0424684	0.0459936	0.54987	4	1	0.243009
UK Biobank (UKBB) APOB	ENSG00000101166	51012	PRELID3B	rs6026691	20	57661526	T	C	0.452286	0.00330189	0.00210378	0.12	0.0476577	0.00897712	5.3088	1.1035e-07	0.0692835	0.0692834	0.0460323	0.132297	0.472712	15	1	0.434845
UK Biobank (UKBB) APOB	ENSG00000175756	54998	AURKAIP1	rs2275915	1	1342612	C	G	0.16998	-0.00376462	0.00265156	0.16	0.0850159	0.016013	5.30918	1.1011e-07	-0.0442814	-0.0442814	0.0322849	0.170194	0.61095	20	1	0.489096
UK Biobank (UKBB) APOB	ENSG00000184163	388581	C1QTNF12	rs1058161	1	1190523	T	C	0.0298211	-0.00123696	0.00712795	0.86	0.171644	0.0323271	5.3096	1.0987e-07	-0.00720654	-0.00720656	0.0415498	0.862302	0.234347	8	1	0.950819
UK Biobank (UKBB) APOB	ENSG00000102471	54602	NDFIP2	rs3759438	13	80140998	G	T	0.0795229	0.00669844	0.00388943	0.0850002	-0.0727419	0.0136985	5.31021	1.095e-07	-0.092085	-0.0920851	0.0562107	0.101377	0.811214	20	1	0.379006
UK Biobank (UKBB) APOB	ENSG00000174206	144577	KICS2	rs17100184	12	64618264	A	G	0.186879	0.00607062	0.00262312	0.021	0.0523176	0.00985119	5.31079	1.0915e-07	0.116034	0.116034	0.054692	0.0338725	0.265676	14	1	0.203213
UK Biobank (UKBB) APOB	ENSG00000251221	103689917	LINC01337	rs6151603	5	79960128	T	G	0.440358	-0.00105796	0.00210373	0.62	0.0798564	0.0150321	5.31239	1.0819e-07	-0.0132483	-0.0132483	0.0264617	0.616611	0.654318	20	1	0.845135
UK Biobank (UKBB) APOB	ENSG00000116459	515	ATP5PB	rs1054680	1	112021029	G	A	0.326044	-0.00509144	0.0021685	0.0189998	-0.0437213	0.00822726	5.3142	1.0713e-07	0.116452	0.116452	0.0542235	0.0317428	0.415536	12	1	0.195278
UK Biobank (UKBB) APOB	ENSG00000135740	6553	SLC9A5	rs16942881	16	67383556	T	C	0.0328032	-0.007883	0.00586362	0.18	-0.128491	0.0241725	5.31559	1.0631e-07	0.0613506	0.0613506	0.0470714	0.192455	0.919093	20	1	0.517965
UK Biobank (UKBB) APOB	ENSG00000244687	7335	UBE2V1	rs2017733	20	48694004	T	C	0.472167	0.000705537	0.0020919	0.74	0.0463601	0.00871987	5.3166	1.0572e-07	0.0152186	0.0152186	0.0452136	0.736423	0.746719	10	1	0.900054
UK Biobank (UKBB) APOB	ENSG00000170689	3219	HOXB9	rs146466236	17	46735946	G	T	0.0228628	-0.00301788	0.00573495	0.6	0.135467	0.0254792	5.31677	1.0561e-07	-0.0222776	-0.0222775	0.0425414	0.60051	0.147269	14	1	0.835696
UK Biobank (UKBB) APOB	ENSG00000182327	388323	GLTPD2	rs12951761	17	4693054	A	G	0.472167	-0.00455549	0.00207964	0.0280001	-0.0502962	0.00945667	5.3186	1.0457e-07	0.0905732	0.0905732	0.0447174	0.0428205	0.196483	14	1	0.233034
UK Biobank (UKBB) APOB	ENSG00000109686	152503	SH3D19	rs62327175	4	152291478	C	T	0.409543	-0.000120208	0.00212714	0.95	-0.0481123	0.0090362	5.3244	1.0129e-07	0.00249849	0.00249849	0.0442145	0.954937	0.473468	20	1	0.984108
UK Biobank (UKBB) APOB	ENSG00000109775	55325	UFSP2	rs3087564	4	186319793	G	A	0.0477137	-0.00458207	0.00441927	0.3	-0.156078	0.0292995	5.32699	9.9848e-08	0.0293576	0.0293575	0.0288458	0.308802	0.931737	14	1	0.639768
UK Biobank (UKBB) APOB	ENSG00000242473	554300	KIR2DP1	rs138265129	19	55201941	A	G	0.0506958	0.00864162	0.00491823	0.0790005	-0.246567	0.0462759	5.32819	9.91909e-08	-0.0350478	-0.0350477	0.0210034	0.0951829	0.197854	5	1	0.367922
UK Biobank (UKBB) APOB	ENSG00000143793	79169	C1orf35	rs61825106	1	228184443	T	C	0.0208748	-9.49866e-05	0.00844327	0.99	-0.161765	0.0303363	5.33239	9.69229e-08	0.000587189	0.000587187	0.0521946	0.991024	0.363583	7	1	0.995984
UK Biobank (UKBB) APOB	ENSG00000196233	84458	LCOR	rs11188914	10	98538609	C	T	0.0984095	0.00142579	0.00356202	0.69	0.078033	0.0146327	5.33278	9.67101e-08	0.0182716	0.0182716	0.045776	0.689781	0.405585	6	1	0.879159
UK Biobank (UKBB) APOB	ENSG00000261840	730183	LOC730183	rs12935223	16	30923812	A	G	0.470179	0.00989421	0.00223735	9.80009e-06	0.071515	0.0134099	5.333	9.6603e-08	0.138352	0.138352	0.040642	0.000663691	0.446915	20	1	0.0131062
UK Biobank (UKBB) APOB	ENSG00000146411	154091	SLC2A12	rs1385066	6	134310874	A	G	0.461233	0.00232184	0.00210832	0.27	-0.0480062	0.00899869	5.3348	9.565e-08	-0.0483654	-0.0483654	0.0448437	0.280795	0.041839	13	1	0.615604
UK Biobank (UKBB) APOB	ENSG00000164879	761	CA3	rs6994113	8	86166632	A	G	0.337972	0.00282891	0.00215466	0.19	-0.0458352	0.00859142	5.335	9.5545e-08	-0.0617192	-0.0617191	0.0484114	0.202349	0.493386	20	1	0.527624
UK Biobank (UKBB) APOB	ENSG00000214711	440854	CAPN14	rs11685796	2	31439634	G	T	0.387674	0.00188253	0.0020965	0.37	-0.0474406	0.00889166	5.3354	9.5334e-08	-0.0396818	-0.0396819	0.0448136	0.375894	0.13877	16	1	0.697459
UK Biobank (UKBB) APOB	ENSG00000233198	643596	RNF224	rs9722604	9	140133719	T	C	0.130219	0.00407126	0.00327577	0.21	0.137987	0.0258607	5.33578	9.51239e-08	0.0295047	0.0295046	0.0243751	0.226111	0.032703	10	1	0.55306
UK Biobank (UKBB) APOB	ENSG00000245910	641638	SNHG6	rs113404375	8	67641229	T	C	0.0457256	-0.00676067	0.00560736	0.23	-0.152303	0.0285264	5.33902	9.34609e-08	0.0443896	0.0443897	0.0377444	0.23957	0.107903	7	1	0.569337
UK Biobank (UKBB) APOB	ENSG00000136010	160428	ALDH1L2	rs7134351	12	105455217	C	T	0.191849	-0.0029719	0.00269319	0.27	0.0594755	0.0111373	5.34021	9.28441e-08	-0.0499685	-0.0499685	0.046239	0.27985	0.666042	19	1	0.615359
UK Biobank (UKBB) APOB	ENSG00000092098	55072	RNF31	rs4981494	14	24630091	G	A	0.352883	-0.000292705	0.00224559	0.9	-0.0465438	0.00871541	5.3404	9.27421e-08	0.00628881	0.00628881	0.0482612	0.896323	0.210303	14	1	0.962537
UK Biobank (UKBB) APOB	ENSG00000205838	153657	TTC23L	rs12446	5	34831748	G	A	0.186879	0.00359146	0.00267626	0.18	0.0845021	0.0158161	5.34279	9.1522e-08	0.0425014	0.0425014	0.0326547	0.193073	0.103097	18	1	0.518548
UK Biobank (UKBB) APOB	ENSG00000116752	10286	BCAS2	rs170307	1	115133327	A	G	0.133201	0.00135257	0.00296952	0.649999	0.0692314	0.0129559	5.34362	9.11192e-08	0.0195369	0.019537	0.0430482	0.649945	0.800927	20	1	0.860228
UK Biobank (UKBB) APOB	ENSG00000168175	93487	MAPK1IP1L	rs17851309	14	55529860	G	A	0.0397614	-0.0063346	0.00504877	0.21	0.159264	0.0298002	5.34439	9.07171e-08	-0.0397742	-0.0397741	0.0325625	0.221907	0.416501	20	1	0.549988
UK Biobank (UKBB) APOB	ENSG00000064763	55711	FAR2	rs2117997	12	29296361	G	A	0.312127	-0.00271402	0.00223549	0.22	0.0502106	0.00939499	5.3444	9.07172e-08	-0.0540527	-0.0540527	0.0456566	0.236454	0.85283	20	1	0.565785
UK Biobank (UKBB) APOB	ENSG00000159915	353355	ZNF233	rs2609875	19	44798268	C	T	0.324056	0.016472	0.00217507	3.59998e-14	0.0459445	0.00859129	5.3478	8.90299e-08	0.35852	0.358519	0.0820709	1.25153e-05	1.90049e-05	19	0.175927	0.000511417
UK Biobank (UKBB) APOB	ENSG00000159885	7673	ZNF222	rs78796001	19	44356802	C	T	0.0228628	-0.0403851	0.00667535	1.40001e-09	-0.130857	0.0244676	5.34817	8.8833e-08	0.30862	0.308619	0.0770205	6.15017e-05	0.0105464	20	0.864529	0.00190006
UK Biobank (UKBB) APOB	ENSG00000165698	11092	SPACA9	rs13295430	9	135799776	A	G	0.102386	0.00801933	0.00329321	0.015	0.0694942	0.012992	5.349	8.8442e-08	0.115396	0.115396	0.0520678	0.0266739	0.537857	10	1	0.176868
UK Biobank (UKBB) APOB	ENSG00000175073	80124	VCPIP1	rs16932985	8	67487554	A	T	0.0318091	0.0013116	0.00765977	0.86	-0.124425	0.0232588	5.34959	8.81492e-08	-0.0105413	-0.0105413	0.0615928	0.86411	0.414022	19	1	0.951506
UK Biobank (UKBB) APOB	ENSG00000255468	102724064	LOC102724064	rs73489638	11	66127639	T	C	0.336978	0.00278291	0.00225055	0.22	0.109496	0.0204665	5.35001	8.79541e-08	0.0254156	0.0254157	0.0210956	0.228286	0.208416	20	1	0.555194
UK Biobank (UKBB) APOB	ENSG00000187840	1978	EIF4EBP1	rs28565141	8	37894897	T	C	0.240557	-0.000978643	0.00251202	0.7	-0.0551349	0.0103052	5.3502	8.78571e-08	0.01775	0.01775	0.045682	0.697605	0.986682	4	1	0.883135
UK Biobank (UKBB) APOB	ENSG00000185386	5600	MAPK11	rs1883291	22	50479044	T	A	0.455268	0.00185936	0.00211135	0.38	0.0505617	0.00943774	5.35739	8.44279e-08	0.0367741	0.0367741	0.0423183	0.384854	0.722216	10	1	0.703588
UK Biobank (UKBB) APOB	ENSG00000204628	10399	RACK1	rs2546404	5	180667769	T	C	0.0457256	-0.00145805	0.00547489	0.79	-0.0969051	0.0180874	5.3576	8.43351e-08	0.0150462	0.0150462	0.0565672	0.790249	0.757353	13	1	0.920311
UK Biobank (UKBB) APOB	ENSG00000156860	64319	FBRS	rs187425246	16	30895256	C	T	0.0377734	-0.00263749	0.00533996	0.62	0.222008	0.0414116	5.36101	8.27629e-08	-0.0118802	-0.0118802	0.0241549	0.622838	0.193038	8	1	0.848471
UK Biobank (UKBB) APOB	ENSG00000050393	63933	MCUR1	rs6903075	6	13844363	C	A	0.318091	-0.000632593	0.00216014	0.77	-0.0494973	0.00923044	5.3624	8.21229e-08	0.0127804	0.0127803	0.0437066	0.769971	0.583661	8	1	0.913914
UK Biobank (UKBB) APOB	ENSG00000130037	3741	KCNA5	rs12822595	12	5158015	T	C	0.0795229	-0.00432921	0.0036117	0.23	-0.0729914	0.0136117	5.3624	8.21231e-08	0.0593112	0.0593112	0.0507023	0.242084	0.285301	11	1	0.572313
UK Biobank (UKBB) APOB	ENSG00000124216	6615	SNAI1	rs6122859	20	48610609	T	A	0.365805	-0.00580365	0.00217521	0.00759994	-0.0466088	0.00869147	5.36259	8.20331e-08	0.124518	0.124518	0.0521267	0.0169054	0.529871	20	1	0.134575
UK Biobank (UKBB) APOB	ENSG00000120948	23435	TARDBP	rs2273348	1	11079077	A	G	0.17992	-0.000497497	0.00268092	0.85	0.0544435	0.0101472	5.36537	8.077e-08	-0.00913786	-0.00913785	0.0492717	0.852869	0.419568	20	1	0.946981
UK Biobank (UKBB) APOB	ENSG00000227741	729867	LOC729867	rs10908772	1	160223078	T	C	0.430417	0.00166545	0.00208346	0.42	0.102808	0.0191555	5.36702	8.00569e-08	0.0161996	0.0161997	0.0204892	0.429151	0.142338	20	1	0.735214
UK Biobank (UKBB) APOB	ENSG00000136231	10643	IGF2BP3	rs9639460	7	23294516	A	G	0.354871	-0.000386401	0.00217753	0.86	0.0743433	0.0138375	5.3726	7.76089e-08	-0.00519752	-0.00519752	0.0293062	0.859232	0.397834	20	1	0.949313
UK Biobank (UKBB) APOB	ENSG00000100253	55586	MIOX	rs8135083	22	50939714	G	A	0.238569	0.0002838	0.00231117	0.9	-0.0637574	0.0118667	5.3728	7.75231e-08	-0.00445125	-0.00445125	0.0362589	0.902295	0.464458	4	1	0.966146
UK Biobank (UKBB) APOB	ENSG00000170379	285966	TCAF2	rs60388145	7	143425911	C	T	0.109344	-0.00477831	0.0030749	0.12	-0.0765565	0.0142367	5.3774	7.55689e-08	0.0624155	0.0624155	0.0418086	0.135467	0.587635	9	1	0.43991
UK Biobank (UKBB) APOB	ENSG00000125657	8744	TNFSF9	rs62109501	19	6526840	C	T	0.236581	0.0013119	0.00235816	0.58	-0.0545965	0.0101477	5.38018	7.4403e-08	-0.024029	-0.024029	0.0434228	0.580008	0.559103	20	1	0.825729
UK Biobank (UKBB) APOB	ENSG00000187051	91582	RPS19BP1	rs10854722	22	39913557	A	G	0.317097	0.000139822	0.00226701	0.95	0.0458312	0.00851818	5.3804	7.43211e-08	0.0030508	0.0030508	0.0494676	0.950823	0.626561	14	1	0.98328
UK Biobank (UKBB) APOB	ENSG00000183340	8690	JRKL	rs61901911	11	95980951	T	C	0.0238569	0.00748767	0.00675711	0.27	0.142782	0.0265336	5.38118	7.39911e-08	0.0524413	0.0524411	0.0483175	0.277769	0.811798	4	1	0.612871
UK Biobank (UKBB) APOB	ENSG00000213339	81890	QTRT1	rs10410775	19	10856273	T	C	0.393638	-0.0138096	0.00217352	2.1e-10	0.0461382	0.00857142	5.3828	7.33362e-08	-0.299309	-0.299309	0.0728776	4.00802e-05	0.000753415	20	0.563407	0.00132566
UK Biobank (UKBB) APOB	ENSG00000072571	3161	HMMR	rs4869082	5	162843883	G	A	0.455268	0.0036214	0.0020857	0.0830004	0.0429748	0.00798164	5.38421	7.27681e-08	0.084268	0.0842681	0.0509943	0.0984327	0.055533	20	1	0.374775
UK Biobank (UKBB) APOB	ENSG00000111291	55507	GPRC5D	rs10845667	12	13053909	G	T	0.083499	0.000852918	0.00343486	0.8	0.0717929	0.0133286	5.38638	7.18828e-08	0.0118803	0.0118803	0.0478948	0.804097	0.891737	6	1	0.925656
UK Biobank (UKBB) APOB	ENSG00000243607	100271630	RPL35AP26	rs655913	11	126185404	A	G	0.377734	0.01673	0.00216139	9.8992e-15	-0.122485	0.0227355	5.38739	7.14841e-08	-0.136588	-0.136588	0.0308896	9.78821e-06	3.10583e-05	20	0.137593	0.00041949
UK Biobank (UKBB) APOB	ENSG00000188981	345222	MSANTD1	rs3129320	4	3265130	C	G	0.430417	-0.00981204	0.00210511	3.09999e-06	-0.0484339	0.00898489	5.39059	7.0223e-08	0.202586	0.202586	0.0574581	0.000422201	0.709305	20	1	0.00922999
UK Biobank (UKBB) APOB	ENSG00000213928	10379	IRF9	rs112679565	14	24661174	T	C	0.126243	-0.00512448	0.00281268	0.0680002	-0.0933444	0.0173123	5.3918	6.9755e-08	0.0548986	0.0548987	0.0318061	0.0843396	0.631319	16	1	0.34404
UK Biobank (UKBB) APOB	ENSG00000186566	23131	GPATCH8	rs59601921	17	42500412	A	G	0.243539	0.00285066	0.00244064	0.24	0.0500647	0.00928258	5.3934	6.91371e-08	0.0569395	0.0569396	0.0498798	0.253647	0.925108	18	1	0.58711
UK Biobank (UKBB) APOB	ENSG00000165617	51339	DACT1	rs8005422	14	58795687	A	G	0.346918	0.000792082	0.00216721	0.709999	0.045837	0.00849841	5.3936	6.90599e-08	0.0172804	0.0172804	0.0473892	0.715374	0.928033	20	1	0.890549
UK Biobank (UKBB) APOB	ENSG00000047457	1356	CP	rs1053669	3	148890732	T	C	0.106362	-0.00790617	0.00339584	0.02	-0.0742403	0.0137615	5.39478	6.86e-08	0.106494	0.106494	0.049819	0.0325472	0.262374	12	1	0.197927
UK Biobank (UKBB) APOB	ENSG00000205981	131118	DNAJC19	rs13088243	3	180608095	T	C	0.206759	0.00229953	0.00255796	0.37	0.0574902	0.0106475	5.39941	6.68639e-08	0.0399986	0.0399986	0.0451063	0.375206	0.668005	15	1	0.696866
UK Biobank (UKBB) APOB	ENSG00000132017	90379	DCAF15	rs7245892	19	13990771	C	T	0.212724	0.000648032	0.00247106	0.79	-0.0583744	0.0108089	5.40059	6.64179e-08	-0.0111013	-0.0111013	0.0423811	0.793368	0.523478	5	1	0.921448
UK Biobank (UKBB) APOB	ENSG00000198911	6721	SREBF2	rs13057991	22	42229562	T	C	0.454274	-0.00214207	0.00209911	0.31	-0.0435358	0.0080598	5.4016	6.60491e-08	0.0492025	0.0492025	0.0490686	0.315992	0.736198	20	1	0.646269
UK Biobank (UKBB) APOB	ENSG00000123080	1031	CDKN2C	rs72690450	1	50871128	A	G	0.0218688	-0.000987529	0.00596473	0.87	-0.130991	0.0242441	5.40301	6.55349e-08	0.00753891	0.00753891	0.0455568	0.868563	0.271783	20	1	0.952518
UK Biobank (UKBB) APOB	ENSG00000115233	10213	PSMD14	rs11678980	2	162101261	A	G	0.430417	0.0004623	0.00214594	0.83	-0.0646651	0.011952	5.4104	6.28839e-08	-0.00714914	-0.00714914	0.0332117	0.829565	0.0660576	20	1	0.936266
UK Biobank (UKBB) APOB	ENSG00000237437	392302	ASS1P12	rs34014766	9	33010444	A	G	0.2833	0.00197475	0.00236588	0.4	0.121358	0.0224214	5.4126	6.2116e-08	0.0162721	0.0162721	0.0197254	0.409413	0.230428	20	1	0.720921
UK Biobank (UKBB) APOB	ENSG00000189051	643904	RNF222	rs9896973	17	8309260	G	A	0.380716	0.00353095	0.00213868	0.0990011	-0.0812151	0.0150037	5.413	6.1977e-08	-0.0434765	-0.0434765	0.0275312	0.114296	0.914888	8	1	0.40333
UK Biobank (UKBB) APOB	ENSG00000122966	11113	CIT	rs12303942	12	120333085	C	A	0.026839	-0.00664713	0.00707273	0.35	-0.141935	0.0261796	5.42159	5.90681e-08	0.0468322	0.0468322	0.0505739	0.354438	0.828226	7	1	0.678054
UK Biobank (UKBB) APOB	ENSG00000162144	220002	CYB561A3	rs2232143	11	60899701	C	T	0.0188867	0.0137514	0.00744921	0.0649995	-0.206346	0.0380586	5.4218	5.90019e-08	-0.0666424	-0.0666424	0.0381357	0.0805496	0.554091	4	1	0.334205
UK Biobank (UKBB) APOB	ENSG00000119013	4709	NDUFB3	rs7597440	2	201842010	A	G	0.192843	-0.00240876	0.00278403	0.39	-0.0955967	0.01763	5.42239	5.88041e-08	0.0251971	0.0251971	0.0294911	0.392884	0.903988	13	1	0.709777
UK Biobank (UKBB) APOB	ENSG00000175324	27257	LSM1	rs35422477	8	38242712	G	A	0.190855	0.000396422	0.00248199	0.87	-0.0534976	0.00986495	5.423	5.86071e-08	-0.00741009	-0.00741009	0.0464145	0.873157	0.244072	3	1	0.954376
UK Biobank (UKBB) APOB	ENSG00000137076	7094	TLN1	rs7862695	9	35766116	T	C	0.432406	0.00658577	0.00212034	0.00189998	-0.0435288	0.00802523	5.42399	5.828e-08	-0.151297	-0.151297	0.0561324	0.0070314	0.871487	13	1	0.0742657
UK Biobank (UKBB) APOB	ENSG00000159792	5681	PSKH1	rs71393968	16	67847341	A	G	0.0516899	0.0106043	0.00496997	0.0329997	0.113323	0.0208914	5.42439	5.815e-08	0.0935759	0.0935757	0.0471274	0.0470789	0.505813	7	1	0.246075
UK Biobank (UKBB) APOB	ENSG00000117215	26279	PLA2G2D	rs10916711	1	20441633	G	A	0.333996	0.0011573	0.00218363	0.6	0.0458471	0.00845202	5.4244	5.815e-08	0.0252426	0.0252426	0.0478553	0.597862	0.517312	9	1	0.835153
UK Biobank (UKBB) APOB	ENSG00000087495	116154	PHACTR3	rs2426791	20	58162053	C	G	0.368787	-0.00292758	0.00214367	0.17	0.0467426	0.00861614	5.425	5.7955e-08	-0.0626319	-0.062632	0.0472921	0.185382	0.665121	18	1	0.508073
UK Biobank (UKBB) APOB	ENSG00000115661	8576	STK16	rs8447	2	220113384	G	A	0.280318	0.00241702	0.00228584	0.29	-0.0490868	0.00904759	5.4254	5.7825e-08	-0.0492397	-0.0492397	0.0474435	0.299335	0.558145	10	1	0.630339
UK Biobank (UKBB) APOB	ENSG00000136878	10868	USP20	rs10115114	9	132549493	G	A	0.299205	-0.00694256	0.00236062	0.00329997	-0.0510161	0.00939419	5.4306	5.61651e-08	0.136086	0.136086	0.0526219	0.00970672	0.154614	10	1	0.0921319
UK Biobank (UKBB) APOB	ENSG00000167123	51148	CERCAM	rs74932715	9	131300539	C	T	0.0308151	0.00822033	0.00674557	0.22	-0.137952	0.025397	5.43182	5.57881e-08	-0.0595883	-0.0595885	0.0501136	0.234412	0.536937	12	1	0.563369
UK Biobank (UKBB) APOB	ENSG00000010017	10048	RANBP9	rs204247	6	13722523	G	A	0.422465	-0.0024723	0.00209256	0.24	0.04388	0.00807776	5.4322	5.5663e-08	-0.0563423	-0.0563423	0.0488031	0.248303	0.150926	15	1	0.58068
UK Biobank (UKBB) APOB	ENSG00000128694	64172	OSGEPL1	rs1046196	2	190611508	A	G	0.0298211	0.0105117	0.00751779	0.16	-0.15797	0.029076	5.433	5.5414e-08	-0.0665424	-0.0665425	0.0491408	0.175699	0.591556	8	1	0.494553
UK Biobank (UKBB) APOB	ENSG00000251432	100507487	LINC02615	rs56372950	4	129294192	T	C	0.205765	0.00460212	0.00267702	0.0860003	0.064367	0.0118435	5.4348	5.48579e-08	0.0714981	0.0714982	0.0436211	0.101198	0.20433	20	1	0.378954
UK Biobank (UKBB) APOB	ENSG00000164180	153396	TMEM161B	rs1427922	5	87443330	A	G	0.0685885	0.00309062	0.00537041	0.56	-0.16222	0.0298473	5.435	5.4796e-08	-0.019052	-0.019052	0.0332908	0.567125	0.506674	20	1	0.819467
UK Biobank (UKBB) APOB	ENSG00000150636	79839	CCDC102B	rs8086958	18	66402585	T	C	0.134195	-0.00806784	0.00342949	0.0189998	0.0723779	0.0133146	5.43598	5.44901e-08	-0.111468	-0.111468	0.0516298	0.0308509	0.19698	7	1	0.191975
UK Biobank (UKBB) APOB	ENSG00000236977	101927547	ANKRD44-IT1	rs55775495	2	198245965	C	T	0.299205	-0.00698579	0.00216867	0.00129999	-0.110105	0.0202459	5.43839	5.3761e-08	0.0634466	0.0634463	0.0228921	0.00557919	0.174503	20	1	0.0630947
UK Biobank (UKBB) APOB	ENSG00000123933	10608	MXD4	rs35920806	4	2181864	T	C	0.0328032	-0.00548244	0.0060913	0.37	0.131396	0.0241529	5.44017	5.3221e-08	-0.0417246	-0.0417244	0.0469883	0.374555	0.0974307	4	1	0.696164
UK Biobank (UKBB) APOB	ENSG00000112695	1347	COX7A2	rs3756797	6	75996546	T	C	0.205765	0.00445379	0.00247672	0.0719996	0.0779805	0.014332	5.44101	5.29819e-08	0.0571142	0.0571141	0.0334504	0.087743	0.373404	10	1	0.352502
UK Biobank (UKBB) APOB	ENSG00000119650	112752	IFT43	rs72725685	14	76515313	G	A	0.189861	0.000590018	0.00262724	0.82	0.107824	0.0198112	5.44258	5.25081e-08	0.00547205	0.00547203	0.0243867	0.822457	0.645851	20	1	0.932382
UK Biobank (UKBB) APOB	ENSG00000225439	100507171	BOLA3-AS1	rs1667618	2	74347666	G	T	0.399602	0.00260918	0.00212484	0.22	0.105846	0.019437	5.44559	5.1631e-08	0.0246507	0.0246507	0.0205788	0.230969	0.907318	11	1	0.558626
UK Biobank (UKBB) APOB	ENSG00000100764	5700	PSMC1	rs10140761	14	90740588	G	C	0.437376	-0.00240685	0.00212272	0.26	0.0982291	0.0180356	5.4464	5.13989e-08	-0.0245024	-0.0245024	0.0220732	0.266977	0.137706	14	1	0.600175
UK Biobank (UKBB) APOB	ENSG00000134294	54407	SLC38A2	rs2960450	12	46959143	A	G	0.084493	0.0128181	0.00380659	0.000759994	0.0794465	0.0145816	5.44841	5.08249e-08	0.161343	0.161343	0.0563264	0.0041777	0.448861	20	1	0.0516953
UK Biobank (UKBB) APOB	ENSG00000171970	126295	ZNF57	rs6510717	19	2898484	A	G	0.0606362	-0.00279439	0.00429075	0.51	0.0878644	0.0161184	5.45119	5.0031e-08	-0.0318034	-0.0318034	0.049181	0.517852	0.95363	13	1	0.795308
UK Biobank (UKBB) APOB	ENSG00000166794	5479	PPIB	rs895885	15	64446972	C	G	0.200795	-0.00253174	0.00252937	0.32	0.0517438	0.00949115	5.45179	4.98631e-08	-0.0489284	-0.0489284	0.0496996	0.324879	0.901232	20	1	0.652943
UK Biobank (UKBB) APOB	ENSG00000108700	6355	CCL8	rs11655679	17	32548533	C	A	0.255467	0.00159634	0.00229483	0.49	0.0484822	0.00889255	5.452	4.98061e-08	0.0329263	0.0329263	0.0477172	0.490175	0.499459	18	1	0.780113
UK Biobank (UKBB) APOB	ENSG00000051128	9454	HOMER3	rs4808883	19	19054720	C	T	0.348907	-0.00327397	0.00252252	0.19	-0.0567634	0.0104096	5.45299	4.9527e-08	0.0576775	0.0576775	0.0456806	0.206724	0.0038574	6	1	0.532754
UK Biobank (UKBB) APOB	ENSG00000148337	25792	CIZ1	rs10115483	9	130957137	T	C	0.374751	0.000174769	0.00216758	0.94	-0.0669312	0.0122742	5.453	4.9527e-08	-0.00261117	-0.00261117	0.0323887	0.935744	0.0664143	20	1	0.977463
UK Biobank (UKBB) APOB	ENSG00000089123	55617	TASP1	rs13037694	20	13560308	C	T	0.0874751	-0.00346008	0.00371473	0.35	-0.084168	0.0154295	5.45501	4.89729e-08	0.0411092	0.0411092	0.0447735	0.358535	0.234114	15	1	0.681779
UK Biobank (UKBB) APOB	ENSG00000155868	9443	MED7	rs146052698	5	156531274	G	T	0.0119284	-0.007651	0.0135218	0.57	-0.347923	0.0637642	5.4564	4.85881e-08	0.0219905	0.0219905	0.0390728	0.573565	0.353089	8	1	0.823341
UK Biobank (UKBB) APOB	ENSG00000174807	57124	CD248	rs1625595	11	66078129	T	C	0.481113	0.00369088	0.00208365	0.0769999	0.0435666	0.00798303	5.4574	4.83161e-08	0.0847181	0.0847182	0.0502831	0.0920222	0.252706	20	1	0.361733
UK Biobank (UKBB) APOB	ENSG00000169704	2815	GP9	rs2811416	3	127991938	T	C	0.111332	0.00609547	0.00324644	0.0599998	-0.0679482	0.0124488	5.45821	4.80989e-08	-0.0897076	-0.0897076	0.050526	0.0758195	0.543323	14	1	0.322968
UK Biobank (UKBB) APOB	ENSG00000199804	100873638	RNA5SP383	rs2273911	14	24649835	C	T	0.407555	-0.00272705	0.00212072	0.2	-0.109327	0.020029	5.45844	4.8044e-08	0.024944	0.0249441	0.0199291	0.2107	0.268053	14	1	0.538314
UK Biobank (UKBB) APOB	ENSG00000239855	28943	IGKV1-6	rs10173289	2	89124989	T	G	0.028827	0.00430989	0.00573847	0.450001	-0.258482	0.0473393	5.4602	4.75601e-08	-0.0166738	-0.0166738	0.0224097	0.456848	0.811391	5	1	0.755875
UK Biobank (UKBB) APOB	ENSG00000246430	100507632	LINC00968	rs11990963	8	57494386	T	C	0.2833	-0.00233828	0.00236408	0.32	0.0577929	0.0105828	5.46102	4.7346e-08	-0.0404596	-0.0404596	0.0415716	0.330428	0.404641	11	1	0.65703
UK Biobank (UKBB) APOB	ENSG00000204599	56658	TRIM39	rs150506826	6	29906189	T	G	0.0387674	-0.00510828	0.00512811	0.32	0.244613	0.0447862	5.46179	4.7133e-08	-0.0208831	-0.0208831	0.02131	0.327102	0.235106	10	1	0.655053
UK Biobank (UKBB) APOB	ENSG00000068831	10235	RASGRP2	rs3862373	11	64456075	A	G	0.0467197	0.00272338	0.0045854	0.55	-0.0971126	0.0177771	5.46279	4.6868e-08	-0.0280435	-0.0280435	0.0474956	0.554893	0.853372	20	1	0.814827
UK Biobank (UKBB) APOB	ENSG00000184916	3714	JAG2	rs2816663	14	105596731	G	A	0.38668	-0.0047392	0.00220632	0.032	-0.0470699	0.00861581	5.4632	4.67631e-08	0.100684	0.100684	0.0503662	0.0456034	0.188667	20	1	0.241382
UK Biobank (UKBB) APOB	ENSG00000078900	7161	TP73	rs1885864	1	3554988	T	C	0.227634	-0.00232606	0.00248189	0.35	-0.0648989	0.011878	5.46379	4.66049e-08	0.0358413	0.0358413	0.0388009	0.355631	0.524035	8	1	0.679004
UK Biobank (UKBB) APOB	ENSG00000243063	28915	IGKV3-7	rs10201199	2	89009779	G	T	0.028827	0.00545209	0.0057001	0.34	0.281581	0.0515338	5.46401	4.65521e-08	0.0193624	0.0193624	0.020551	0.346109	0.938936	6	1	0.67168
UK Biobank (UKBB) APOB	ENSG00000245105	144571	A2M-AS1	rs2012504	12	10113083	A	G	0.373757	0.00348625	0.00219259	0.11	0.108947	0.0199384	5.46418	4.65001e-08	0.0319995	0.0319995	0.02096	0.126837	0.546333	20	1	0.42484
UK Biobank (UKBB) APOB	ENSG00000204590	2794	GNL1	rs138188178	6	30600242	T	G	0.0526839	-0.00109181	0.00556041	0.84	0.180165	0.0329695	5.4646	4.6395e-08	-0.00606006	-0.00606005	0.0308828	0.844432	0.152444	13	1	0.943378
UK Biobank (UKBB) APOB	ENSG00000234776	143678	C11orf94	rs7124434	11	45944105	C	G	0.0755467	0.00685479	0.0039936	0.0860003	0.0940652	0.0172123	5.465	4.6291e-08	0.0728728	0.0728728	0.0445005	0.101511	0.0862287	18	1	0.379303
UK Biobank (UKBB) APOB	ENSG00000149091	8525	DGKZ	rs7118404	11	46908730	G	A	0.32505	-0.0084088	0.00220365	0.000140001	0.0458841	0.0083923	5.4674	4.56681e-08	-0.183262	-0.183262	0.0585668	0.00175337	0.929176	20	1	0.0270335
UK Biobank (UKBB) APOB	ENSG00000119929	51076	CUTC	rs61870457	10	101582226	A	G	0.0248509	-0.000402481	0.00586934	0.95	-0.144979	0.0265142	5.46798	4.55139e-08	0.00277613	0.00277612	0.0404871	0.945333	0.0144586	4	1	0.980488
UK Biobank (UKBB) APOB	ENSG00000168389	84879	MFSD2A	rs12741207	1	40395856	A	G	0.511928	0.0036588	0.00218305	0.0940005	-0.0454973	0.0083179	5.46981	4.5054e-08	-0.080418	-0.080418	0.0501839	0.109053	0.958224	7	1	0.392964
UK Biobank (UKBB) APOB	ENSG00000165525	9147	NEMF	rs1453280	14	49949595	C	T	0.0198807	0.00214233	0.00723518	0.77	-0.422761	0.077259	5.472	4.4498e-08	-0.00506747	-0.00506747	0.0171391	0.767485	0.976776	10	1	0.912759
UK Biobank (UKBB) APOB	ENSG00000039319	9765	ZFYVE16	rs13153590	5	79633348	T	C	0.235586	0.00373705	0.00241499	0.12	0.0511719	0.00934749	5.4744	4.38999e-08	0.0730293	0.0730294	0.0490429	0.136463	0.322644	20	1	0.440905
UK Biobank (UKBB) APOB	ENSG00000261040	645638	WFDC21P	rs117157405	17	58013127	G	A	0.0377734	0.00708676	0.00594317	0.23	0.187203	0.0341936	5.4748	4.3801e-08	0.037856	0.037856	0.0324914	0.243976	0.97104	20	1	0.574853
UK Biobank (UKBB) APOB	ENSG00000185869	374899	ZNF829	rs111883188	19	37799536	C	G	0.137177	0.00221406	0.00306965	0.47	0.0737057	0.0134588	5.47639	4.34071e-08	0.0300392	0.0300392	0.0420071	0.474548	0.0338134	20	1	0.770318
UK Biobank (UKBB) APOB	ENSG00000062822	5424	POLD1	rs57887481	19	50852830	T	C	0.234592	0.00104915	0.00244864	0.67	0.0788342	0.0143937	5.47699	4.326e-08	0.0133083	0.0133083	0.0311555	0.669265	0.238853	6	1	0.870292
UK Biobank (UKBB) APOB	ENSG00000147485	137902	PXDNL	rs28705735	8	52382724	C	A	0.11332	6.19767e-05	0.0031704	0.98	0.0651894	0.0119011	5.47759	4.31131e-08	0.000950717	0.000950717	0.048634	0.984404	0.909486	17	1	0.993844
UK Biobank (UKBB) APOB	ENSG00000084693	60509	AGBL5	rs2082612	2	27037106	T	C	0.428429	-0.00163064	0.0020931	0.44	0.0483042	0.00881174	5.4818	4.2102e-08	-0.0337577	-0.0337577	0.043767	0.440526	0.00423441	20	1	0.744646
UK Biobank (UKBB) APOB	ENSG00000150991	7316	UBC	rs10846757	12	125328933	A	G	0.470179	0.00154371	0.00210393	0.46	-0.0446824	0.00814748	5.4842	4.1534e-08	-0.0345485	-0.0345485	0.0475058	0.467075	0.215278	13	1	0.763983
UK Biobank (UKBB) APOB	ENSG00000164151	23379	ICE1	rs2918261	5	5475612	C	G	0.331014	-0.00496061	0.00219539	0.0239999	-0.0507508	0.00925333	5.4846	4.1441e-08	0.0977445	0.0977444	0.0467855	0.0366894	0.695235	16	1	0.214208
UK Biobank (UKBB) APOB	ENSG00000105810	1021	CDK6	rs2282990	7	92326468	T	C	0.0815109	-0.00224113	0.00400505	0.58	-0.0739475	0.0134778	5.48662	4.0974e-08	0.030307	0.030307	0.0544417	0.57774	0.377895	17	1	0.824661
UK Biobank (UKBB) APOB	ENSG00000139218	9169	SCAF11	rs10880868	12	46322449	T	C	0.203777	0.00461476	0.00254273	0.0700003	-0.0623913	0.0113699	5.48741	4.0789e-08	-0.0739648	-0.0739648	0.0429257	0.0848726	0.987383	9	1	0.345209
UK Biobank (UKBB) APOB	ENSG00000139354	283431	GAS2L3	rs35718	12	100967902	G	C	0.39165	-0.000255142	0.00210783	0.9	0.0449044	0.00817812	5.4908	4.0012e-08	-0.00568189	-0.00568189	0.0469518	0.903679	0.606751	14	1	0.966744
UK Biobank (UKBB) APOB	ENSG00000135925	80326	WNT10A	rs10932786	2	219753136	T	C	0.176938	-0.00346288	0.00263554	0.19	-0.0567733	0.0103292	5.49639	3.8762e-08	0.0609949	0.0609949	0.0477302	0.201281	0.148485	18	1	0.526891
UK Biobank (UKBB) APOB	ENSG00000164164	54726	OTUD4	rs28673203	4	146010350	A	G	0.520875	-0.00200413	0.00207919	0.34	-0.0438663	0.00797627	5.4996	3.8065e-08	0.0456872	0.0456872	0.0481208	0.342403	0.425161	20	1	0.669
UK Biobank (UKBB) APOB	ENSG00000086666	54469	ZFAND6	rs12907597	15	80302400	G	A	0.318091	0.00473346	0.002197	0.0309999	0.0704354	0.0128036	5.50122	3.7722e-08	0.0672029	0.0672029	0.0334986	0.0448412	0.843991	14	1	0.239105
UK Biobank (UKBB) APOB	ENSG00000117036	2117	ETV3	rs1763914	1	157000716	A	G	0.514911	0.00156108	0.0020698	0.450001	0.0440013	0.00799704	5.5022	3.7508e-08	0.035478	0.035478	0.0474794	0.454925	0.781367	15	1	0.754907
UK Biobank (UKBB) APOB	ENSG00000112739	8899	PRPF4B	rs17137442	6	4000872	C	T	0.430417	-0.00313555	0.00209449	0.13	-0.0440102	0.00799692	5.50339	3.7254e-08	0.071246	0.0712459	0.0493203	0.148583	0.188794	20	1	0.458536
UK Biobank (UKBB) APOB	ENSG00000121067	8405	SPOP	rs10514970	17	47688526	T	C	0.0695825	0.000997061	0.00376635	0.79	0.0821001	0.0149164	5.50402	3.7127e-08	0.0121445	0.0121445	0.0459281	0.791454	0.625967	6	1	0.920641
UK Biobank (UKBB) APOB	ENSG00000225872	644050	LINC01529	rs56237993	19	36281236	A	T	0.112326	0.000747692	0.00350766	0.83	0.0872981	0.0158597	5.5044	3.7043e-08	0.00856481	0.00856482	0.0402104	0.831327	0.3251	20	1	0.937352
UK Biobank (UKBB) APOB	ENSG00000109680	55296	TBC1D19	rs34600164	4	26719569	C	T	0.0785288	0.00428033	0.0043294	0.32	0.101018	0.0183462	5.50621	3.6666e-08	0.042372	0.0423719	0.043543	0.330502	0.0889973	6	1	0.65703
UK Biobank (UKBB) APOB	ENSG00000201544	692157	SNORA16B	rs4951583	1	212416078	C	T	0.416501	-0.00072361	0.00210624	0.73	-0.0579331	0.0105184	5.50779	3.63349e-08	0.0124904	0.0124904	0.0364271	0.731682	0.460633	20	1	0.897774
UK Biobank (UKBB) APOB	ENSG00000165660	23172	ABRAXAS2	rs11245362	10	126458649	T	C	0.2833	-0.00224816	0.0023591	0.34	-0.0526331	0.0095561	5.5078	3.63349e-08	0.0427138	0.0427138	0.0454876	0.34772	0.113433	20	1	0.673396
UK Biobank (UKBB) APOB	ENSG00000113569	9631	NUP155	rs138629801	5	37415029	G	C	0.0487078	0.0108895	0.00510984	0.0329997	0.102302	0.0185733	5.50801	3.6293e-08	0.106445	0.106445	0.0535569	0.0468661	0.560419	20	1	0.245373
UK Biobank (UKBB) APOB	ENSG00000185633	56901	NDUFA4L2	rs3923885	12	57634698	G	T	0.417495	-0.00425971	0.00208867	0.0409996	0.0464708	0.00843451	5.5096	3.5965e-08	-0.0916642	-0.0916643	0.0479263	0.055798	0.00449739	11	1	0.273008
UK Biobank (UKBB) APOB	ENSG00000162576	54587	MXRA8	rs140427603	1	1293472	T	C	0.0168986	0.0121287	0.00802999	0.13	0.276154	0.0500823	5.514	3.5077e-08	0.0439201	0.0439201	0.0301492	0.145183	0.520493	12	1	0.452586
UK Biobank (UKBB) APOB	ENSG00000196943	161424	NOP9	rs7494242	14	24756189	A	G	0.115308	0.00615852	0.00328916	0.061	0.131658	0.0238709	5.51542	3.4799e-08	0.0467766	0.0467767	0.026383	0.0762306	0.274822	10	1	0.323613
UK Biobank (UKBB) APOB	ENSG00000156675	80223	RAB11FIP1	rs62490688	8	37678809	T	G	0.261431	0.00232818	0.00237915	0.33	-0.0584033	0.0105884	5.51578	3.472e-08	-0.0398638	-0.0398639	0.0413727	0.335282	0.121693	17	1	0.662366
UK Biobank (UKBB) APOB	ENSG00000157077	9372	ZFYVE9	rs10788938	1	52546638	A	G	0.0815109	0.00392336	0.00337805	0.25	0.0734891	0.0133219	5.51641	3.46011e-08	0.053387	0.053387	0.0469744	0.255743	0.9842	20	1	0.588761
UK Biobank (UKBB) APOB	ENSG00000075624	60	ACTB	rs4431504	7	5508557	C	T	0.307157	0.00381007	0.00218799	0.0819993	-0.103111	0.0186647	5.52439	3.3061e-08	-0.0369511	-0.0369511	0.022249	0.0967531	0.24169	20	1	0.371499
UK Biobank (UKBB) APOB	ENSG00000220349	442206	GPR166P	rs236449	6	36702843	G	A	0.521869	-3.81625e-05	0.0020886	0.99	0.0540687	0.0097869	5.5246	3.3024e-08	-0.000705815	-0.000705815	0.0386288	0.985422	0.406461	19	1	0.994024
UK Biobank (UKBB) APOB	ENSG00000101444	191	AHCY	rs6088279	20	32281539	C	A	0.0129225	0.0246886	0.00920541	0.00729995	0.273244	0.0494542	5.52519	3.2911e-08	0.0903537	0.0903535	0.0374485	0.015833	0.439076	8	1	0.128724
UK Biobank (UKBB) APOB	ENSG00000181291	124842	TMEM132E	rs758403	17	32956286	G	A	0.502982	0.00093585	0.00208914	0.649999	-0.0447121	0.00809093	5.5262	3.2724e-08	-0.0209306	-0.0209306	0.0468775	0.65524	0.877177	10	1	0.863078
UK Biobank (UKBB) APOB	ENSG00000168913	375704	ENHO	rs2281997	9	34521867	T	C	0.352883	-0.000653574	0.00222946	0.77	-0.0525511	0.00950738	5.5274	3.2501e-08	0.0124369	0.0124369	0.0424842	0.769719	0.397446	20	1	0.913769
UK Biobank (UKBB) APOB	ENSG00000146670	113130	CDCA5	rs475089	11	64832939	T	C	0.363817	-0.00102672	0.00217648	0.64	-0.0453131	0.0081976	5.52761	3.2464e-08	0.0226583	0.0226584	0.0482066	0.638337	0.332222	12	1	0.855839
UK Biobank (UKBB) APOB	ENSG00000127325	144453	BEST3	rs775488	12	70073530	G	A	0.501988	-0.000457123	0.00207747	0.83	0.0453249	0.00819944	5.5278	3.24271e-08	-0.0100855	-0.0100855	0.0458714	0.825977	0.778052	20	1	0.935079
UK Biobank (UKBB) APOB	ENSG00000096384	3326	HSP90AB1	rs575034	6	44224924	C	A	0.537773	-0.00319042	0.00211665	0.13	-0.0451942	0.00817344	5.5294	3.2133e-08	0.0705936	0.0705935	0.0485435	0.145881	0.224156	14	1	0.4538
UK Biobank (UKBB) APOB	ENSG00000016391	55349	CHDH	rs2077460	3	53790948	T	C	0.413519	0.00196762	0.00214208	0.36	-0.0488887	0.00884032	5.5302	3.1987e-08	-0.0402469	-0.0402469	0.0444157	0.364861	0.180682	20	1	0.688341
UK Biobank (UKBB) APOB	ENSG00000005812	26224	FBXL3	rs17749801	13	77760357	G	A	0.0218688	-0.00801448	0.00700239	0.25	0.1762	0.031858	5.53079	3.18769e-08	-0.0454851	-0.0454851	0.0405831	0.262378	0.485982	9	1	0.595455
UK Biobank (UKBB) APOB	ENSG00000225079	100462772	FTH1P22	rs2767327	1	117376689	A	G	0.111332	-0.000359512	0.00337763	0.92	0.168217	0.0304014	5.5332	3.1444e-08	-0.00213719	-0.00213719	0.0200827	0.91525	0.98317	9	1	0.971
UK Biobank (UKBB) APOB	ENSG00000185271	123103	KLHL33	rs8017603	14	20903906	T	C	0.525845	-0.00132866	0.00208896	0.52	-0.0588921	0.0106353	5.53742	3.0699e-08	0.0225609	0.0225609	0.0357042	0.527462	0.614817	18	1	0.800188
UK Biobank (UKBB) APOB	ENSG00000150768	1737	DLAT	rs10891299	11	111787962	T	G	0.314115	-0.00484991	0.00218169	0.0259998	-0.0458447	0.00827642	5.53919	3.0386e-08	0.10579	0.10579	0.051278	0.0391063	0.0149853	20	1	0.222648
UK Biobank (UKBB) APOB	ENSG00000261183	102724362	SPINT1-AS1	rs4435237	15	41115279	T	C	0.245527	-0.00282197	0.0023417	0.23	-0.124204	0.0224227	5.53921	3.0386e-08	0.0227204	0.0227205	0.0192947	0.238976	0.121635	20	1	0.56889
UK Biobank (UKBB) APOB	ENSG00000127314	5908	RAP1B	rs373291	12	68774012	A	C	0.225646	0.00335471	0.00267416	0.21	0.0538356	0.00971621	5.5408	3.0109e-08	0.062314	0.062314	0.0509299	0.221132	0.90469	9	1	0.549412
UK Biobank (UKBB) APOB	ENSG00000188725	643155	SMIM15	rs7706753	5	60417396	A	G	0.457256	0.00182532	0.0020941	0.38	-0.0494859	0.00892699	5.5434	2.96651e-08	-0.0368857	-0.0368857	0.0428371	0.3892	0.51781	20	1	0.70776
UK Biobank (UKBB) APOB	ENSG00000141644	4152	MBD1	rs8099401	18	47737832	G	C	0.374751	0.0031833	0.00216963	0.14	0.0454206	0.00819246	5.5442	2.953e-08	0.0700849	0.0700849	0.0494119	0.156079	0.753343	4	1	0.469601
UK Biobank (UKBB) APOB	ENSG00000133641	91298	C12orf29	rs34428798	12	88828730	C	T	0.294235	0.00388739	0.00227637	0.0879995	-0.0485174	0.00874849	5.5458	2.9261e-08	-0.0801236	-0.0801237	0.0490927	0.102661	0.0778061	20	1	0.381571
UK Biobank (UKBB) APOB	ENSG00000254703	100507392	SENCR	rs606707	11	128589472	T	C	0.45328	0.00203755	0.00209003	0.33	-0.105648	0.019046	5.54699	2.9061e-08	-0.0192862	-0.0192861	0.0200861	0.336968	0.840499	12	1	0.663906
UK Biobank (UKBB) APOB	ENSG00000257167	100128191	TMPO-AS1	rs734307	12	98791382	T	C	0.422465	0.00138951	0.00209521	0.51	-0.0605533	0.0109133	5.54858	2.8797e-08	-0.0229469	-0.0229469	0.0348474	0.510219	0.776357	9	1	0.792379
UK Biobank (UKBB) APOB	ENSG00000127863	55504	TNFRSF19	rs7334672	13	24164717	A	G	0.406561	-0.000309374	0.00210109	0.88	0.0456908	0.00823436	5.5488	2.8764e-08	-0.00677103	-0.00677103	0.0460011	0.88298	0.446723	9	1	0.957868
UK Biobank (UKBB) APOB	ENSG00000007202	9703	KIAA0100	rs189492267	17	27256323	T	C	0.0129225	0.00467768	0.0119394	0.7	-0.405106	0.0729921	5.55	2.8567e-08	-0.0115468	-0.0115468	0.0295456	0.695936	0.86734	9	1	0.882695
UK Biobank (UKBB) APOB	ENSG00000261924	400627	LOC400627	rs6565505	17	78940874	C	T	0.285288	-0.00205725	0.00239071	0.39	0.0739772	0.0133182	5.55459	2.7825e-08	-0.0278092	-0.0278093	0.0327024	0.395117	0.928185	14	1	0.710817
UK Biobank (UKBB) APOB	ENSG00000233369	100093631	GTF2IP4	rs151337468	7	72000768	A	G	0.0129225	-0.00374656	0.0124083	0.760001	-1.17371	0.211183	5.55779	2.732e-08	0.00319207	0.00319206	0.0105874	0.763037	0.323486	4	1	0.910559
UK Biobank (UKBB) APOB	ENSG00000240857	57665	RDH14	rs11679390	2	18708250	G	A	0.436382	-5.58299e-05	0.00209377	0.98	0.0445353	0.00801313	5.55779	2.73199e-08	-0.00125361	-0.00125361	0.0470142	0.978727	0.65703	19	1	0.991934
UK Biobank (UKBB) APOB	ENSG00000231187	102724593	LOC102724593	rs4128662	10	47703946	C	T	0.142147	-0.00178528	0.00303294	0.56	-0.159732	0.0287287	5.56001	2.6977e-08	0.0111767	0.0111768	0.0190939	0.558306	0.747945	11	1	0.815285
UK Biobank (UKBB) APOB	ENSG00000120963	51123	ZNF706	rs77519446	8	102162237	A	G	0.0337972	0.00828068	0.00585754	0.16	-0.127789	0.0229795	5.561	2.6823e-08	-0.0647996	-0.0647997	0.0472955	0.170655	0.450486	5	1	0.489472
UK Biobank (UKBB) APOB	ENSG00000120837	4801	NFYB	rs4964219	12	104545730	A	T	0.228628	0.0031104	0.002525	0.22	-0.0521748	0.0093789	5.563	2.6518e-08	-0.059615	-0.059615	0.0495673	0.229089	0.190608	20	1	0.556212
UK Biobank (UKBB) APOB	ENSG00000265298	101929240	LOC101929240	rs2521827	17	62692728	T	G	0.258449	-0.0036869	0.00240361	0.13	0.103481	0.0186004	5.56337	2.6457e-08	-0.0356288	-0.0356287	0.0240942	0.139214	0.155833	15	1	0.444453
UK Biobank (UKBB) APOB	ENSG00000151067	775	CACNA1C	rs10505724	12	2782070	C	T	0.127237	-0.00115303	0.00310062	0.709999	-0.0722915	0.0129937	5.56358	2.6427e-08	0.0159497	0.0159497	0.0429862	0.710606	0.34554	13	1	0.888541
UK Biobank (UKBB) APOB	ENSG00000065054	9351	SLC9A3R2	rs74422368	16	2074163	C	T	0.0198807	0.00312443	0.00708966	0.66	0.217025	0.0389885	5.56638	2.6006e-08	0.0143966	0.0143966	0.0327696	0.660424	0.631404	3	1	0.865925
UK Biobank (UKBB) APOB	ENSG00000261221	100507290	ZNF865	rs35763366	19	56140168	T	C	0.138171	0.00719992	0.00293206	0.0140001	-0.0744933	0.0133803	5.56739	2.5857e-08	-0.0966519	-0.0966519	0.0430185	0.024656	0.364635	11	1	0.168876
UK Biobank (UKBB) APOB	ENSG00000162521	5928	RBBP4	rs10914582	1	33082041	T	C	0.0357853	-0.00526834	0.00562066	0.35	-0.111265	0.0199829	5.56801	2.5768e-08	0.0473495	0.0473495	0.0512267	0.355324	0.912265	20	1	0.678917
UK Biobank (UKBB) APOB	ENSG00000198825	22876	INPP5F	rs196197	10	121527088	T	A	0.44334	-0.00434626	0.00208963	0.0379997	0.0446228	0.00801385	5.56821	2.57381e-08	-0.0974	-0.0974001	0.0499891	0.0513641	0.500002	15	1	0.258698
UK Biobank (UKBB) APOB	ENSG00000164291	153642	ARSK	rs78967015	5	94923257	T	C	0.119284	-0.00225331	0.00340218	0.51	0.0712491	0.0127861	5.57239	2.5125e-08	-0.0316258	-0.0316258	0.0480866	0.510741	0.645157	8	1	0.792379
UK Biobank (UKBB) APOB	ENSG00000077147	56889	TM9SF3	rs4597007	10	98347257	G	T	0.16501	0.00162433	0.00281515	0.56	-0.0586121	0.010516	5.57361	2.4953e-08	-0.0277132	-0.0277132	0.0482868	0.566016	0.353738	20	1	0.818935
UK Biobank (UKBB) APOB	ENSG00000089094	84678	KDM2B	rs185265947	12	122039932	T	C	0.129225	0.0054989	0.00291839	0.0599998	-0.0633491	0.0113655	5.57381	2.4924e-08	-0.0868031	-0.0868031	0.0486295	0.074263	0.113957	13	1	0.318779
UK Biobank (UKBB) APOB	ENSG00000177380	8541	PPFIA3	rs76266387	19	49584171	G	T	0.240557	0.000573177	0.00235083	0.81	0.0525376	0.00942547	5.574	2.48961e-08	0.0109098	0.0109099	0.0447885	0.807551	0.482069	18	1	0.926764
UK Biobank (UKBB) APOB	ENSG00000189238	100507206	LINC00943	rs116761727	12	127260249	A	G	0.0427435	0.0025883	0.0047496	0.59	-0.116462	0.0208908	5.5748	2.4781e-08	-0.0222244	-0.0222244	0.0409768	0.587566	0.768618	20	1	0.829732
UK Biobank (UKBB) APOB	ENSG00000169375	25942	SIN3A	rs59084522	15	75604259	A	G	0.244533	0.0026265	0.00235768	0.27	0.0504427	0.00904639	5.576	2.4611e-08	0.052069	0.052069	0.0476635	0.274644	0.0393405	20	1	0.609708
UK Biobank (UKBB) APOB	ENSG00000181904	134553	C5orf24	rs254710	5	134112475	T	C	0.148111	0.00204118	0.00328971	0.53	0.0680968	0.012202	5.58079	2.3941e-08	0.0299747	0.0299747	0.048607	0.537449	0.61886	16	1	0.806314
UK Biobank (UKBB) APOB	ENSG00000183977	151649	PP2D1	rs7616422	3	20018834	A	G	0.266402	0.00136332	0.0025017	0.59	-0.0616296	0.0110388	5.583	2.364e-08	-0.0221212	-0.0221212	0.0407854	0.587557	0.815839	11	1	0.829732
UK Biobank (UKBB) APOB	ENSG00000115875	6432	SRSF7	rs17422091	2	38914242	C	G	0.286282	-0.000774865	0.00224443	0.73	0.0485041	0.00868564	5.5844	2.3451e-08	-0.0159752	-0.0159753	0.0463613	0.730409	0.071354	20	1	0.897355
UK Biobank (UKBB) APOB	ENSG00000146963	51631	LUC7L2	rs6962053	7	139043694	C	G	0.276342	-0.000151614	0.00246649	0.95	-0.0588055	0.0105299	5.58462	2.3424e-08	0.00257823	0.00257823	0.0419457	0.950988	0.105977	20	1	0.983335
UK Biobank (UKBB) APOB	ENSG00000140153	91833	WDR20	rs12894999	14	102537609	G	A	0.177932	-0.00519863	0.00273465	0.0569994	0.0591699	0.0105948	5.58481	2.3397e-08	-0.0878594	-0.0878594	0.048821	0.0719205	0.204497	20	1	0.312709
UK Biobank (UKBB) APOB	ENSG00000113712	1452	CSNK1A1	rs10069731	5	148932168	T	G	0.264414	-0.00131379	0.00235123	0.58	-0.0513601	0.00919542	5.5854	2.3316e-08	0.02558	0.02558	0.0460078	0.578216	0.545134	20	1	0.824661
UK Biobank (UKBB) APOB	ENSG00000211451	114814	GNRHR2	rs144836618	1	145383757	A	G	0.0188867	0.00616017	0.0115336	0.59	-1.12603	0.201602	5.58541	2.3316e-08	-0.0054707	-0.0054707	0.0102894	0.594947	0.343927	4	1	0.832751
UK Biobank (UKBB) APOB	ENSG00000222057	106479586	RNU4-62P	rs13077135	3	121391940	A	G	0.2833	-0.00197334	0.00227275	0.39	0.222865	0.0398828	5.588	2.297e-08	-0.00885442	-0.00885442	0.0103202	0.390911	0.954002	10	1	0.708872
UK Biobank (UKBB) APOB	ENSG00000187556	342977	NANOS3	rs12052136	19	13983851	G	C	0.163022	0.0021162	0.00268569	0.429999	-0.0796763	0.014258	5.58818	2.2944e-08	-0.02656	-0.02656	0.0340409	0.435252	0.831488	12	1	0.740719
UK Biobank (UKBB) APOB	ENSG00000144724	5793	PTPRG	rs7638932	3	60929088	A	G	0.218688	-0.00275592	0.00260026	0.29	0.109448	0.0195856	5.58819	2.2944e-08	-0.0251802	-0.0251801	0.0241814	0.297736	0.777341	7	1	0.629081
UK Biobank (UKBB) APOB	ENSG00000154839	220134	SKA1	rs7229825	18	47907448	G	A	0.295229	-0.00155325	0.0022522	0.49	-0.0478711	0.0085533	5.5968	2.18339e-08	0.0324465	0.0324465	0.047403	0.493671	0.265887	15	1	0.782889
UK Biobank (UKBB) APOB	ENSG00000099992	83874	TBC1D10A	rs9606717	22	30728840	T	C	0.0228628	0.00463822	0.00699142	0.51	-0.132329	0.0236436	5.59682	2.1834e-08	-0.0350507	-0.0350507	0.0532036	0.510022	0.0826475	8	1	0.792379
UK Biobank (UKBB) APOB	ENSG00000111676	1822	ATN1	rs1047776	12	6948692	A	G	0.354871	-0.000628739	0.00217304	0.77	-0.0510063	0.00910794	5.6002	2.141e-08	0.0123267	0.0123267	0.0426602	0.772619	0.612334	4	1	0.914488
UK Biobank (UKBB) APOB	ENSG00000163626	285521	COX18	rs6849701	4	73950301	G	A	0.120278	0.00369762	0.00307953	0.23	0.0663954	0.0118534	5.60138	2.1263e-08	0.0556909	0.0556909	0.0474353	0.240379	0.00615933	20	1	0.570298
UK Biobank (UKBB) APOB	ENSG00000187866	116224	PABIR1	rs7031263	9	71384758	A	G	0.350895	-0.00403737	0.00242299	0.0959997	-0.0470307	0.00839534	5.602	2.1189e-08	0.0858454	0.0858454	0.05375	0.110238	0.297732	20	1	0.395412
UK Biobank (UKBB) APOB	ENSG00000117399	991	CDC20	rs839764	1	43833374	A	T	0.370775	-0.0016127	0.00212371	0.450001	-0.0777738	0.0138827	5.60221	2.1165e-08	0.0207358	0.0207358	0.0275559	0.451752	0.742829	11	1	0.753117
UK Biobank (UKBB) APOB	ENSG00000198315	7745	ZKSCAN8	rs9366718	6	28205502	T	A	0.158052	-0.00343833	0.00262751	0.19	0.114759	0.0204693	5.6064	2.0658e-08	-0.0299613	-0.0299613	0.0235113	0.202544	0.0031398	20	1	0.527763
UK Biobank (UKBB) APOB	ENSG00000267414	101927943	SETBP1-DT	rs77685836	18	42241036	G	C	0.0914513	-0.00459365	0.00383647	0.23	0.198288	0.0353529	5.60882	2.0373e-08	-0.0231666	-0.0231666	0.019784	0.241608	0.0991622	10	1	0.571944
UK Biobank (UKBB) APOB	ENSG00000186141	10623	POLR3C	rs4970854	1	145569388	C	T	0.437376	0.00222083	0.00211838	0.29	-0.0674671	0.0120284	5.60898	2.035e-08	-0.0329172	-0.0329172	0.0319424	0.302768	0.199436	17	1	0.633334
UK Biobank (UKBB) APOB	ENSG00000079616	3835	KIF22	rs183529	16	29748639	C	T	0.32008	0.000655951	0.00221744	0.77	-0.0637289	0.0113591	5.61038	2.0186e-08	-0.0102928	-0.0102928	0.0348432	0.767685	0.139619	16	1	0.912773
UK Biobank (UKBB) APOB	ENSG00000104408	3646	EIF3E	rs610891	8	109161003	G	A	0.49006	-0.00110052	0.0020851	0.6	-0.0739772	0.0131853	5.61058	2.0163e-08	0.0148765	0.0148765	0.0283102	0.599248	0.909994	20	1	0.835636
UK Biobank (UKBB) APOB	ENSG00000135317	57231	SNX14	rs9444365	6	86494902	G	A	0.0526839	-0.00906871	0.00448042	0.0430002	0.145867	0.0259948	5.61139	2.007e-08	-0.0621711	-0.0621711	0.0326529	0.0569105	0.622144	16	1	0.275979
UK Biobank (UKBB) APOB	ENSG00000035499	55789	DEPDC1B	rs2085409	5	60021183	T	C	0.450298	-0.00202202	0.00210292	0.34	0.0448238	0.0079877	5.6116	2.0046e-08	-0.0451104	-0.0451104	0.047599	0.343273	0.882134	20	1	0.669812
UK Biobank (UKBB) APOB	ENSG00000167113	51117	COQ4	rs75370325	9	131651082	T	C	0.0357853	-0.00786223	0.00661402	0.23	0.156909	0.0279535	5.61321	1.9862e-08	-0.0501069	-0.0501071	0.0430869	0.244858	0.273173	20	1	0.575868
UK Biobank (UKBB) APOB	ENSG00000115286	374291	NDUFS7	rs10424211	19	865818	C	G	0.161034	0.00340905	0.00269559	0.21	0.0704102	0.0125432	5.61342	1.9839e-08	0.048417	0.048417	0.0392437	0.217295	0.625757	19	1	0.54588
UK Biobank (UKBB) APOB	ENSG00000163655	8833	GMPS	rs150034573	3	155631887	T	C	0.0218688	0.00663422	0.00952064	0.49	0.368391	0.065613	5.6146	1.9702e-08	0.0180086	0.0180087	0.0260421	0.489239	0.567966	10	1	0.779889
UK Biobank (UKBB) APOB	ENSG00000171236	116844	LRG1	rs4806985	19	4540429	A	G	0.124254	0.00270657	0.00338706	0.42	-0.0791328	0.0140936	5.6148	1.9679e-08	-0.0342029	-0.0342029	0.0432335	0.428874	0.467691	5	1	0.735214
UK Biobank (UKBB) APOB	ENSG00000107282	320	APBA1	rs2781540	9	72089820	G	A	0.447316	-0.000574896	0.00208946	0.780001	0.0453515	0.00807628	5.61539	1.9611e-08	-0.0126764	-0.0126764	0.0461278	0.783461	0.483629	20	1	0.917678
UK Biobank (UKBB) APOB	ENSG00000109184	23142	DCUN1D4	rs10001218	4	52806762	T	A	0.255467	-0.0033618	0.00228148	0.14	-0.0589809	0.0105004	5.61701	1.943e-08	0.0569981	0.0569981	0.0399905	0.154073	0.113283	19	1	0.466267
UK Biobank (UKBB) APOB	ENSG00000173626	100128327	TRAPPC3L	rs2858840	6	116802554	T	A	0.304175	0.00382019	0.00226542	0.0920005	0.053544	0.00953045	5.6182	1.9296e-08	0.0713467	0.0713468	0.0441743	0.106285	0.311607	12	1	0.38756
UK Biobank (UKBB) APOB	ENSG00000162931	51127	TRIM17	rs10916322	1	228660718	G	A	0.0765408	-0.00252447	0.00368491	0.49	0.0757929	0.0134892	5.61878	1.9229e-08	-0.0333075	-0.0333075	0.0489782	0.496475	0.957634	9	1	0.784327
UK Biobank (UKBB) APOB	ENSG00000211796	28667	TRAV16	rs2075483	14	22446888	T	C	0.252485	-0.00259615	0.00242034	0.28	-0.119789	0.0213048	5.62263	1.881e-08	0.0216727	0.0216727	0.0205695	0.292049	0.0667805	8	1	0.623658
UK Biobank (UKBB) APOB	ENSG00000267959	100422833	MIR3188	rs12461561	19	18359413	A	G	0.26839	-0.00480511	0.002383	0.0439997	0.0930567	0.0165487	5.6232	1.8745e-08	-0.0516364	-0.0516364	0.0272047	0.0576869	0.00272668	20	1	0.277605
UK Biobank (UKBB) APOB	ENSG00000162426	50651	SLC45A1	rs1473496	1	8390051	G	A	0.489066	-0.00162603	0.00208542	0.44	-0.0492013	0.00874939	5.6234	1.8724e-08	0.0330485	0.0330485	0.042791	0.439922	0.533335	20	1	0.744289
UK Biobank (UKBB) APOB	ENSG00000148843	22984	PDCD11	rs11191679	10	105165256	A	G	0.124254	-0.00325288	0.00300958	0.28	0.0706838	0.0125673	5.62442	1.8615e-08	-0.0460202	-0.0460201	0.0433571	0.288499	0.51799	18	1	0.622037
UK Biobank (UKBB) APOB	ENSG00000211788	28671	TRAV13-1	rs34440137	14	22296231	T	C	0.308151	-0.000965417	0.00221234	0.66	0.118044	0.0209819	5.62599	1.8444e-08	-0.00817845	-0.00817844	0.0187979	0.663511	0.837357	20	1	0.867141
UK Biobank (UKBB) APOB	ENSG00000247516	100505738	MIR4458HG	rs11745629	5	8407909	A	T	0.119284	0.00188531	0.00324418	0.56	0.170474	0.0302925	5.6276	1.8273e-08	0.0110592	0.0110592	0.0191315	0.563222	0.388917	9	1	0.817981
UK Biobank (UKBB) APOB	ENSG00000135482	84872	ZC3H10	rs12309692	12	56522945	T	G	0.0139165	0.00016723	0.0122146	0.99	-0.460314	0.0817609	5.63	1.8021e-08	-0.000363295	-0.000363295	0.0265354	0.989077	0.0881391	5	1	0.995165
UK Biobank (UKBB) APOB	ENSG00000100354	23112	TNRC6B	rs3091342	22	40612156	T	C	0.17495	-0.00406171	0.00266071	0.13	0.0612038	0.0108702	5.63042	1.7979e-08	-0.0663637	-0.0663637	0.0450424	0.140654	0.709633	20	1	0.446401
UK Biobank (UKBB) APOB	ENSG00000168439	10963	STIP1	rs882147	11	63976689	A	T	0.38668	-0.00225691	0.00209947	0.28	0.0457131	0.00811639	5.6322	1.7793e-08	-0.0493712	-0.0493712	0.0467562	0.291001	0.00883964	20	1	0.623091
UK Biobank (UKBB) APOB	ENSG00000166126	81693	AMN	rs8008502	14	103359492	A	G	0.2167	-0.00202298	0.00258722	0.429999	-0.0571808	0.01015	5.63358	1.7649e-08	0.0353787	0.0353787	0.04568	0.438642	0.0474163	20	1	0.74298
UK Biobank (UKBB) APOB	ENSG00000124571	57510	XPO5	rs55671916	6	43491335	C	T	0.0656064	-0.0130421	0.00432264	0.00259998	0.101073	0.0179373	5.63479	1.7526e-08	-0.129036	-0.129036	0.0485123	0.00781736	0.34478	9	1	0.0796294
UK Biobank (UKBB) APOB	ENSG00000163635	6314	ATXN7	rs832190	3	63842629	C	T	0.39662	-0.00366537	0.00216568	0.0909997	-0.0513812	0.00911628	5.6362	1.7384e-08	0.0713368	0.0713368	0.0440086	0.105023	0.364246	20	1	0.385157
UK Biobank (UKBB) APOB	ENSG00000149483	51524	TMEM138	rs603061	11	61018328	C	A	0.153082	0.00309772	0.00287372	0.28	-0.0724166	0.0128385	5.64058	1.6946e-08	-0.0427764	-0.0427764	0.0404013	0.289697	0.369584	20	1	0.622701
UK Biobank (UKBB) APOB	ENSG00000146955	401409	RAB19	rs10452886	7	140090239	T	C	0.193837	-0.00164833	0.00262087	0.53	0.0589108	0.0104415	5.64199	1.6809e-08	-0.0279801	-0.0279801	0.0447643	0.531936	0.938756	11	1	0.803161
UK Biobank (UKBB) APOB	ENSG00000110048	5007	OSBP	rs510003	11	59481781	A	G	0.157058	5.52573e-05	0.00292922	0.98	-0.0617462	0.0109421	5.64299	1.6711e-08	-0.00089491	-0.00089491	0.04744	0.98495	0.482663	4	1	0.994024
UK Biobank (UKBB) APOB	ENSG00000198435	441478	NRARP	rs11507669	9	140279818	A	G	0.368787	-0.00114965	0.00211103	0.59	-0.0736056	0.0130391	5.64499	1.6518e-08	0.0156191	0.0156191	0.0288135	0.587767	0.917589	15	1	0.829792
UK Biobank (UKBB) APOB	ENSG00000084090	56910	STARD7	rs2462774	2	96680179	G	A	0.294235	-0.00063217	0.00229118	0.780001	0.0595101	0.0105365	5.648	1.6233e-08	-0.0106229	-0.0106229	0.0385466	0.782866	0.592928	16	1	0.917598
UK Biobank (UKBB) APOB	ENSG00000205683	8110	DPF3	rs72732444	14	73345858	A	G	0.152087	0.00599876	0.00281252	0.0329997	-0.0619592	0.0109685	5.64883	1.6157e-08	-0.0968179	-0.096818	0.0485211	0.0460018	0.000489007	20	1	0.243009
UK Biobank (UKBB) APOB	ENSG00000181264	219902	TLCD5	rs7107211	11	120262922	A	G	0.389662	0.000498688	0.00213009	0.81	0.0472957	0.00836441	5.6544	1.5639e-08	0.010544	0.010544	0.0450763	0.815051	0.205814	17	1	0.929364
UK Biobank (UKBB) APOB	ENSG00000206838	654319	SNORA5A	rs13224038	7	45048088	A	G	0.437376	-0.00283022	0.00209004	0.18	0.0570357	0.0100798	5.65842	1.5279e-08	-0.0496219	-0.0496219	0.0376792	0.187852	0.669054	20	1	0.511653
UK Biobank (UKBB) APOB	ENSG00000211668	28816	IGLV2-11	rs4485653	22	23136219	T	C	0.198807	-0.00374053	0.00308451	0.23	0.345593	0.0610739	5.6586	1.5261e-08	-0.0108235	-0.0108235	0.00912793	0.235718	0.584156	10	1	0.564903
UK Biobank (UKBB) APOB	ENSG00000160345	138162	C9orf116	rs3762067	9	138389740	G	A	0.510934	0.00185955	0.00208321	0.37	-0.054836	0.009688	5.6602	1.512e-08	-0.0339111	-0.0339111	0.0384594	0.377918	0.0983602	9	1	0.6981
UK Biobank (UKBB) APOB	ENSG00000107954	9148	NEURL1	rs12411463	10	105333613	T	C	0.16501	0.00114647	0.00279311	0.68	-0.0620812	0.0109641	5.66222	1.4944e-08	-0.0184673	-0.0184673	0.0451093	0.682254	0.256484	16	1	0.875802
UK Biobank (UKBB) APOB	ENSG00000172893	1717	DHCR7	rs10898144	11	71151540	T	A	0.258449	8.60675e-06	0.00268231	1	-0.0517344	0.00913616	5.6626	1.491e-08	-0.000166364	-0.000166364	0.0518477	0.99744	0.656211	9	1	0.998857
UK Biobank (UKBB) APOB	ENSG00000175130	65108	MARCKSL1	rs72668506	1	32712450	A	G	0.0328032	-0.0122456	0.00538318	0.0230001	0.101349	0.0178898	5.66518	1.4685e-08	-0.120826	-0.120826	0.0572371	0.0347751	0.963852	14	1	0.206776
UK Biobank (UKBB) APOB	ENSG00000174444	6124	RPL4	rs12911848	15	66817545	A	G	0.431412	-2.19946e-05	0.00210094	0.99	0.0502015	0.00886045	5.6658	1.4634e-08	-0.000438126	-0.000438126	0.0418502	0.991647	0.971108	20	1	0.996468
UK Biobank (UKBB) APOB	ENSG00000146143	5558	PRIM2	rs61486323	6	58271156	G	A	0.115308	0.00180828	0.00333339	0.59	0.111281	0.0196395	5.66618	1.46e-08	0.0162497	0.0162496	0.0300916	0.589193	0.335919	6	1	0.830305
UK Biobank (UKBB) APOB	ENSG00000188010	729967	MORN2	rs11885115	2	39103053	A	G	0.117296	-0.000741811	0.00320302	0.82	0.0808203	0.0142636	5.66619	1.46e-08	-0.00917852	-0.00917852	0.0396645	0.817001	0.0118857	7	1	0.930302
UK Biobank (UKBB) APOB	ENSG00000118513	4602	MYB	rs34164109	6	135421176	T	C	0.263419	-0.0132573	0.00236968	2.19999e-08	-0.0510905	0.00901226	5.669	1.4363e-08	0.259487	0.259486	0.0651647	6.83356e-05	0.0422395	16	0.960593	0.00208372
UK Biobank (UKBB) APOB	ENSG00000258794	100131369	DUX4L27	rs4931752	12	34267184	A	T	0.209742	0.00397491	0.00257175	0.12	-0.134247	0.0236768	5.66998	1.428e-08	-0.0296089	-0.0296089	0.0198558	0.13591	0.485878	20	1	0.44051
UK Biobank (UKBB) APOB	ENSG00000156030	91748	MIDEAS	rs4903144	14	74184889	C	G	0.450298	-0.00592928	0.00210967	0.00490004	-0.0530553	0.00935721	5.66999	1.428e-08	0.111757	0.111756	0.0443805	0.0117976	0.00458233	20	1	0.10439
UK Biobank (UKBB) APOB	ENSG00000166897	114794	ELFN2	rs2071840	22	37881842	A	G	0.0785288	0.00671711	0.00412902	0.1	0.0987354	0.0174075	5.672	1.4114e-08	0.0680314	0.0680314	0.0435051	0.117875	0.0762888	7	1	0.40822
UK Biobank (UKBB) APOB	ENSG00000264386	100616183	MIR4513	rs12442901	15	75083912	A	G	0.310139	-0.0139972	0.00236002	2.99999e-09	0.142755	0.0251621	5.67341	1.3999e-08	-0.0980505	-0.0980508	0.0239164	4.13628e-05	0.931152	20	0.581437	0.00136487
UK Biobank (UKBB) APOB	ENSG00000121060	7706	TRIM25	rs2586519	17	55002867	T	G	0.360835	0.0018037	0.00217666	0.41	-0.0466926	0.00822633	5.67599	1.3788e-08	-0.0386292	-0.0386292	0.0471109	0.412237	0.649262	12	1	0.722817
UK Biobank (UKBB) APOB	ENSG00000187514	5757	PTMA	rs138885986	2	232570810	C	T	0.026839	-0.00516776	0.00861943	0.55	-0.246912	0.0434858	5.67799	1.3628e-08	0.0209296	0.0209295	0.0351029	0.551019	0.269107	9	1	0.811756
UK Biobank (UKBB) APOB	ENSG00000056097	51663	ZFR	rs7445799	5	32419805	C	T	0.171968	0.00236603	0.00285623	0.41	-0.0629863	0.0110884	5.68038	1.3438e-08	-0.0375642	-0.0375642	0.0458265	0.412384	0.180133	20	1	0.72286
UK Biobank (UKBB) APOB	ENSG00000243650	106481148	RN7SL834P	rs1649877	2	231334010	T	C	0.322068	0.000322041	0.00221557	0.88	0.122574	0.0215753	5.68122	1.3375e-08	0.00262732	0.00262733	0.0180813	0.884469	0.379305	10	1	0.958851
UK Biobank (UKBB) APOB	ENSG00000153443	124402	UBALD1	rs4786529	16	4677497	G	C	0.181909	0.00941866	0.00269813	0.000479999	-0.0646694	0.0113766	5.68442	1.3127e-08	-0.145643	-0.145643	0.048961	0.00293297	0.487957	20	1	0.039643
UK Biobank (UKBB) APOB	ENSG00000116396	3749	KCNC4	rs2761438	1	110752139	A	G	0.424453	0.0011299	0.00213602	0.6	0.0482886	0.00849285	5.68579	1.302e-08	0.0233989	0.0233989	0.0444254	0.598402	0.977601	16	1	0.83544
UK Biobank (UKBB) APOB	ENSG00000161960	1973	EIF4A1	rs36095416	17	7548559	T	C	0.0775348	0.00466323	0.00422093	0.27	-0.0991243	0.0174306	5.6868	1.2944e-08	-0.0470443	-0.0470443	0.0433783	0.278138	0.000856891	11	1	0.6133
UK Biobank (UKBB) APOB	ENSG00000267221	110806298	C17orf113	rs73309793	17	40215747	C	A	0.191849	-0.00243728	0.00267455	0.36	0.162354	0.0285482	5.68701	1.2929e-08	-0.0150121	-0.0150122	0.0166838	0.368223	0.0375921	16	1	0.691237
UK Biobank (UKBB) APOB	ENSG00000136485	10238	DCAF7	rs78617818	17	61635530	T	C	0.0994036	-0.00476569	0.00339	0.16	0.0745345	0.0130997	5.68979	1.2719e-08	-0.0639394	-0.0639394	0.04685	0.172326	0.50329	13	1	0.491755
UK Biobank (UKBB) APOB	ENSG00000012232	2137	EXTL3	rs13258975	8	28688042	A	G	0.16501	0.00608208	0.00282396	0.0309999	0.0619639	0.0108842	5.69301	1.2483e-08	0.0981552	0.0981552	0.0487266	0.0439668	0.0285757	12	1	0.236074
UK Biobank (UKBB) APOB	ENSG00000134962	152831	KLB	rs17510142	4	39455742	A	G	0.202783	0.00724322	0.00253594	0.00430001	-0.0611158	0.0107341	5.69361	1.2439e-08	-0.118516	-0.118516	0.0464225	0.0106801	0.321886	20	1	0.0974242
UK Biobank (UKBB) APOB	ENSG00000164330	1879	EBF1	rs7708076	5	158381006	G	A	0.0377734	0.00936466	0.00533535	0.0790005	-0.122949	0.0215905	5.69459	1.2366e-08	-0.076167	-0.076167	0.0454093	0.0934756	0.0140938	7	1	0.36422
UK Biobank (UKBB) APOB	ENSG00000267296	80054	CEBPA-DT	rs56317325	19	33800937	A	G	0.0954274	-0.00458813	0.0035536	0.2	0.205611	0.0360823	5.69839	1.2094e-08	-0.0223146	-0.0223146	0.0177212	0.207956	0.102817	20	1	0.534609
UK Biobank (UKBB) APOB	ENSG00000135622	10505	SEMA4F	rs4366930	2	75242863	T	G	0.473161	-0.0014329	0.00207469	0.49	-0.0456261	0.00800543	5.69939	1.2023e-08	0.0314053	0.0314052	0.0458042	0.492939	0.293724	14	1	0.782347
UK Biobank (UKBB) APOB	ENSG00000196323	29068	ZBTB44	rs2291346	11	130281181	C	A	0.0974155	-0.00496387	0.00348416	0.15	0.0723698	0.0126969	5.6998	1.1995e-08	-0.0685904	-0.0685904	0.049625	0.166919	0.274012	15	1	0.486071
UK Biobank (UKBB) APOB	ENSG00000219395	100420051	HSPA8P15	rs7759049	6	151722465	C	T	0.230616	-0.000939713	0.00245232	0.7	0.133524	0.0234252	5.70002	1.1981e-08	-0.00703778	-0.0070378	0.0184076	0.702216	0.954032	6	1	0.885254
UK Biobank (UKBB) APOB	ENSG00000172531	5499	PPP1CA	rs74885508	11	67067404	G	C	0.0188867	0.011918	0.01216	0.33	-0.188771	0.033113	5.70081	1.1925e-08	-0.0631347	-0.0631348	0.0653619	0.334081	0.00578455	13	1	0.661234
UK Biobank (UKBB) APOB	ENSG00000217648	100131471	LOC100131471	rs6938207	6	143387339	C	T	0.116302	-0.000773315	0.00339105	0.82	0.184334	0.0323269	5.70219	1.1827e-08	-0.00419518	-0.00419518	0.0184109	0.819752	0.0501854	6	1	0.931215
UK Biobank (UKBB) APOB	ENSG00000077348	56915	EXOSC5	rs11879090	19	41917260	T	C	0.430417	0.00204002	0.00206416	0.32	-0.0459286	0.00805455	5.70219	1.1827e-08	-0.0444172	-0.0444172	0.0456128	0.330162	0.0850047	18	1	0.657006
UK Biobank (UKBB) APOB	ENSG00000175203	10540	DCTN2	rs11172247	12	57946510	G	C	0.385686	0.00545336	0.00216232	0.012	-0.0471611	0.00826808	5.704	1.1703e-08	-0.115633	-0.115633	0.0501314	0.0210776	0.0265437	20	1	0.153517
UK Biobank (UKBB) APOB	ENSG00000175938	93129	ORAI3	rs11642733	16	30969061	A	G	0.0984095	0.00626377	0.00327406	0.0560003	0.0754542	0.0132223	5.70659	1.1526e-08	0.0830142	0.0830142	0.0457649	0.069689	0.0396647	20	1	0.307669
UK Biobank (UKBB) APOB	ENSG00000160908	84124	ZNF394	rs66509940	7	99101503	T	C	0.110338	-0.00171745	0.00365564	0.64	0.0804709	0.0141009	5.70679	1.1512e-08	-0.0213425	-0.0213425	0.0455818	0.639624	0.0247247	18	1	0.855996
UK Biobank (UKBB) APOB	ENSG00000183317	284656	EPHA10	rs41267337	1	38219776	C	A	0.201789	-8.20778e-06	0.002544	1	-0.0582527	0.0102047	5.70842	1.1404e-08	0.0001409	0.0001409	0.0436718	0.997426	0.659555	20	1	0.998857
UK Biobank (UKBB) APOB	ENSG00000169495	203100	HTRA4	rs7826010	8	38841623	G	A	0.440358	0.00109923	0.00212624	0.61	0.0516975	0.00905481	5.7094	1.1338e-08	0.0212627	0.0212627	0.0412968	0.606639	0.0341522	20	1	0.838993
UK Biobank (UKBB) APOB	ENSG00000069956	5597	MAPK6	rs11550439	15	52311511	T	C	0.158052	0.00164375	0.00301658	0.59	-0.110311	0.0193196	5.7098	1.1311e-08	-0.0149011	-0.014901	0.0274704	0.587515	0.376154	19	1	0.829732
UK Biobank (UKBB) APOB	ENSG00000213937	9080	CLDN9	rs62032326	16	3014990	A	C	0.0308151	-0.00247974	0.00734666	0.74	0.19629	0.0343728	5.71062	1.1258e-08	-0.012633	-0.0126331	0.037493	0.736158	0.946753	11	1	0.900054
UK Biobank (UKBB) APOB	ENSG00000184226	5101	PCDH9	rs9317655	13	67788779	A	C	0.390656	0.000599356	0.00214519	0.780001	0.0493413	0.00863968	5.71101	1.1231e-08	0.0121471	0.0121472	0.0435286	0.780198	0.582213	6	1	0.917142
UK Biobank (UKBB) APOB	ENSG00000103035	5713	PSMD7	rs7199868	16	74387018	T	C	0.158052	-0.0032174	0.00291767	0.27	-0.0812473	0.0142195	5.71379	1.1048e-08	0.0396001	0.0396001	0.0365737	0.27892	0.960396	20	1	0.614477
UK Biobank (UKBB) APOB	ENSG00000177192	80324	PUS1	rs7312854	12	132353460	C	T	0.255467	8.20835e-05	0.00238779	0.97	0.0608969	0.0106534	5.71619	1.0893e-08	0.00134791	0.00134791	0.0392111	0.972577	0.688299	20	1	0.989393
UK Biobank (UKBB) APOB	ENSG00000163170	388962	BOLA3	rs828844	2	74354479	G	T	0.388668	0.00194891	0.00213553	0.36	0.0505795	0.00884475	5.71859	1.0741e-08	0.0385316	0.0385316	0.0427555	0.367478	0.534961	17	1	0.690997
UK Biobank (UKBB) APOB	ENSG00000041880	10039	PARP3	rs62260389	3	51163442	G	T	0.166004	0.00946482	0.00289554	0.00109999	0.0713196	0.0124672	5.72058	1.0615e-08	0.13271	0.13271	0.04676	0.00453816	0.216072	18	1	0.0547578
UK Biobank (UKBB) APOB	ENSG00000160683	643	CXCR5	rs11530564	11	118598714	T	C	0.223658	-0.0067849	0.00249713	0.00659994	0.0657083	0.0114855	5.72098	1.059e-08	-0.103258	-0.103258	0.0420715	0.0141143	0.127312	20	1	0.118309
UK Biobank (UKBB) APOB	ENSG00000162520	81493	SYNC	rs702841	1	33210413	T	C	0.326044	-0.00199007	0.00228238	0.38	0.057181	0.00999423	5.7214	1.0565e-08	-0.034803	-0.034803	0.0403758	0.388701	0.770072	11	1	0.707402
UK Biobank (UKBB) APOB	ENSG00000156738	931	MS4A1	rs7946122	11	60172770	G	A	0.34493	0.00172763	0.00216448	0.42	-0.0476223	0.00832237	5.7222	1.0515e-08	-0.0362778	-0.0362778	0.045891	0.429224	0.214823	20	1	0.735214
UK Biobank (UKBB) APOB	ENSG00000172354	2783	GNB2	rs221790	7	100278282	G	C	0.409543	-0.00495247	0.00212096	0.02	0.0464782	0.00811817	5.72521	1.0331e-08	-0.106555	-0.106555	0.0492829	0.0306101	0.000154813	16	1	0.190984
UK Biobank (UKBB) APOB	ENSG00000213225	643276	NOC2LP1	rs11691267	2	130989503	T	C	0.422465	0.00407024	0.00211578	0.0539995	-0.120172	0.0209878	5.7258	1.0295e-08	-0.0338701	-0.0338701	0.0185734	0.0682156	0.508076	20	1	0.304541
UK Biobank (UKBB) APOB	ENSG00000170231	2172	FABP6	rs17057562	5	159677489	G	C	0.0765408	0.00192663	0.0038366	0.62	0.0881045	0.0153846	5.7268	1.0234e-08	0.0218676	0.0218676	0.0437131	0.616898	0.130416	12	1	0.845258
UK Biobank (UKBB) APOB	ENSG00000215883	606495	CYB5RL	rs10749695	1	54671859	T	C	0.0775348	0.000105899	0.00398831	0.98	-0.0766612	0.013377	5.73082	9.99579e-09	-0.00138139	-0.00138139	0.0520257	0.978817	0.275933	9	1	0.991934
UK Biobank (UKBB) APOB	ENSG00000111737	11021	RAB35	rs75572739	12	120538686	T	C	0.0109344	-0.0123557	0.00826469	0.13	0.181811	0.0317141	5.73281	9.8786e-09	-0.067959	-0.0679592	0.046978	0.148004	0.884564	6	1	0.457653
UK Biobank (UKBB) APOB	ENSG00000136929	55363	HEMGN	rs150784340	9	100727942	G	A	0.0298211	0.0117899	0.00894815	0.19	0.254022	0.0442933	5.735	9.75123e-09	0.0464129	0.0464129	0.0361435	0.199098	0.858699	7	1	0.525498
UK Biobank (UKBB) APOB	ENSG00000213281	4893	NRAS	rs747937	1	115496981	A	G	0.242545	-0.00183824	0.00238639	0.44	-0.0526109	0.0091727	5.7356	9.71681e-09	0.0349403	0.0349403	0.0457664	0.445197	0.853074	17	1	0.747775
UK Biobank (UKBB) APOB	ENSG00000089091	55184	DZANK1	rs6035048	20	18444056	T	C	0.427435	-0.000651278	0.00209486	0.760001	0.0513166	0.00894672	5.7358	9.70529e-09	-0.0126914	-0.0126914	0.0408822	0.756228	0.401283	20	1	0.908403
UK Biobank (UKBB) APOB	ENSG00000226508	105373984	LINC01918	rs10779906	2	105793179	G	A	0.27833	0.00266303	0.00231814	0.25	0.0614269	0.0107071	5.73702	9.63681e-09	0.0433528	0.0433529	0.0384874	0.259989	0.408205	11	1	0.593
UK Biobank (UKBB) APOB	ENSG00000168002	5436	POLR2G	rs77002186	11	62850775	A	G	0.0228628	0.00816879	0.00884824	0.36	-0.22943	0.0399858	5.73779	9.59139e-09	-0.0356047	-0.0356046	0.0390621	0.362039	0.322508	5	1	0.685208
UK Biobank (UKBB) APOB	ENSG00000215193	55670	PEX26	rs467504	22	18583267	T	C	0.248509	0.0019932	0.00234175	0.39	0.0505778	0.00881208	5.7396	9.48999e-09	0.0394086	0.0394086	0.0468063	0.399815	0.437635	10	1	0.714095
UK Biobank (UKBB) APOB	ENSG00000224046	101927420	LOC101927420	rs73202987	7	86755953	G	A	0.0914513	0.000861056	0.00356398	0.81	0.204816	0.0356798	5.74039	9.44532e-09	0.00420405	0.00420404	0.0174163	0.809256	0.260614	20	1	0.927316
UK Biobank (UKBB) APOB	ENSG00000178917	285346	ZNF852	rs13319803	3	44635461	A	G	0.425447	0.000917542	0.00212936	0.67	0.0584978	0.0101902	5.74059	9.43419e-09	0.0156851	0.0156851	0.0365031	0.66742	0.525698	20	1	0.869741
UK Biobank (UKBB) APOB	ENSG00000160602	284086	NEK8	rs112813847	17	27006745	C	A	0.0725646	-0.022929	0.00368202	4.70002e-10	0.0784567	0.0136656	5.74118	9.40081e-09	-0.29225	-0.29225	0.0692366	2.43178e-05	0.584125	8	0.341835	0.000876501
UK Biobank (UKBB) APOB	ENSG00000213762	7693	ZNF134	rs10419004	19	58291847	A	G	0.408549	0.00512664	0.00210278	0.015	-0.0515472	0.00897848	5.74119	9.40081e-09	-0.0994553	-0.0994552	0.0443191	0.0248277	0.0119313	20	1	0.16973
UK Biobank (UKBB) APOB	ENSG00000258439	100419503	LOC100419503	rs719732	14	75119057	A	G	0.234592	0.00639114	0.00239222	0.00749998	-0.140472	0.0244622	5.74241	9.33441e-09	-0.0454976	-0.0454976	0.0187828	0.0154223	0.0252062	15	1	0.12663
UK Biobank (UKBB) APOB	ENSG00000259116	102723809	HSPA2-AS1	rs8003790	14	64947181	C	T	0.465209	0.00330396	0.00208568	0.11	0.118804	0.0206846	5.7436	9.2685e-09	0.0278102	0.0278102	0.0182111	0.126737	0.320954	20	1	0.424823
UK Biobank (UKBB) APOB	ENSG00000164117	26269	FBXO8	rs11555602	4	175204676	G	A	0.141153	0.00203759	0.00285446	0.48	0.062548	0.0108851	5.7462	9.12711e-09	0.0325764	0.0325764	0.0459871	0.478708	0.16898	4	1	0.773184
UK Biobank (UKBB) APOB	ENSG00000167183	79170	PRR15L	rs17617360	17	46077099	G	A	0.0666004	0.00512726	0.00409311	0.21	0.0879455	0.0153039	5.74661	9.1056e-09	0.0583004	0.0583005	0.0476344	0.220984	0.0996159	15	1	0.549412
UK Biobank (UKBB) APOB	ENSG00000104524	65263	PYCR3	rs11136305	8	144689914	C	T	0.319085	0.0025186	0.00224736	0.26	-0.0566114	0.00984889	5.748	9.03051e-09	-0.0444893	-0.0444893	0.0404455	0.271341	0.579488	20	1	0.605338
UK Biobank (UKBB) APOB	ENSG00000177119	196527	ANO6	rs77885830	12	45775386	T	G	0.0178926	-0.00103039	0.00718469	0.89	-0.176924	0.0307673	5.75039	8.90331e-09	0.00582391	0.0058239	0.0406214	0.885998	0.929147	5	1	0.959371
UK Biobank (UKBB) APOB	ENSG00000241644	11185	INMT	rs10239122	7	30778815	A	G	0.100398	5.67127e-05	0.00332073	0.99	0.106415	0.018505	5.75061	8.89268e-09	0.000532939	0.000532939	0.0312056	0.986374	0.824059	20	1	0.994439
UK Biobank (UKBB) APOB	ENSG00000086848	79796	ALG9	rs12364361	11	111755862	T	C	0.323062	-0.00440363	0.00229173	0.0549997	-0.0766355	0.0133251	5.75121	8.8612e-09	0.057462	0.057462	0.0315292	0.0683792	0.00575591	12	1	0.30485
UK Biobank (UKBB) APOB	ENSG00000069399	602	BCL3	rs1531517	19	45242173	A	G	0.054672	-0.264708	0.00396359	0	0.0950631	0.0165252	5.75261	8.78811e-09	-2.78455	-2.78455	0.485843	9.96181e-09	0.0123681	13	0.000140033	9.33554e-07
UK Biobank (UKBB) APOB	ENSG00000211857	28723	TRAJ32	rs148696431	14	23050434	A	G	0.054672	0.00219753	0.00529089	0.68	-0.162842	0.0282898	5.75621	8.60281e-09	-0.0134949	-0.0134949	0.0325755	0.67868	0.216728	9	1	0.874737
UK Biobank (UKBB) APOB	ENSG00000171631	5031	P2RY6	rs7127013	11	72999221	A	G	0.166004	-0.00687172	0.00285478	0.016	0.0646146	0.0112221	5.7578	8.5217e-09	-0.106349	-0.106349	0.0478871	0.0263623	0.495701	20	1	0.176113
UK Biobank (UKBB) APOB	ENSG00000179950	22827	PUF60	rs76153953	8	145041152	G	A	0.0318091	-0.011769	0.00548433	0.032	0.164102	0.0284969	5.75859	8.48139e-09	-0.0717176	-0.0717176	0.0356653	0.0443414	0.0421484	6	1	0.237269
UK Biobank (UKBB) APOB	ENSG00000040933	3631	INPP4A	rs71429393	2	99082359	T	C	0.0198807	-0.00286764	0.00646126	0.66	-0.172979	0.0300373	5.75881	8.4714e-09	0.016578	0.016578	0.0374637	0.658121	0.0910221	4	1	0.864599
UK Biobank (UKBB) APOB	ENSG00000150656	84735	CNDP1	rs2241508	18	72186404	G	A	0.419483	0.000271275	0.00212765	0.9	0.0483458	0.00838784	5.7638	8.2241e-09	0.00561114	0.00561114	0.0440197	0.89857	0.951078	16	1	0.963919
UK Biobank (UKBB) APOB	ENSG00000122482	84146	ZNF644	rs58113650	1	91361162	G	A	0.23161	-0.000146678	0.00255442	0.95	-0.0540594	0.00937782	5.7646	8.1852e-09	0.00271327	0.00271328	0.0472544	0.954212	0.495059	12	1	0.984108
UK Biobank (UKBB) APOB	ENSG00000177076	340485	ACER2	rs56380353	9	19449059	T	C	0.106362	0.00197145	0.00370096	0.59	0.0799032	0.0138471	5.77039	7.9084e-09	0.024673	0.024673	0.046515	0.595813	0.399772	8	1	0.833745
UK Biobank (UKBB) APOB	ENSG00000224652	401109	LINC00885	rs11185515	3	195866289	G	A	0.484095	0.00263779	0.00207942	0.2	0.052239	0.00905229	5.7708	7.88961e-09	0.0504946	0.0504947	0.0407563	0.215367	0.390733	14	1	0.543952
UK Biobank (UKBB) APOB	ENSG00000107223	8721	EDF1	rs7019752	9	139823670	T	C	0.110338	0.00414224	0.00302622	0.17	-0.0792283	0.0137277	5.77142	7.8616e-09	-0.0522823	-0.0522823	0.0392557	0.182913	0.644482	15	1	0.505745
UK Biobank (UKBB) APOB	ENSG00000202058	106479130	RN7SKP80	rs13058560	22	42955655	A	G	0.147117	0.00494063	0.0031168	0.11	0.19184	0.0332226	5.77438	7.7228e-09	0.0257539	0.0257538	0.0168479	0.126361	0.0642507	6	1	0.424232
UK Biobank (UKBB) APOB	ENSG00000124657	26212	OR2B6	rs34899043	6	27893166	C	T	0.0775348	-0.0311486	0.00368055	2.60016e-17	-0.100399	0.0173659	5.78139	7.4082e-09	0.310248	0.310248	0.0649895	1.80764e-06	0.398185	13	0.02541	9.73563e-05
UK Biobank (UKBB) APOB	ENSG00000259315	283693	ACTG1P17	rs4638544	15	83415111	A	G	0.178926	0.00452047	0.00283964	0.11	-0.0861459	0.0148985	5.78219	7.37301e-09	-0.0524746	-0.0524746	0.0341896	0.12483	0.465216	20	1	0.421305
UK Biobank (UKBB) APOB	ENSG00000143375	57530	CGN	rs10788806	1	151460261	C	T	0.132207	-0.00299237	0.00311905	0.34	-0.069755	0.0120612	5.78342	7.3206e-09	0.0428983	0.0428983	0.0453254	0.343919	0.329353	14	1	0.670351
UK Biobank (UKBB) APOB	ENSG00000148773	4288	MKI67	rs10732438	10	129894034	G	A	0.353877	0.00150888	0.00216885	0.49	0.0478117	0.00826278	5.78639	7.1911e-09	0.0315588	0.0315588	0.045689	0.489735	0.42092	20	1	0.779903
UK Biobank (UKBB) APOB	ENSG00000231889	643749	TRAF3IP2-AS1	rs2038014	6	111897865	G	A	0.285288	-0.00298914	0.00228863	0.19	-0.0620193	0.0107177	5.78662	7.18251e-09	0.0481969	0.0481969	0.0378302	0.202652	0.20838	20	1	0.527825
UK Biobank (UKBB) APOB	ENSG00000204176	83849	SYT15	rs78347598	10	47595648	T	C	0.0407555	-0.0093996	0.00521093	0.0710003	0.276083	0.0476844	5.7898	7.04701e-09	-0.0340463	-0.0340463	0.0197693	0.0850373	0.789952	9	1	0.345296
UK Biobank (UKBB) APOB	ENSG00000165046	137994	LETM2	rs111903390	8	38244588	C	G	0.0198807	-0.00592842	0.00666849	0.37	0.247524	0.0427414	5.7912	6.98851e-09	-0.0239509	-0.0239509	0.0272564	0.37955	0.443958	10	1	0.699257
UK Biobank (UKBB) APOB	ENSG00000188266	123688	HYKK	rs11852372	15	78801394	C	A	0.364811	0.000692153	0.00221204	0.75	-0.0546898	0.00944328	5.7914	6.98021e-09	-0.012656	-0.012656	0.040506	0.754701	0.607962	20	1	0.907837
UK Biobank (UKBB) APOB	ENSG00000164548	29896	TRA2A	rs28597921	7	23544015	C	G	0.117296	-0.00534232	0.0029276	0.0680002	-0.121742	0.0210117	5.79401	6.8729e-09	0.0438823	0.0438823	0.025212	0.0817662	0.783293	8	1	0.337956
UK Biobank (UKBB) APOB	ENSG00000046604	1829	DSG2	rs1460602	18	29081075	T	C	0.410537	-0.00314069	0.00212907	0.14	-0.0530085	0.00914254	5.79801	6.71098e-09	0.0592488	0.0592489	0.0414443	0.152831	0.888507	11	1	0.464521
UK Biobank (UKBB) APOB	ENSG00000241945	5822	PWP2	rs143667910	21	45533173	T	C	0.115308	0.00626403	0.00337121	0.0629999	0.0834995	0.014396	5.80019	6.6236e-09	0.0750188	0.0750188	0.0423951	0.076808	0.930954	12	1	0.32511
UK Biobank (UKBB) APOB	ENSG00000147416	526	ATP6V1B2	rs2088340	8	20012363	T	C	0.214712	0.00547139	0.0025335	0.0309999	-0.0551833	0.00951371	5.8004	6.6157e-09	-0.0991494	-0.0991493	0.0489895	0.0429816	0.45046	12	1	0.233549
UK Biobank (UKBB) APOB	ENSG00000196597	158431	ZNF782	rs149975945	9	99598611	T	C	0.106362	-0.0065312	0.00334698	0.051	-0.0867724	0.0149592	5.8006	6.60781e-09	0.0752682	0.0752682	0.0406961	0.0643828	0.462597	11	1	0.296536
UK Biobank (UKBB) APOB	ENSG00000177875	387856	CCDC184	rs7304474	12	48795162	T	C	0.422465	0.00365182	0.00210719	0.0830004	-0.0604426	0.0104161	5.80281	6.52171e-09	-0.060418	-0.060418	0.0363843	0.096803	0.221989	20	1	0.371589
UK Biobank (UKBB) APOB	ENSG00000198711	619518	SSBP3-AS1	rs13571	1	54681920	G	C	0.207753	0.00134529	0.00247724	0.59	0.097968	0.0168823	5.803	6.51388e-09	0.0137319	0.0137319	0.0253967	0.588716	0.579336	6	1	0.829882
UK Biobank (UKBB) APOB	ENSG00000100028	6634	SNRPD3	rs41277323	22	24982778	T	C	0.0238569	0.010009	0.00644476	0.12	0.209845	0.036144	5.8058	6.40591e-09	0.0476971	0.0476971	0.0317918	0.133538	0.10415	4	1	0.437037
UK Biobank (UKBB) APOB	ENSG00000115020	200576	PIKFYVE	rs6733487	2	208966158	G	A	0.441352	-0.000734157	0.00210686	0.73	0.0469509	0.00808188	5.8094	6.26971e-09	-0.0156367	-0.0156367	0.0449544	0.727964	0.925445	12	1	0.896372
UK Biobank (UKBB) APOB	ENSG00000255561	91893	FDXACB1	rs1045282	11	111754574	C	A	0.323062	-0.00439567	0.0022917	0.0549997	-0.057035	0.00981501	5.811	6.21011e-09	0.0770697	0.0770696	0.0423128	0.0685424	0.461695	20	1	0.305002
UK Biobank (UKBB) APOB	ENSG00000138069	5861	RAB1A	rs6546125	2	65309223	C	A	0.187873	-0.00297256	0.00272016	0.27	-0.0581508	0.0100063	5.81142	6.19529e-09	0.0511181	0.0511181	0.0475975	0.282838	0.368853	20	1	0.617539
UK Biobank (UKBB) APOB	ENSG00000160224	326	AIRE	rs3788113	21	45715620	G	A	0.214712	-0.0021297	0.00256291	0.41	-0.0677214	0.011648	5.81399	6.09971e-09	0.031448	0.031448	0.0382295	0.41073	0.0777157	10	1	0.721526
UK Biobank (UKBB) APOB	ENSG00000134489	59340	HRH4	rs673819	18	22065905	T	C	0.0815109	-0.00225565	0.00341091	0.51	-0.0758804	0.0130473	5.81579	6.03449e-09	0.0297264	0.0297264	0.0452408	0.511136	0.439068	18	1	0.792438
UK Biobank (UKBB) APOB	ENSG00000101096	4773	NFATC2	rs6126248	20	50142212	A	G	0.181909	0.000855487	0.00280111	0.760001	0.0605636	0.0104136	5.81582	6.03449e-09	0.0141254	0.0141254	0.0463144	0.760374	0.323778	13	1	0.909798
UK Biobank (UKBB) APOB	ENSG00000171786	4807	NHLH1	rs11265388	1	160377435	G	C	0.355865	-0.00105629	0.0021317	0.62	0.0480621	0.00826093	5.818	5.95559e-09	-0.0219776	-0.0219776	0.0445136	0.621498	0.147376	16	1	0.847882
UK Biobank (UKBB) APOB	ENSG00000105655	51477	ISYNA1	rs4808804	19	18585325	G	A	0.371769	0.00450706	0.00212889	0.0340001	0.048344	0.00830738	5.8194	5.90589e-09	0.0932289	0.093229	0.0468599	0.0466431	0.088467	15	1	0.245012
UK Biobank (UKBB) APOB	ENSG00000170604	26145	IRF2BP1	rs7259871	19	46390280	C	T	0.17992	-0.0158583	0.00261602	1.29999e-09	-0.0597555	0.0102662	5.82061	5.8637e-09	0.265386	0.265386	0.0632093	2.68652e-05	0.00014433	20	0.377644	0.000954448
UK Biobank (UKBB) APOB	ENSG00000241316	101927111	SUCLG2-AS1	rs116261805	3	67705427	A	G	0.0328032	0.00241751	0.00549166	0.66	0.159134	0.0273352	5.82158	5.82869e-09	0.0151917	0.0151916	0.0346081	0.660689	0.708567	4	1	0.86605
UK Biobank (UKBB) APOB	ENSG00000182325	26233	FBXL6	rs11992877	8	145601750	A	G	0.0606362	-0.00835442	0.00382318	0.0290001	-0.153191	0.0263125	5.82199	5.8148e-09	0.054536	0.0545359	0.0266569	0.0407719	0.963883	8	1	0.226534
UK Biobank (UKBB) APOB	ENSG00000166887	23339	VPS39	rs7181742	15	42643529	C	T	0.133201	0.00329693	0.00303138	0.28	0.0723673	0.0124287	5.8226	5.79391e-09	0.0455583	0.0455583	0.0426133	0.28502	0.391425	20	1	0.619781
UK Biobank (UKBB) APOB	ENSG00000105662	23373	CRTC1	rs117326400	19	18811475	A	G	0.0178926	-0.00675407	0.00740444	0.36	-0.265603	0.0456033	5.82421	5.73871e-09	0.0254292	0.0254292	0.0282177	0.367493	0.550305	3	1	0.690997
UK Biobank (UKBB) APOB	ENSG00000204439	57827	C6orf47	rs148571474	6	31672712	T	C	0.028827	0.0382028	0.00671803	1.29999e-08	-0.316054	0.0542526	5.8256	5.69079e-09	-0.120874	-0.120874	0.029704	4.71566e-05	0.0203416	6	0.662881	0.00152386
UK Biobank (UKBB) APOB	ENSG00000172081	126308	MOB3A	rs72981482	19	2072772	A	G	0.147117	0.00328434	0.00308407	0.29	-0.11182	0.0191901	5.82696	5.64331e-09	-0.0293717	-0.0293716	0.0280374	0.29483	0.470431	20	1	0.62568
UK Biobank (UKBB) APOB	ENSG00000258136	101929162	LOC101929162	rs4964609	12	108075138	T	A	0.194831	0.00401822	0.00253612	0.11	0.140521	0.0241005	5.83063	5.52279e-09	0.0285952	0.0285952	0.0187025	0.126276	0.0452973	18	1	0.424232
UK Biobank (UKBB) APOB	ENSG00000079393	51207	DUSP13	rs2657291	10	76926703	C	T	0.44831	-0.00234477	0.00211187	0.27	0.0470172	0.00806139	5.83239	5.4636e-09	-0.0498705	-0.0498705	0.0457236	0.275407	0.439089	20	1	0.609979
UK Biobank (UKBB) APOB	ENSG00000211956	28395	IGHV4-34	rs8022997	14	107160226	T	C	0.0407555	0.00415783	0.00551629	0.450001	-0.402942	0.0690727	5.83359	5.42441e-09	-0.0103187	-0.0103187	0.0138038	0.454748	0.34767	6	1	0.754823
UK Biobank (UKBB) APOB	ENSG00000165060	2395	FXN	rs58256061	9	71199513	A	G	0.202783	-0.00187279	0.00273281	0.49	-0.0578226	0.00991062	5.83441	5.39841e-09	0.0323885	0.0323886	0.0475869	0.496112	0.184836	20	1	0.784068
UK Biobank (UKBB) APOB	ENSG00000229056	101927482	HECW2-AS1	rs13406020	2	197138162	T	C	0.251491	0.00107717	0.00247365	0.66	-0.139083	0.0238262	5.8374	5.30219e-09	-0.0077448	-0.00774479	0.0178348	0.664106	0.714723	20	1	0.867597
UK Biobank (UKBB) APOB	ENSG00000129245	9513	FXR2	rs17643401	17	7504858	A	G	0.17992	-0.0036303	0.00260613	0.16	0.0613951	0.0105157	5.83842	5.2705e-09	-0.0591301	-0.0591302	0.04364	0.175432	5.80119e-06	20	1	0.494492
UK Biobank (UKBB) APOB	ENSG00000215196	285696	BASP1-AS1	rs60587781	5	17223168	T	C	0.44334	-0.000151543	0.00215163	0.94	0.0605527	0.01037	5.83922	5.24519e-09	-0.00250266	-0.00250266	0.0355358	0.943854	0.887136	14	1	0.979702
UK Biobank (UKBB) APOB	ENSG00000184007	8073	PTP4A2	rs1536131	1	32314400	A	G	0.409543	0.00161159	0.00212933	0.450001	-0.0476865	0.00816215	5.84239	5.1454e-09	-0.0337955	-0.0337955	0.0450258	0.452905	0.294628	20	1	0.753877
UK Biobank (UKBB) APOB	ENSG00000230071	100271033	RPL4P6	rs5758018	22	40987730	G	T	0.362823	0.0056761	0.00218631	0.00940005	0.116756	0.0199753	5.84502	5.06569e-09	0.0486151	0.0486153	0.0204896	0.0176597	0.000152162	20	1	0.13822
UK Biobank (UKBB) APOB	ENSG00000158859	9507	ADAMTS4	rs112803994	1	161174935	T	G	0.0447316	0.00635586	0.00562638	0.26	-0.168323	0.0287959	5.84538	5.0535e-09	-0.0377599	-0.0377598	0.0340445	0.267373	0.793888	12	1	0.600859
UK Biobank (UKBB) APOB	ENSG00000139182	9746	CLSTN3	rs1047776	12	6948692	A	G	0.354871	-0.000628739	0.00217304	0.77	0.0524897	0.00897813	5.8464	5.02331e-09	-0.0119783	-0.0119783	0.04145	0.772595	0.678272	3	1	0.914488
UK Biobank (UKBB) APOB	ENSG00000213906	56413	LTB4R2	rs4981504	14	24791136	A	G	0.188867	-0.00831937	0.002518	0.000949992	-0.0588019	0.0100526	5.84942	4.9335e-09	0.141481	0.141481	0.0491806	0.00401765	0.0271997	20	1	0.0502457
UK Biobank (UKBB) APOB	ENSG00000177301	3737	KCNA2	rs4839069	1	111137811	G	A	0.255467	0.00454548	0.00237861	0.0560003	-0.0532477	0.00910248	5.8498	4.92159e-09	-0.0853648	-0.0853648	0.0469938	0.0692918	0.0900441	13	1	0.306554
UK Biobank (UKBB) APOB	ENSG00000117010	127396	ZNF684	rs4660432	1	41023999	T	C	0.355865	0.0017415	0.00223223	0.44	0.0537539	0.00918306	5.85359	4.8104e-09	0.0323976	0.0323976	0.041894	0.439331	0.303197	17	1	0.743968
UK Biobank (UKBB) APOB	ENSG00000204427	7920	ABHD16A	rs150043706	6	31578465	A	G	0.0178926	-0.000895223	0.00725548	0.9	0.332273	0.0567639	5.8536	4.8104e-09	-0.00269424	-0.00269424	0.0218407	0.901823	0.870599	6	1	0.966009
UK Biobank (UKBB) APOB	ENSG00000141026	55090	MED9	rs1242490	17	17393236	G	C	0.298211	0.00382702	0.00238394	0.11	-0.0514555	0.0087871	5.8558	4.74721e-09	-0.0743753	-0.0743754	0.0480396	0.121572	0.00843589	20	1	0.414991
UK Biobank (UKBB) APOB	ENSG00000173451	83591	THAP2	rs76822244	12	72014417	T	C	0.0606362	-0.0034641	0.00399814	0.39	-0.0846397	0.0144535	5.856	4.7415e-09	0.0409276	0.0409276	0.0477514	0.391391	0.634733	17	1	0.708872
UK Biobank (UKBB) APOB	ENSG00000166886	4665	NAB2	rs73338505	12	57504529	C	T	0.0675944	0.00829341	0.00466269	0.0749998	-0.100369	0.0171383	5.85642	4.73011e-09	-0.0826292	-0.0826294	0.0485509	0.0887719	0.974661	12	1	0.35481
UK Biobank (UKBB) APOB	ENSG00000058335	5923	RASGRF1	rs1562008	15	79296172	A	G	0.23161	-0.00203434	0.00245006	0.41	0.0606173	0.010345	5.85957	4.6398e-09	-0.0335604	-0.0335604	0.0408223	0.411015	0.768852	6	1	0.721732
UK Biobank (UKBB) APOB	ENSG00000168070	283129	MAJIN	rs610130	11	64712696	A	G	0.247515	0.00233468	0.0024319	0.34	-0.0651887	0.0111244	5.85997	4.62869e-09	-0.0358142	-0.0358142	0.0378028	0.343438	0.289102	12	1	0.669957
UK Biobank (UKBB) APOB	ENSG00000186174	283149	BCL9L	rs12793214	11	118800302	A	C	0.44831	-0.00232116	0.00208785	0.27	-0.0468751	0.00799835	5.8606	4.61199e-09	0.049518	0.049518	0.045335	0.274716	0.438861	13	1	0.609744
UK Biobank (UKBB) APOB	ENSG00000147601	7013	TERF1	rs2929587	8	73924700	C	G	0.342942	-0.00333487	0.00223288	0.14	0.0753094	0.012844	5.86339	4.53479e-09	-0.0442823	-0.0442823	0.0305962	0.147809	0.25113	16	1	0.457151
UK Biobank (UKBB) APOB	ENSG00000203778	619208	FAM229B	rs6916947	6	112435682	A	G	0.254473	-0.00436001	0.00232229	0.0599998	0.0578436	0.00986519	5.8634	4.5348e-09	-0.0753758	-0.0753758	0.0421557	0.0737702	0.396136	17	1	0.317607
UK Biobank (UKBB) APOB	ENSG00000145494	4726	NDUFS6	rs13187162	5	1799865	A	G	0.12326	0.00443732	0.00313383	0.16	-0.1029	0.01754	5.86659	4.4482e-09	-0.0431226	-0.0431225	0.0313295	0.168692	0.0277675	20	1	0.487221
UK Biobank (UKBB) APOB	ENSG00000214367	79441	HAUS3	rs482519	4	2140742	A	G	0.0666004	0.00289893	0.00451585	0.52	0.09554	0.0162854	5.8666	4.4482e-09	0.0303426	0.0303426	0.0475487	0.523385	0.238555	20	1	0.798621
UK Biobank (UKBB) APOB	ENSG00000051382	5291	PIK3CB	rs9820131	3	138608009	G	T	0.457256	-0.00141596	0.0020782	0.5	-0.0469842	0.00800631	5.8684	4.4002e-09	0.0301369	0.0301369	0.044529	0.498537	0.672441	20	1	0.785643
UK Biobank (UKBB) APOB	ENSG00000258920	400236	FOXN3-AS1	rs1887102	14	89884358	C	A	0.217694	-0.000933162	0.0024428	0.7	-0.0699917	0.0119204	5.87159	4.3161e-09	0.0133325	0.0133325	0.0349751	0.703056	0.0692316	17	1	0.88556
UK Biobank (UKBB) APOB	ENSG00000131584	116983	ACAP3	rs4970446	1	1340696	C	T	0.084493	0.00767345	0.00418124	0.0659994	-0.104248	0.0177444	5.87498	4.2284e-09	-0.0736076	-0.0736074	0.0420198	0.0798199	0.965466	20	1	0.332157
UK Biobank (UKBB) APOB	ENSG00000198336	4635	MYL4	rs11570546	17	45209503	A	G	0.107356	-0.00628612	0.00353941	0.0759994	-0.0768746	0.0130846	5.8752	4.2233e-09	0.0817711	0.0817711	0.048099	0.0891202	0.106887	9	1	0.355303
UK Biobank (UKBB) APOB	ENSG00000186777	654254	ZNF732	rs115133717	4	198990	A	G	0.0437376	-0.00346308	0.00534631	0.52	-0.337766	0.0574804	5.87619	4.1979e-09	0.0102529	0.0102529	0.0159243	0.519672	0.59424	20	1	0.796709
UK Biobank (UKBB) APOB	ENSG00000144852	8856	NR1I2	rs3732357	3	119530858	G	A	0.266402	0.0100473	0.00230566	1.29999e-05	-0.0516881	0.00879438	5.8774	4.1676e-09	-0.194383	-0.194383	0.0555304	0.000464413	0.262994	20	1	0.00998757
UK Biobank (UKBB) APOB	ENSG00000132801	140831	ZSWIM3	rs6032536	20	44417363	A	G	0.294235	0.00143928	0.00233101	0.54	0.0518315	0.00881818	5.8778	4.1575e-09	0.0277684	0.0277684	0.0452203	0.539169	0.000420144	20	1	0.806373
UK Biobank (UKBB) APOB	ENSG00000138180	55165	CEP55	rs10736075	10	95272721	A	G	0.33499	-0.00503716	0.00219187	0.0219999	-0.0489586	0.00832517	5.88079	4.08289e-09	0.102886	0.102886	0.0480668	0.0323161	0.650908	17	1	0.196994
UK Biobank (UKBB) APOB	ENSG00000010704	3077	HFE	rs4291093	6	26081724	G	A	0.369781	0.00430599	0.00220978	0.051	-0.0488651	0.00830728	5.8822	4.0485e-09	-0.0881199	-0.08812	0.0476389	0.0643495	5.63312e-08	20	1	0.29648
UK Biobank (UKBB) APOB	ENSG00000132793	64900	LPIN3	rs6129731	20	39660687	C	A	0.298211	0.0235373	0.0022326	5.50047e-26	0.0510504	0.00867762	5.883	4.02901e-09	0.46106	0.46106	0.089748	2.78754e-07	0.00127649	20	0.00391845	2.01982e-05
UK Biobank (UKBB) APOB	ENSG00000268061	100505681	NAPA-AS1	rs830131	19	47969748	C	T	0.182903	-0.00075321	0.00271748	0.780001	0.148195	0.0251742	5.88678	3.9374e-09	-0.00508256	-0.00508255	0.0183575	0.781883	0.925341	17	1	0.917598
UK Biobank (UKBB) APOB	ENSG00000131097	51751	HIGD1B	rs12451394	17	42979592	A	G	0.198807	0.00223686	0.0025178	0.37	0.0613741	0.0104247	5.88737	3.9232e-09	0.0364463	0.0364463	0.0414883	0.379687	0.597991	20	1	0.699327
UK Biobank (UKBB) APOB	ENSG00000163661	5806	PTX3	rs1350148	3	157192294	G	A	0.27833	0.000621165	0.00234515	0.79	-0.0545617	0.00926721	5.88761	3.9184e-09	-0.0113846	-0.0113846	0.0430251	0.791314	0.787072	20	1	0.920591
UK Biobank (UKBB) APOB	ENSG00000129351	3609	ILF3	rs12610411	19	10893074	A	G	0.360835	-0.0151342	0.00215269	2.09991e-12	0.05054	0.00858413	5.88761	3.9184e-09	-0.29945	-0.29945	0.0663407	6.36696e-06	4.76615e-05	20	0.0895003	0.000295381
UK Biobank (UKBB) APOB	ENSG00000113615	10802	SEC24A	rs12153284	5	134003275	C	T	0.282306	-0.000543649	0.002343	0.82	-0.0521334	0.00884997	5.8908	3.8433e-09	0.010428	0.010428	0.0449772	0.816654	0.844393	17	1	0.930171
UK Biobank (UKBB) APOB	ENSG00000128585	4289	MKLN1	rs9640866	7	131056641	G	A	0.513917	-0.00216184	0.00208315	0.3	-0.0468291	0.00794927	5.89099	3.8387e-09	0.0461645	0.0461644	0.045169	0.306763	0.155461	14	1	0.637612
UK Biobank (UKBB) APOB	ENSG00000143842	9580	SOX13	rs7528560	1	204061744	A	G	0.146123	-0.00355035	0.00307875	0.25	0.072648	0.0123287	5.89259	3.8017e-09	-0.0488706	-0.0488706	0.0431829	0.257756	0.00735911	20	1	0.591748
UK Biobank (UKBB) APOB	ENSG00000132463	2926	GRSF1	rs28686832	4	71696929	A	G	0.0149105	-0.00875438	0.00841289	0.3	-0.221212	0.0375342	5.89361	3.7787e-09	0.0395746	0.0395747	0.0386192	0.305485	0.546364	8	1	0.636275
UK Biobank (UKBB) APOB	ENSG00000119777	54867	TMEM214	rs11126857	2	27297757	A	G	0.380716	0.000463388	0.00213713	0.83	-0.0481395	0.00816671	5.8946	3.7559e-09	-0.00962594	-0.00962594	0.0444246	0.828457	0.000132895	20	1	0.935819
UK Biobank (UKBB) APOB	ENSG00000265778	101927989	ZNF516-AS1	rs11150955	18	74195213	G	A	0.131213	0.0067773	0.00307098	0.0269998	-0.184377	0.0312652	5.8972	3.69719e-09	-0.0367578	-0.0367578	0.017784	0.0387439	0.631859	12	1	0.221032
UK Biobank (UKBB) APOB	ENSG00000181856	6517	SLC2A4	rs5417	17	7185062	C	A	0.432406	0.0125663	0.00210212	2.30001e-09	0.0476748	0.00808376	5.8976	3.6883e-09	0.263584	0.263584	0.0627829	2.68878e-05	0.167935	20	0.377961	0.000954448
UK Biobank (UKBB) APOB	ENSG00000132326	8864	PER2	rs10204644	2	239174824	A	G	0.233598	-0.0049865	0.00270329	0.0649995	-0.0608242	0.0103109	5.89902	3.6571e-09	0.0819822	0.0819821	0.0465665	0.0783165	0.470557	20	1	0.328527
UK Biobank (UKBB) APOB	ENSG00000185115	56160	NSMCE3	rs72717859	15	29554395	T	C	0.202783	-0.000293725	0.00269971	0.91	0.0620439	0.0105116	5.90242	3.5825e-09	-0.00473415	-0.00473415	0.0435203	0.913377	0.635948	10	1	0.970747
UK Biobank (UKBB) APOB	ENSG00000173261	153770	PLAC8L1	rs13162175	5	145582811	A	G	0.324056	0.000181867	0.00216101	0.93	-0.0556688	0.00943091	5.9028	3.57379e-09	-0.00326695	-0.00326695	0.038823	0.932937	0.380949	17	1	0.976376
UK Biobank (UKBB) APOB	ENSG00000253293	3206	HOXA10	rs10246712	7	27198860	A	G	0.135189	0.000611422	0.00309483	0.84	-0.0702382	0.0118975	5.90361	3.5565e-09	-0.00870498	-0.00870498	0.0440866	0.843474	0.689835	20	1	0.942793
UK Biobank (UKBB) APOB	ENSG00000169403	5724	PTAFR	rs113165163	1	28416157	A	G	0.05666	0.016001	0.00478288	0.000819993	-0.117561	0.0199067	5.9056	3.51371e-09	-0.136108	-0.136108	0.0467588	0.00360442	0.178301	20	1	0.0464713
UK Biobank (UKBB) APOB	ENSG00000242607	100271260	RPS3AP34	rs62489894	8	12546498	A	G	0.272366	0.000747514	0.00237719	0.75	0.180728	0.0306008	5.90599	3.5051e-09	0.00413613	0.00413612	0.013172	0.753515	0.828189	20	1	0.90755
UK Biobank (UKBB) APOB	ENSG00000173039	5970	RELA	rs4645917	11	65481640	A	G	0.11332	0.0132371	0.00313024	2.30001e-05	0.0804386	0.0136138	5.90861	3.4503e-09	0.164562	0.164562	0.0478544	0.000584299	0.149893	20	1	0.0119556
UK Biobank (UKBB) APOB	ENSG00000177888	360023	ZBTB41	rs6671696	1	197083196	T	C	0.0884692	-0.00491558	0.00346492	0.16	-0.123122	0.0208335	5.90981	3.4252e-09	0.0399245	0.0399245	0.0289417	0.167747	0.324703	19	1	0.487042
UK Biobank (UKBB) APOB	ENSG00000171823	144699	FBXL14	rs4765831	12	1721804	C	T	0.276342	0.005982	0.00229556	0.00920005	0.053018	0.0089709	5.91	3.4211e-09	0.11283	0.11283	0.0473199	0.017107	0.949829	16	1	0.135761
UK Biobank (UKBB) APOB	ENSG00000166128	51762	RAB8B	rs4775631	15	63436893	A	G	0.0308151	-0.00195383	0.00671427	0.77	-0.146307	0.02475	5.91139	3.3921e-09	0.0133543	0.0133543	0.0459472	0.771323	0.40393	20	1	0.914443
UK Biobank (UKBB) APOB	ENSG00000124074	84080	ENKD1	rs76851342	16	67762803	A	G	0.0387674	0.000936794	0.00604989	0.88	-0.237611	0.0401954	5.9114	3.3921e-09	-0.00394255	-0.00394255	0.02547	0.876985	0.0891792	14	1	0.955646
UK Biobank (UKBB) APOB	ENSG00000154165	2838	GPR15	rs1569234	3	98284443	T	C	0.423459	0.00260037	0.00210094	0.22	-0.0477285	0.00807343	5.9118	3.3839e-09	-0.0544825	-0.0544825	0.044973	0.225722	0.0211381	20	1	0.552784
UK Biobank (UKBB) APOB	ENSG00000077235	2975	GTF3C1	rs12448609	16	27583093	G	C	0.150099	-0.00132858	0.00299119	0.66	-0.0788081	0.0133302	5.912	3.3798e-09	0.0168584	0.0168584	0.0380623	0.657826	0.179443	8	1	0.864373
UK Biobank (UKBB) APOB	ENSG00000167208	124460	SNX20	rs113593463	16	50719743	A	G	0.0139165	-0.00621478	0.00807576	0.44	-0.172019	0.0290868	5.91399	3.339e-09	0.0361285	0.0361284	0.0473426	0.445388	0.0683	7	1	0.748006
UK Biobank (UKBB) APOB	ENSG00000146776	222255	ATXN7L1	rs2240474	7	105437643	T	C	0.17992	-0.000529702	0.0026756	0.84	0.0650976	0.0110018	5.917	3.2787e-09	-0.00813704	-0.00813704	0.0411243	0.843151	0.572077	16	1	0.942764
UK Biobank (UKBB) APOB	ENSG00000265452	100500850	MIR3682	rs12162343	2	54127754	C	G	0.148111	0.000731601	0.00303375	0.81	-0.181803	0.0307235	5.91739	3.2707e-09	-0.00402414	-0.00402414	0.0167009	0.809591	0.162284	20	1	0.927316
UK Biobank (UKBB) APOB	ENSG00000074964	55160	ARHGEF10L	rs12139706	1	18026435	G	A	0.181909	0.00162835	0.00270933	0.55	0.0616491	0.0104165	5.91841	3.2509e-09	0.0264132	0.0264132	0.0441736	0.54988	0.835024	15	1	0.811485
UK Biobank (UKBB) APOB	ENSG00000126458	6237	RRAS	rs7251	19	50162909	G	C	0.333002	0.00576843	0.002198	0.00870002	0.0523575	0.00884566	5.919	3.239e-09	0.110174	0.110174	0.0459221	0.0164332	0.126568	20	1	0.13184
UK Biobank (UKBB) APOB	ENSG00000158552	130617	ZFAND2B	rs6753739	2	220028900	A	G	0.250497	0.00205639	0.00240749	0.39	0.0589593	0.00995766	5.921	3.1999e-09	0.0348781	0.0348781	0.0412558	0.397881	0.545349	11	1	0.713001
UK Biobank (UKBB) APOB	ENSG00000228063	643723	LYPLAL1-DT	rs17521251	1	219325260	C	T	0.10835	0.00316292	0.00335852	0.35	-0.199095	0.0336184	5.9222	3.1766e-09	-0.0158865	-0.0158865	0.0170809	0.352333	0.0860612	17	1	0.67642
UK Biobank (UKBB) APOB	ENSG00000081026	260425	MAGI3	rs1230661	1	114185590	A	G	0.235586	-0.00130956	0.00250645	0.6	-0.0558787	0.00943483	5.9226	3.16891e-09	0.0234358	0.0234358	0.0450294	0.602747	0.197473	20	1	0.836931
UK Biobank (UKBB) APOB	ENSG00000167522	29123	ANKRD11	rs8051537	16	89544384	T	A	0.455268	-0.00657544	0.00207935	0.0016	-0.0474686	0.0080086	5.9272	3.08139e-09	0.138522	0.138522	0.0496491	0.00527055	0.153029	20	1	0.060728
UK Biobank (UKBB) APOB	ENSG00000211893	3501	IGHG2	rs2003804	14	106096236	C	T	0.436382	0.00428684	0.00240978	0.0749998	0.316692	0.0534266	5.92761	3.0739e-09	0.0135363	0.0135363	0.00794451	0.0884076	0.582375	20	1	0.353849
UK Biobank (UKBB) APOB	ENSG00000183111	389337	ARHGEF37	rs4443410	5	148950784	G	C	0.263419	-0.000881877	0.00235571	0.709999	-0.0544943	0.00919021	5.9296	3.03669e-09	0.0161829	0.0161829	0.0433146	0.708692	0.891513	20	1	0.888045
UK Biobank (UKBB) APOB	ENSG00000105639	3718	JAK3	rs3212797	19	17937786	T	C	0.116302	0.00169547	0.00315933	0.59	-0.0928101	0.0156509	5.93002	3.0293e-09	-0.0182682	-0.0182682	0.0341799	0.593016	0.178819	5	1	0.831547
UK Biobank (UKBB) APOB	ENSG00000266305	100616405	MIR4518	rs9746755	16	30519628	A	G	0.49503	-0.00515636	0.00208564	0.0129999	0.136496	0.0230164	5.93038	3.02201e-09	-0.0377766	-0.0377766	0.0165545	0.0224919	0.372903	7	1	0.159359
UK Biobank (UKBB) APOB	ENSG00000165185	158405	KIAA1958	rs7850053	9	115150430	G	C	0.109344	0.00533819	0.00314949	0.0899995	0.0861158	0.0145172	5.93198	2.9927e-09	0.0619885	0.0619885	0.0380363	0.103161	0.577278	20	1	0.382088
UK Biobank (UKBB) APOB	ENSG00000162419	10691	GMEB1	rs111281775	1	29009760	A	G	0.0894632	-0.00529286	0.0037372	0.16	0.0868592	0.0146361	5.93459	2.94559e-09	-0.0609361	-0.0609361	0.0442342	0.168333	0.0915563	20	1	0.487042
UK Biobank (UKBB) APOB	ENSG00000114867	1981	EIF4G1	rs112718059	3	184004748	A	T	0.0208748	-0.0162818	0.00680542	0.017	0.158374	0.0266856	5.93481	2.94201e-09	-0.102806	-0.102806	0.0463309	0.0264896	0.0657005	11	1	0.176461
UK Biobank (UKBB) APOB	ENSG00000237883	100874048	DGUOK-AS1	rs865551	2	74151893	C	G	0.39165	-0.0015688	0.00216182	0.47	0.126685	0.0213382	5.937	2.9028e-09	-0.0123835	-0.0123834	0.0171915	0.471326	0.829707	13	1	0.768076
UK Biobank (UKBB) APOB	ENSG00000111641	4839	NOP2	rs3764909	12	6677197	A	C	0.028827	0.00291157	0.00908935	0.75	0.157669	0.0265446	5.93978	2.8537e-09	0.0184663	0.0184663	0.057732	0.749072	0.74476	12	1	0.905704
UK Biobank (UKBB) APOB	ENSG00000127125	79717	PPCS	rs12726458	1	43007409	T	C	0.33499	0.00333087	0.0022056	0.13	0.050173	0.00844634	5.94021	2.8467e-09	0.0663877	0.0663877	0.0453583	0.143295	0.382108	20	1	0.449321
UK Biobank (UKBB) APOB	ENSG00000140254	90527	DUOXA1	rs62025125	15	45420964	T	C	0.204771	0.00437678	0.00275865	0.11	0.0626296	0.0105412	5.94141	2.826e-09	0.0698836	0.0698836	0.0455905	0.125312	0.463203	19	1	0.422221
UK Biobank (UKBB) APOB	ENSG00000211655	28826	IGLV1-36	rs383611	22	22752359	G	C	0.303181	-0.00259754	0.00235896	0.27	0.175224	0.0294781	5.94421	2.7781e-09	-0.0148241	-0.0148241	0.0136916	0.278934	0.66767	19	1	0.614477
UK Biobank (UKBB) APOB	ENSG00000224307	101929331	LOC101929331	rs1556145	9	132022575	C	A	0.225646	-0.000160174	0.00246738	0.95	0.0674383	0.0113429	5.94542	2.75779e-09	-0.00237512	-0.00237512	0.0365894	0.948244	0.994069	15	1	0.982403
UK Biobank (UKBB) APOB	ENSG00000163631	213	ALB	rs150643605	4	74136110	G	A	0.149105	0.00561061	0.00290671	0.0539995	-0.110243	0.0185395	5.94638	2.741e-09	-0.0508931	-0.0508929	0.0277206	0.0663687	0.0276268	20	1	0.300853
UK Biobank (UKBB) APOB	ENSG00000167799	254552	NUDT8	rs10736660	11	67419855	G	A	0.192843	0.000676194	0.00260976	0.8	0.0634996	0.0106715	5.95039	2.67489e-09	0.0106488	0.0106488	0.0411378	0.795746	0.502853	15	1	0.922557
UK Biobank (UKBB) APOB	ENSG00000066056	7075	TIE1	rs7520981	1	43760070	C	T	0.371769	0.000322153	0.00218796	0.88	0.0499438	0.00839082	5.9522	2.6456e-09	0.00645031	0.00645031	0.0438218	0.882979	0.0503118	20	1	0.957868
UK Biobank (UKBB) APOB	ENSG00000099795	4713	NDUFB7	rs11085898	19	14679428	A	G	0.454274	0.00273197	0.0020826	0.19	0.0707188	0.0118807	5.95241	2.6424e-09	0.0386315	0.0386314	0.0301557	0.20017	0.367244	12	1	0.526073
UK Biobank (UKBB) APOB	ENSG00000057663	9474	ATG5	rs74525730	6	106715445	C	T	0.0854871	0.000481543	0.00354306	0.89	-0.0821054	0.0137927	5.95282	2.6359e-09	-0.00586494	-0.00586493	0.0431638	0.891919	0.296947	12	1	0.961776
UK Biobank (UKBB) APOB	ENSG00000163481	64320	RNF25	rs13022721	2	219528995	C	T	0.027833	0.00227485	0.00560198	0.68	-0.125725	0.0211197	5.95297	2.6327e-09	-0.0180939	-0.0180938	0.0446608	0.685376	0.996909	8	1	0.876964
UK Biobank (UKBB) APOB	ENSG00000133401	23037	PDZD2	rs10940973	5	31844397	T	C	0.411531	0.00117096	0.00212018	0.58	0.0527779	0.00886338	5.9546	2.60711e-09	0.0221866	0.0221866	0.0403442	0.582366	0.991988	20	1	0.82672
UK Biobank (UKBB) APOB	ENSG00000167513	81620	CDT1	rs2926775	16	88858246	T	C	0.338966	0.00863335	0.00224122	0.00012	-0.0587052	0.00985814	5.955	2.6007e-09	-0.147063	-0.147063	0.0454686	0.00121909	0.823546	20	1	0.0206467
UK Biobank (UKBB) APOB	ENSG00000066135	9682	KDM4A	rs71636604	1	43999327	T	G	0.246521	0.000756618	0.00239	0.75	0.053819	0.00903247	5.95839	2.5472e-09	0.0140586	0.0140586	0.0444707	0.751903	0.615068	20	1	0.907176
UK Biobank (UKBB) APOB	ENSG00000151461	26019	UPF2	rs10906056	10	12096616	T	G	0.362823	-0.00320868	0.0021585	0.14	0.0501759	0.00841991	5.9592	2.5348e-09	-0.0639486	-0.0639486	0.0443369	0.149208	0.444643	16	1	0.459457
UK Biobank (UKBB) APOB	ENSG00000137504	58487	CREBZF	rs4015271	11	85293107	G	T	0.146123	0.00325199	0.0030202	0.28	-0.06607	0.0110833	5.96122	2.5039e-09	-0.0492204	-0.0492204	0.0464518	0.289326	0.700588	20	1	0.622637
UK Biobank (UKBB) APOB	ENSG00000128609	4698	NDUFA5	rs4483092	7	123091122	G	A	0.297217	0.00231226	0.00229729	0.31	-0.110188	0.0184817	5.96201	2.4917e-09	-0.0209847	-0.0209847	0.0211439	0.320967	0.400915	20	1	0.650026
UK Biobank (UKBB) APOB	ENSG00000128000	163131	ZNF780B	rs75637663	19	40557399	T	C	0.0119284	0.0050527	0.00865187	0.56	-0.402306	0.0674219	5.96699	2.41661e-09	-0.0125593	-0.0125593	0.0216084	0.56109	0.121179	10	1	0.817181
UK Biobank (UKBB) APOB	ENSG00000176909	284358	MAMSTR	rs281383	19	49215302	C	T	0.138171	-0.028057	0.00314845	5.00035e-19	-0.0688408	0.0115369	5.96701	2.41661e-09	0.407564	0.407564	0.082201	7.11739e-07	6.52355e-09	7	0.0100049	4.48651e-05
UK Biobank (UKBB) APOB	ENSG00000005483	55904	KMT2E	rs10264718	7	104638501	C	A	0.136183	-0.0122043	0.00322251	0.00015	0.0767974	0.0128686	5.96781	2.4047e-09	-0.158916	-0.158915	0.0496974	0.00138547	0.0083943	20	1	0.0229124
UK Biobank (UKBB) APOB	ENSG00000004779	4706	NDUFAB1	rs442764	16	23609390	C	T	0.0884692	-0.00268045	0.00365956	0.46	-0.085254	0.0142704	5.97418	2.3122e-09	0.0314408	0.0314407	0.0432468	0.467221	0.244121	20	1	0.764133
UK Biobank (UKBB) APOB	ENSG00000244926	100507300	ALKBH3-AS1	rs2292889	11	43941777	G	C	0.260437	-0.00139388	0.00236935	0.56	-0.149885	0.0250769	5.97701	2.2728e-09	0.00929966	0.00929969	0.0158842	0.558234	0.566935	15	1	0.815285
UK Biobank (UKBB) APOB	ENSG00000167900	7083	TK1	rs79354941	17	76175987	G	C	0.0457256	0.0026051	0.00450795	0.56	0.109747	0.0183579	5.97819	2.2562e-09	0.0237373	0.0237373	0.0412673	0.56515	0.992143	13	1	0.818645
UK Biobank (UKBB) APOB	ENSG00000136826	9314	KLF4	rs77233150	9	110429664	G	A	0.0487078	0.00506965	0.00444002	0.25	0.104037	0.0173992	5.97941	2.2396e-09	0.0487293	0.0487294	0.0434486	0.262057	0.670688	11	1	0.595288
UK Biobank (UKBB) APOB	ENSG00000143199	55811	ADCY10	rs6661690	1	167753875	A	G	0.0447316	0.00693286	0.00527021	0.19	0.13078	0.0218717	5.97942	2.2396e-09	0.0530116	0.0530117	0.0412621	0.198877	0.790629	9	1	0.525498
UK Biobank (UKBB) APOB	ENSG00000130717	83549	UCK1	rs10122157	9	134368513	C	T	0.0695825	-0.00331882	0.00463459	0.47	0.100831	0.0168613	5.98003	2.2314e-09	-0.0329147	-0.0329148	0.0462925	0.477073	0.259355	20	1	0.772473
UK Biobank (UKBB) APOB	ENSG00000211933	28385	IGHV6-1	rs7152655	14	107073800	A	G	0.271372	-0.00639825	0.00236367	0.00680002	-0.134721	0.0225278	5.98021	2.2286e-09	0.0474926	0.0474928	0.0192587	0.0136614	0.634497	20	1	0.115972
UK Biobank (UKBB) APOB	ENSG00000079150	51661	FKBP7	rs71423566	2	179345183	T	C	0.298211	0.00357715	0.00223156	0.11	-0.0516128	0.00863004	5.9806	2.2232e-09	-0.0693074	-0.0693074	0.0447627	0.121543	0.683691	15	1	0.414991
UK Biobank (UKBB) APOB	ENSG00000127334	8445	DYRK2	rs1882033	12	67819376	A	G	0.506958	0.00380741	0.00210556	0.0710003	-0.0475735	0.0079525	5.98221	2.2014e-09	-0.0800322	-0.0800322	0.0462369	0.0834667	0.64021	20	1	0.342003
UK Biobank (UKBB) APOB	ENSG00000186666	144233	BCDIN3D	rs1470907	12	50186069	T	G	0.0536779	-0.00553895	0.00559035	0.32	0.101715	0.0169979	5.98397	2.1772e-09	-0.0544556	-0.0544554	0.055709	0.328323	0.565539	13	1	0.655667
UK Biobank (UKBB) APOB	ENSG00000198795	25925	ZNF521	rs67685836	18	22936998	A	C	0.151093	-0.00308115	0.00287958	0.28	0.0724466	0.0121067	5.98401	2.1772e-09	-0.0425299	-0.0425299	0.040378	0.292206	0.746025	5	1	0.623658
UK Biobank (UKBB) APOB	ENSG00000240505	23495	TNFRSF13B	rs62065422	17	16828570	A	G	0.189861	-0.00121588	0.00250797	0.630001	-0.0597098	0.00997791	5.9842	2.1746e-09	0.0203632	0.0203632	0.0421403	0.628937	0.011469	20	1	0.851763
UK Biobank (UKBB) APOB	ENSG00000181450	339500	ZNF678	rs3010186	1	227774826	G	A	0.397614	0.000330133	0.00213507	0.88	-0.0492114	0.00822245	5.985	2.1639e-09	-0.00670847	-0.00670847	0.0434002	0.877158	0.916825	20	1	0.955646
UK Biobank (UKBB) APOB	ENSG00000144445	151050	KANSL1L	rs7585265	2	210885022	T	C	0.311133	0.00168766	0.00216789	0.44	-0.0620653	0.0103667	5.98699	2.1375e-09	-0.0271917	-0.0271917	0.0352232	0.440125	0.293739	9	1	0.744289
UK Biobank (UKBB) APOB	ENSG00000153253	6328	SCN3A	rs16850230	2	166053404	T	C	0.107356	-0.00472552	0.00351471	0.18	0.0752185	0.0125632	5.98721	2.1348e-09	-0.0628239	-0.0628239	0.0478904	0.189578	0.490919	17	1	0.514459
UK Biobank (UKBB) APOB	ENSG00000180539	401563	LINC02908	rs4880192	9	139927062	A	G	0.272366	-0.00527709	0.00231741	0.0230001	0.0706173	0.0117939	5.98761	2.1296e-09	-0.074728	-0.0747281	0.0351096	0.0333021	0.149334	20	1	0.200741
UK Biobank (UKBB) APOB	ENSG00000112972	3157	HMGCS1	rs4866820	5	43353777	T	C	0.543738	0.00395331	0.00208113	0.0569994	0.0476821	0.00796295	5.98799	2.1244e-09	0.0829097	0.0829097	0.0457895	0.0701918	0.292588	20	1	0.309016
UK Biobank (UKBB) APOB	ENSG00000185049	7469	NELFA	rs13148597	4	1904354	T	C	0.131213	-0.00226681	0.00290045	0.429999	-0.0872423	0.0145661	5.98941	2.1062e-09	0.0259829	0.0259829	0.0335277	0.438359	0.603838	8	1	0.742938
UK Biobank (UKBB) APOB	ENSG00000211768	28625	TRBJ2-4	rs2226969	7	142503786	A	G	0.449304	0.00254846	0.00208292	0.22	0.11749	0.0196137	5.9902	2.0958e-09	0.0216909	0.0216909	0.0180945	0.230624	0.937492	18	1	0.557982
UK Biobank (UKBB) APOB	ENSG00000205832	342346	C16orf96	rs12917680	16	4590910	A	G	0.32008	0.00651185	0.00226643	0.00409996	-0.0592289	0.00988334	5.9928	2.0626e-09	-0.109944	-0.109944	0.0424362	0.00957527	0.54659	20	1	0.0913779
UK Biobank (UKBB) APOB	ENSG00000211802	28661	TRAV22	rs2331480	14	22517197	A	T	0.269384	0.00159849	0.002301	0.49	0.126463	0.0210941	5.99518	2.0324e-09	0.01264	0.0126399	0.0183167	0.490146	0.586933	19	1	0.780113
UK Biobank (UKBB) APOB	ENSG00000233493	388564	TMEM238	rs148705147	19	55892038	T	C	0.055666	0.000427436	0.00415809	0.92	-0.252943	0.0421866	5.99581	2.0249e-09	-0.00168985	-0.00168985	0.0164413	0.918137	0.140037	11	1	0.972002
UK Biobank (UKBB) APOB	ENSG00000198026	63925	ZNF335	rs3848719	20	44596545	A	G	0.425447	-0.0126647	0.00209262	1.40001e-09	-0.0486331	0.00810443	6.0008	1.9635e-09	0.260413	0.260413	0.0611124	2.03314e-05	1.08461e-05	16	0.285799	0.000760103
UK Biobank (UKBB) APOB	ENSG00000123545	29078	NDUFAF4	rs11759571	6	97338341	G	T	0.0447316	-0.00235711	0.00489933	0.630001	0.114331	0.0190488	6.00201	1.949e-09	-0.0206165	-0.0206166	0.0429897	0.631533	0.325759	11	1	0.85252
UK Biobank (UKBB) APOB	ENSG00000177369	124871	FLJ40194	rs917051	17	47383945	C	G	0.235586	-0.00480234	0.00249495	0.0539995	0.0698013	0.011627	6.00338	1.9323e-09	-0.0688002	-0.0688002	0.0375359	0.0668148	0.00995651	16	1	0.301765
UK Biobank (UKBB) APOB	ENSG00000088726	55287	TMEM40	rs7641959	3	12810755	G	C	0.323062	0.00384755	0.0021594	0.0749998	-0.049503	0.00824584	6.00339	1.9323e-09	-0.0777236	-0.0777235	0.0455023	0.0876133	0.129671	11	1	0.352182
UK Biobank (UKBB) APOB	ENSG00000183647	348327	ZNF530	rs73062584	19	58111224	T	C	0.0218688	-0.00367292	0.00675478	0.59	-0.159523	0.0265651	6.00498	1.9133e-09	0.0230244	0.0230244	0.0425168	0.588138	0.271123	11	1	0.829839
UK Biobank (UKBB) APOB	ENSG00000200087	26768	SNORA73B	rs188601503	1	29134973	T	C	0.0129225	0.00342728	0.0104609	0.74	-0.572015	0.0952564	6.005	1.9133e-09	-0.00599159	-0.00599159	0.018315	0.743561	0.511437	7	1	0.903547
UK Biobank (UKBB) APOB	ENSG00000241685	10552	ARPC1A	rs917154	7	99020806	G	A	0.167992	0.00564879	0.0028762	0.05	-0.0670093	0.0111556	6.00679	1.8922e-09	-0.0842986	-0.0842986	0.0451584	0.0619392	0.225724	20	1	0.291013
UK Biobank (UKBB) APOB	ENSG00000255585	651337	LOC651337	rs12551649	9	140571668	T	C	0.148111	0.00538274	0.00287437	0.061	0.18034	0.0300136	6.00861	1.8713e-09	0.0298477	0.0298478	0.0166948	0.0738004	0.440278	20	1	0.31764
UK Biobank (UKBB) APOB	ENSG00000185250	285755	PPIL6	rs10499052	6	109885475	A	G	0.300199	0.00805904	0.00231217	0.000490004	0.0600151	0.00998489	6.01059	1.8484e-09	0.134284	0.134283	0.0445355	0.00256811	0.157439	20	1	0.0359203
UK Biobank (UKBB) APOB	ENSG00000128918	8854	ALDH1A2	rs57887591	15	58795990	G	C	0.241551	-0.00206567	0.0025284	0.41	-0.06341	0.0105479	6.01162	1.837e-09	0.0325764	0.0325764	0.0402404	0.418202	0.80484	17	1	0.727669
UK Biobank (UKBB) APOB	ENSG00000175595	2072	ERCC4	rs3136038	16	14013379	T	C	0.338966	-0.00124312	0.00219586	0.57	0.0511224	0.00849377	6.01881	1.7571e-09	-0.0243165	-0.0243166	0.0431426	0.573005	0.0774047	18	1	0.823074
UK Biobank (UKBB) APOB	ENSG00000159592	60313	GPBP1L1	rs76827398	1	46085050	A	T	0.0854871	-0.00187815	0.00387471	0.630001	-0.149341	0.0248042	6.02079	1.7356e-09	0.0125763	0.0125762	0.0260293	0.628984	0.169388	14	1	0.851763
UK Biobank (UKBB) APOB	ENSG00000236114	100130881	LOC100130881	rs1416227	10	44015690	C	T	0.137177	-0.00049504	0.00310665	0.87	-0.190436	0.0316276	6.0212	1.7313e-09	0.00259951	0.00259951	0.0163191	0.873438	0.216109	20	1	0.954589
UK Biobank (UKBB) APOB	ENSG00000168813	22847	ZNF507	rs76098397	19	32839571	A	G	0.124254	-0.00488628	0.00357684	0.17	0.0773214	0.0128385	6.02262	1.7164e-09	-0.0631944	-0.0631944	0.0474345	0.182779	0.472142	14	1	0.505475
UK Biobank (UKBB) APOB	ENSG00000229870	100271422	RPL21P89	rs1258232	10	51021095	G	A	0.456262	-0.00204652	0.00209654	0.33	0.137721	0.0228643	6.02341	1.7079e-09	-0.0148599	-0.0148599	0.0154217	0.335261	0.735558	20	1	0.662366
UK Biobank (UKBB) APOB	ENSG00000215475	283514	SIAH3	rs7338621	13	46431690	C	T	0.33002	-0.00203593	0.00223902	0.36	-0.0591665	0.00982083	6.02459	1.6953e-09	0.0344102	0.0344102	0.0382713	0.368593	0.405764	20	1	0.691237
UK Biobank (UKBB) APOB	ENSG00000124743	401265	KLHL31	rs67622831	6	53514207	C	T	0.0675944	-8.55887e-05	0.00395141	0.98	-0.0871599	0.0144654	6.02541	1.6869e-09	0.000981973	0.000981974	0.0453355	0.982719	0.0310649	6	1	0.993103
UK Biobank (UKBB) APOB	ENSG00000168152	79725	THAP9	rs4302451	4	83820170	G	A	0.243539	0.00595987	0.00238277	0.012	0.0578875	0.00960596	6.02621	1.6786e-09	0.102956	0.102956	0.0445669	0.0208799	0.446856	19	1	0.152945
UK Biobank (UKBB) APOB	ENSG00000108953	7531	YWHAE	rs58084667	17	1290015	G	A	0.0815109	0.00171185	0.00412152	0.68	-0.096268	0.0159648	6.03002	1.6396e-09	-0.0177821	-0.0177821	0.0429144	0.678609	0.066204	18	1	0.874737
UK Biobank (UKBB) APOB	ENSG00000162961	84661	DPY30	rs13428933	2	32358864	C	A	0.175944	-0.000822133	0.00284493	0.77	0.0708896	0.0117484	6.03398	1.5995e-09	-0.0115974	-0.0115974	0.0401778	0.772849	0.377401	20	1	0.914532
UK Biobank (UKBB) APOB	ENSG00000154144	84897	TBRG1	rs116899179	11	124518158	C	T	0.0178926	-0.0042225	0.00704951	0.55	0.2275	0.0376905	6.036	1.5798e-09	-0.0185604	-0.0185605	0.0311391	0.551142	0.979483	9	1	0.811756
UK Biobank (UKBB) APOB	ENSG00000083817	55659	ZNF416	rs12973458	19	58729973	G	C	0.269384	-0.0100851	0.00231153	1.29999e-05	-0.0555359	0.00919804	6.0378	1.5623e-09	0.181596	0.181596	0.0513518	0.000405757	0.032348	14	1	0.00903306
UK Biobank (UKBB) APOB	ENSG00000152377	6695	SPOCK1	rs36100493	5	136848125	C	T	0.234592	-0.00426522	0.00250031	0.0879995	-0.0590733	0.00978294	6.0384	1.5565e-09	0.0722022	0.0722022	0.0439821	0.100668	0.544263	17	1	0.378365
UK Biobank (UKBB) APOB	ENSG00000057757	57095	PITHD1	rs2235541	1	24077451	T	C	0.0904573	-0.0111402	0.00355028	0.0017	-0.103742	0.0171782	6.03917	1.5488e-09	0.107384	0.107383	0.0385658	0.00536232	0.411788	12	1	0.0614328
UK Biobank (UKBB) APOB	ENSG00000187778	10445	MCRS1	rs80312011	12	49883593	G	A	0.0328032	0.00150963	0.00549274	0.780001	-0.115838	0.0191779	6.04018	1.5392e-09	-0.0130323	-0.0130322	0.0474663	0.783657	0.865965	20	1	0.917713
UK Biobank (UKBB) APOB	ENSG00000101003	9837	GINS1	rs6076343	20	25376663	C	T	0.49006	0.0137674	0.00207904	3.50026e-11	0.0503224	0.00832794	6.0426	1.51651e-09	0.273584	0.273584	0.0612926	8.06048e-06	0.0312373	20	0.113306	0.000352979
UK Biobank (UKBB) APOB	ENSG00000158815	8822	FGF17	rs113373756	8	21883515	C	A	0.0854871	0.00394044	0.00401757	0.33	-0.0969246	0.0160355	6.04438	1.4997e-09	-0.0406547	-0.0406547	0.0419926	0.332975	0.343375	13	1	0.660239
UK Biobank (UKBB) APOB	ENSG00000124802	9521	EEF1E1	rs9392959	6	8081495	G	A	0.256461	-0.0030515	0.00235721	0.2	-0.0597781	0.00988983	6.0444	1.4997e-09	0.0510471	0.0510471	0.0403269	0.205573	0.209227	19	1	0.531684
UK Biobank (UKBB) APOB	ENSG00000241566	28885	IGKV2D-24	rs2693240	2	90106490	C	A	0.0447316	0.000654941	0.00388721	0.87	0.319362	0.0528255	6.0456	1.4885e-09	0.00205078	0.00205078	0.0121765	0.866252	0.894614	9	1	0.95199
UK Biobank (UKBB) APOB	ENSG00000234750	729274	RPS2P53	rs6511782	19	12435357	C	A	0.16998	0.00184649	0.0027483	0.5	-0.169714	0.0280611	6.04802	1.4665e-09	-0.01088	-0.01088	0.0162934	0.504288	0.0178316	20	1	0.789308
UK Biobank (UKBB) APOB	ENSG00000141570	57332	CBX8	rs72847429	17	77908532	T	C	0.305169	-0.00106487	0.00224419	0.64	0.0774952	0.0128066	6.05119	1.4377e-09	-0.0137411	-0.0137411	0.029048	0.636178	0.080142	11	1	0.854867
UK Biobank (UKBB) APOB	ENSG00000163520	2199	FBLN2	rs12630573	3	13824605	A	T	0.292247	0.00134255	0.00221027	0.54	0.0514771	0.00850664	6.0514	1.4359e-09	0.0260805	0.0260805	0.0431527	0.545593	0.608027	20	1	0.809586
UK Biobank (UKBB) APOB	ENSG00000188825	100130581	LINC00910	rs34805917	17	41410622	T	G	0.0854871	-0.0026961	0.00377648	0.48	-0.112946	0.0186638	6.05161	1.4341e-09	0.0238707	0.0238707	0.033668	0.478323	0.167902	20	1	0.773184
UK Biobank (UKBB) APOB	ENSG00000215811	100129094	BTNL10	rs142374739	1	228694505	T	C	0.10835	0.00453015	0.00334429	0.18	0.201517	0.0332833	6.0546	1.4077e-09	0.0224802	0.0224803	0.0170059	0.186197	0.409432	12	1	0.509316
UK Biobank (UKBB) APOB	ENSG00000265787	284233	CYP4F35P	rs6505880	18	14205399	A	T	0.246521	0.00104765	0.0023694	0.66	-0.149899	0.0247529	6.05582	1.3972e-09	-0.00698904	-0.00698906	0.0158488	0.659224	0.370274	16	1	0.86532
UK Biobank (UKBB) APOB	ENSG00000214999	107985075	LOC107985075	rs73972664	17	7967246	G	C	0.0437376	-0.00354545	0.00464715	0.450001	-0.286043	0.0472268	6.05679	1.3886e-09	0.0123948	0.0123948	0.0163747	0.449081	0.272549	13	1	0.75083
UK Biobank (UKBB) APOB	ENSG00000179820	91663	MYADM	rs10405498	19	54393744	T	C	0.0149105	0.00956462	0.00897568	0.29	-0.176107	0.029075	6.05699	1.3868e-09	-0.0543114	-0.0543114	0.0517499	0.293949	0.425181	8	1	0.625041
UK Biobank (UKBB) APOB	ENSG00000139908	283629	TSSK4	rs34304067	14	24670758	G	C	0.105368	-0.00515663	0.00341783	0.13	0.0778069	0.0128449	6.05742	1.3834e-09	-0.0662747	-0.0662747	0.0452691	0.14319	0.414885	15	1	0.44919
UK Biobank (UKBB) APOB	ENSG00000175854	375757	SWI5	rs73672489	9	131055560	A	C	0.141153	-0.000120263	0.00316228	0.97	0.0808978	0.0133437	6.06262	1.3394e-09	-0.0014866	-0.0014866	0.0390906	0.969664	0.558882	20	1	0.987865
UK Biobank (UKBB) APOB	ENSG00000138660	55435	AP1AR	rs28565970	4	112872906	C	A	0.432406	0.000214536	0.00211315	0.92	-0.0514464	0.00848474	6.0634	1.3327e-09	-0.00417009	-0.00417009	0.0410805	0.919146	0.770236	20	1	0.972356
UK Biobank (UKBB) APOB	ENSG00000164626	8645	KCNK5	rs9470995	6	39153541	C	T	0.525845	-0.003572	0.00208488	0.0870001	-0.048273	0.00796136	6.06341	1.3327e-09	0.0739958	0.0739959	0.0448804	0.0992023	0.419569	20	1	0.375467
UK Biobank (UKBB) APOB	ENSG00000161681	50944	SHANK1	rs4801849	19	51210451	G	A	0.291252	0.00251967	0.00219138	0.25	-0.0547238	0.00902229	6.0654	1.3163e-09	-0.0460434	-0.0460434	0.0407576	0.258607	0.688621	11	1	0.592367
UK Biobank (UKBB) APOB	ENSG00000176428	155382	VPS37D	rs10246419	7	73121713	A	G	0.404573	0.0090696	0.00214783	2.39999e-05	-0.0753572	0.0124241	6.06541	1.3163e-09	-0.120355	-0.120355	0.034729	0.000529162	8.09496e-06	12	1	0.0110527
UK Biobank (UKBB) APOB	ENSG00000067955	865	CBFB	rs10500541	16	67392027	G	A	0.0308151	-0.0129915	0.00612326	0.0340001	-0.122367	0.0201693	6.06699	1.3032e-09	0.106168	0.106168	0.0530116	0.0452058	0.0203782	14	1	0.239977
UK Biobank (UKBB) APOB	ENSG00000132361	23277	CLUH	rs62069983	17	2631351	C	T	0.0695825	0.00344114	0.00387148	0.37	0.135884	0.0223884	6.06939	1.2839e-09	0.0253241	0.0253241	0.028795	0.37915	0.473362	5	1	0.698888
UK Biobank (UKBB) APOB	ENSG00000249709	163050	ZNF564	rs3745651	19	12692001	A	G	0.50994	-0.00383986	0.00204903	0.061	0.0814996	0.0134271	6.06978	1.2807e-09	-0.0471151	-0.0471151	0.0263126	0.0733589	0.146901	20	1	0.316516
UK Biobank (UKBB) APOB	ENSG00000104375	6788	STK3	rs10955187	8	99569408	T	G	0.331014	-0.00259323	0.00217718	0.23	0.0511369	0.00842148	6.0722	1.2617e-09	-0.0507115	-0.0507115	0.0433869	0.242476	0.0874063	20	1	0.572528
UK Biobank (UKBB) APOB	ENSG00000224470	342371	ATXN1L	rs10852506	16	71969945	C	T	0.415507	-0.00404804	0.00213767	0.0580003	0.0538324	0.00886364	6.0734	1.2523e-09	-0.0751971	-0.0751971	0.0415952	0.0706328	1.20198e-08	20	1	0.310083
UK Biobank (UKBB) APOB	ENSG00000171056	83595	SOX7	rs10903330	8	10673104	A	G	0.387674	0.00842565	0.00214315	8.40001e-05	0.0514536	0.0084714	6.0738	1.2492e-09	0.163752	0.163752	0.0496162	0.000965525	0.140857	20	1	0.0174228
UK Biobank (UKBB) APOB	ENSG00000071054	9448	MAP4K4	rs6733355	2	102338377	G	A	0.352883	0.00253434	0.00218382	0.25	0.0568665	0.00936137	6.07459	1.243e-09	0.0445665	0.0445665	0.0390971	0.254331	0.313117	20	1	0.587303
UK Biobank (UKBB) APOB	ENSG00000110693	55553	SOX6	rs34812104	11	16614554	T	G	0.194831	0.00700966	0.00270609	0.00959997	0.0620119	0.0102054	6.07638	1.2291e-09	0.113037	0.113037	0.0474379	0.0171793	0.0439583	20	1	0.136057
UK Biobank (UKBB) APOB	ENSG00000179456	10472	ZBTB18	rs1389622	1	244215864	A	G	0.22664	0.00120267	0.00253803	0.64	-0.0712286	0.0117214	6.0768	1.226e-09	-0.0168847	-0.0168846	0.0357403	0.636623	0.0716274	16	1	0.855137
UK Biobank (UKBB) APOB	ENSG00000148842	54805	CNNM2	rs11191521	10	104789475	G	T	0.0884692	0.00386831	0.00389769	0.32	-0.0833076	0.0137046	6.07881	1.2109e-09	-0.0464341	-0.046434	0.0474062	0.327336	0.128206	18	1	0.655183
UK Biobank (UKBB) APOB	ENSG00000253846	56106	PCDHGA10	rs251020	5	140895071	C	G	0.0447316	-0.0168748	0.00506489	0.000860003	0.125913	0.0207094	6.07999	1.2018e-09	-0.13402	-0.134019	0.0458688	0.0034802	0.853445	12	1	0.0450886
UK Biobank (UKBB) APOB	ENSG00000010379	6540	SLC6A13	rs111918306	12	359233	G	A	0.0417495	-0.00531869	0.0067973	0.429999	0.151006	0.024821	6.0838	1.1737e-09	-0.0352217	-0.0352218	0.0453843	0.437703	0.394062	4	1	0.742507
UK Biobank (UKBB) APOB	ENSG00000146802	64418	TMEM168	rs73195073	7	112459635	A	G	0.0238569	0.00843833	0.00706258	0.23	0.177739	0.0292027	6.08639	1.1548e-09	0.047476	0.0474759	0.040494	0.241029	0.190965	14	1	0.570972
UK Biobank (UKBB) APOB	ENSG00000131015	80328	ULBP2	rs60901916	6	150302890	G	T	0.217694	-0.00408252	0.0027469	0.14	-0.0972948	0.0159762	6.08998	1.1291e-09	0.0419603	0.0419603	0.0290613	0.14878	0.239167	13	1	0.458741
UK Biobank (UKBB) APOB	ENSG00000112742	7272	TTK	rs7745127	6	80760668	T	C	0.436382	-0.0030929	0.00210196	0.14	0.0487087	0.00799605	6.0916	1.1179e-09	-0.0634979	-0.0634979	0.0443948	0.152631	0.422812	20	1	0.464501
UK Biobank (UKBB) APOB	ENSG00000204178	55219	MACO1	rs2478025	1	25635336	C	G	0.229622	0.0243043	0.0027542	1.10002e-18	0.0785154	0.0128836	6.09421	1.0999e-09	0.309548	0.309548	0.0617295	5.31452e-07	0.00334445	16	0.00747062	3.50733e-05
UK Biobank (UKBB) APOB	ENSG00000173821	57674	RNF213	rs8070920	17	78274186	G	A	0.314115	0.00305446	0.0022095	0.17	0.0566092	0.00928782	6.09499	1.0944e-09	0.053957	0.0539569	0.0400221	0.177601	0.400172	20	1	0.497384
UK Biobank (UKBB) APOB	ENSG00000096080	55168	MRPS18A	rs75886301	6	43571195	C	T	0.027833	0.00287612	0.00789838	0.719999	0.194543	0.0319143	6.09579	1.0889e-09	0.014784	0.014784	0.040672	0.716237	0.2905	6	1	0.890853
UK Biobank (UKBB) APOB	ENSG00000249592	100129917	LOC100129917	rs936552	4	766838	C	G	0.304175	-0.00135756	0.00223522	0.54	0.061328	0.01006	6.09622	1.0862e-09	-0.0221361	-0.0221361	0.0366274	0.545606	0.526034	20	1	0.809586
UK Biobank (UKBB) APOB	ENSG00000110400	5818	NECTIN1	rs11217374	11	119520730	G	A	0.435388	0.00228531	0.00216531	0.29	-0.0564693	0.00926272	6.09641	1.0848e-09	-0.04047	-0.04047	0.0389153	0.298363	0.497103	20	1	0.629554
UK Biobank (UKBB) APOB	ENSG00000110848	969	CD69	rs7310410	12	10057441	T	A	0.672962	0.000511774	0.00222907	0.82	-0.0512868	0.00840989	6.09839	1.0714e-09	-0.00997867	-0.00997867	0.0434936	0.818536	0.22297	14	1	0.930616
UK Biobank (UKBB) APOB	ENSG00000112561	7942	TFEB	rs9471632	6	41680666	C	T	0.455268	-0.000474515	0.00208144	0.82	0.0485634	0.00795886	6.1018	1.0488e-09	-0.00977104	-0.00977105	0.0428902	0.81979	0.34019	20	1	0.931215
UK Biobank (UKBB) APOB	ENSG00000256069	3	A2MP1	rs118021813	12	10042176	C	T	0.0536779	-0.0135589	0.00496539	0.00629999	-0.298159	0.048861	6.10219	1.0462e-09	0.0454754	0.0454754	0.0182449	0.0126847	0.246583	10	1	0.109999
UK Biobank (UKBB) APOB	ENSG00000185774	80333	KCNIP4	rs55874299	4	20693554	C	T	0.464215	-0.00169643	0.00209668	0.42	0.0495451	0.00811816	6.103	1.041e-09	-0.0342401	-0.0342401	0.0426889	0.422504	0.931342	17	1	0.731241
UK Biobank (UKBB) APOB	ENSG00000137404	11270	NRM	rs139383941	6	30937200	C	T	0.0149105	0.0102865	0.0135279	0.450001	0.327138	0.0535993	6.1034	1.0384e-09	0.0314439	0.031444	0.041672	0.450514	0.00325764	3	1	0.751962
UK Biobank (UKBB) APOB	ENSG00000082516	25929	GEMIN5	rs1390600	5	154384631	G	A	0.0208748	-0.00265185	0.00857309	0.760001	0.182116	0.0298346	6.10419	1.0332e-09	-0.0145613	-0.0145613	0.0471353	0.757378	0.385499	7	1	0.908895
UK Biobank (UKBB) APOB	ENSG00000180846	255193	CSNK1G2-AS1	rs7258750	19	1971811	T	C	0.384692	0.00170363	0.00211374	0.42	0.0696944	0.0114118	6.10722	1.0139e-09	0.0244443	0.0244443	0.0305917	0.424261	0.663159	20	1	0.732248
UK Biobank (UKBB) APOB	ENSG00000137992	1629	DBT	rs12752322	1	100981361	T	C	0.0188867	0.00983173	0.00744926	0.19	0.160788	0.026319	6.1092	1.0013e-09	0.0611472	0.061147	0.0473984	0.197028	0.104339	13	1	0.522842
UK Biobank (UKBB) APOB	ENSG00000140675	6524	SLC5A2	rs6565236	16	31517648	T	A	0.258449	0.00248456	0.00231319	0.28	0.0565541	0.00925357	6.1116	9.8637e-10	0.0439324	0.0439324	0.0415291	0.290114	0.892869	20	1	0.622701
UK Biobank (UKBB) APOB	ENSG00000170088	201931	TMEM192	rs10084778	4	166010726	C	A	0.0785288	-0.00201249	0.00384165	0.6	-0.0878253	0.0143651	6.1138	9.7286e-10	0.0229147	0.0229147	0.0439022	0.601706	0.965105	12	1	0.836368
UK Biobank (UKBB) APOB	ENSG00000086475	22929	SEPHS1	rs17512962	10	13169066	A	G	0.275348	0.00304048	0.00229722	0.19	-0.08168	0.0133599	6.11382	9.7286e-10	-0.0372243	-0.0372243	0.0287761	0.19581	0.15442	13	1	0.521233
UK Biobank (UKBB) APOB	ENSG00000139289	22822	PHLDA1	rs10862168	12	76960803	G	A	0.132207	0.000443035	0.00314202	0.89	0.0694685	0.0113559	6.11739	9.51139e-10	0.00637749	0.00637749	0.0452414	0.887897	0.218191	10	1	0.960238
UK Biobank (UKBB) APOB	ENSG00000204421	80740	LY6G6C	rs3117572	6	31717692	A	G	0.156064	-0.00933417	0.00263724	0.0004	0.112507	0.0183901	6.1178	9.48758e-10	-0.0829652	-0.0829652	0.0270808	0.00218684	0.141501	20	1	0.0320212
UK Biobank (UKBB) APOB	ENSG00000188039	284434	NWD1	rs12983498	19	16842740	G	A	0.358847	-0.00136667	0.00221336	0.54	-0.0817613	0.0133641	6.11798	9.47571e-10	0.0167154	0.0167154	0.0272085	0.538989	0.362363	15	1	0.806373
UK Biobank (UKBB) APOB	ENSG00000137776	79811	SLTM	rs2124203	15	59179264	A	G	0.05666	-0.00395013	0.00415784	0.34	0.104775	0.0171235	6.11878	9.42829e-10	-0.0377011	-0.037701	0.0401589	0.347836	0.925342	17	1	0.673396
UK Biobank (UKBB) APOB	ENSG00000102678	2254	FGF9	rs2798259	13	22190518	A	T	0.435388	0.00230769	0.00210939	0.27	0.0493051	0.00804955	6.1252	9.05701e-10	0.0468043	0.0468043	0.0434594	0.281496	0.599113	12	1	0.616449
UK Biobank (UKBB) APOB	ENSG00000139146	58516	SINHCAF	rs2374000	12	31420306	T	C	0.254473	0.000496061	0.00243607	0.84	-0.0868065	0.014172	6.12521	9.05699e-10	-0.00571456	-0.00571456	0.0280787	0.838729	0.985573	15	1	0.941226
UK Biobank (UKBB) APOB	ENSG00000245317	100996419	LOC100996419	rs1060271	5	179264132	G	T	0.0377734	-0.00930598	0.00608957	0.13	0.189212	0.0308878	6.12578	9.02292e-10	-0.0491828	-0.0491827	0.0331701	0.138143	0.225748	7	1	0.442991
UK Biobank (UKBB) APOB	ENSG00000134508	91768	CABLES1	rs4800451	18	20716805	C	T	0.276342	-0.0034536	0.00239171	0.15	-0.0561283	0.00916201	6.1262	9.0003e-10	0.0615305	0.0615305	0.0437792	0.159881	0.0637034	13	1	0.475147
UK Biobank (UKBB) APOB	ENSG00000171490	26156	RSL1D1	rs28880613	16	12018374	G	A	0.0308151	0.0106895	0.00846127	0.21	-0.169678	0.0276944	6.1268	8.9664e-10	-0.0629987	-0.0629988	0.0509158	0.215971	0.491498	5	1	0.544701
UK Biobank (UKBB) APOB	ENSG00000163528	131474	CHCHD4	rs9856296	3	14155453	C	T	0.248509	-0.0048279	0.0022763	0.0340001	-0.0799847	0.0130527	6.12783	8.9102e-10	0.0603603	0.0603603	0.0301157	0.0450398	0.0227254	20	1	0.239457
UK Biobank (UKBB) APOB	ENSG00000169758	123591	TMEM266	rs11636851	15	76550973	T	C	0.267396	-0.000566096	0.00234737	0.81	-0.055987	0.00913507	6.1288	8.8544e-10	0.0101112	0.0101112	0.0419595	0.809574	0.160682	20	1	0.927316
UK Biobank (UKBB) APOB	ENSG00000123064	79039	DDX54	rs1043845	12	113629949	C	T	0.291252	0.00544257	0.00226752	0.016	-0.0516673	0.00842997	6.129	8.84329e-10	-0.105339	-0.105339	0.0471323	0.0254201	0.260857	10	1	0.17166
UK Biobank (UKBB) APOB	ENSG00000100324	10454	TAB1	rs470080	22	39712368	C	T	0.475149	-0.0028548	0.00208399	0.17	-0.0492604	0.00803596	6.13	8.7879e-10	0.0579532	0.0579532	0.043349	0.181256	0.40514	20	1	0.50306
UK Biobank (UKBB) APOB	ENSG00000132466	26057	ANKRD17	rs11724514	4	74100153	T	G	0.415507	-0.00658122	0.00210703	0.00179999	0.0498227	0.0081261	6.13119	8.72188e-10	-0.132093	-0.132093	0.0474621	0.00538386	0.12095	13	1	0.0615793
UK Biobank (UKBB) APOB	ENSG00000147535	84513	PLPP5	rs112537273	8	38248306	C	T	0.237575	0.00304576	0.00246708	0.22	0.0599025	0.00976916	6.1318	8.68898e-10	0.0508453	0.0508453	0.0420114	0.226174	0.507289	11	1	0.553118
UK Biobank (UKBB) APOB	ENSG00000213693	729799	SEC14L1P1	rs12789396	11	43897722	G	C	0.026839	0.00078327	0.00586578	0.89	-0.188154	0.030681	6.13259	8.64539e-10	-0.00416292	-0.00416292	0.0311828	0.893798	0.792921	3	1	0.962435
UK Biobank (UKBB) APOB	ENSG00000233337	106480360	UBE2FP3	rs1264897	1	111993224	T	C	0.398608	-0.00412947	0.0021082	0.05	0.127859	0.0208478	6.13297	8.6237e-10	-0.0322971	-0.032297	0.017309	0.0620539	0.944424	20	1	0.291101
UK Biobank (UKBB) APOB	ENSG00000162613	8880	FUBP1	rs113280262	1	78429215	G	A	0.0397614	-0.0148236	0.00639928	0.021	0.155202	0.0253002	6.13442	8.5481e-10	-0.0955117	-0.0955118	0.0440738	0.0302281	0.760992	20	1	0.189695
UK Biobank (UKBB) APOB	ENSG00000226321	728763	CROCC2	rs10173220	2	241896909	G	A	0.358847	-0.00116941	0.00215349	0.59	0.0595107	0.00970084	6.13459	8.53739e-10	-0.0196504	-0.0196504	0.0363281	0.588566	0.359701	17	1	0.829882
UK Biobank (UKBB) APOB	ENSG00000116649	6723	SRM	rs114695938	1	11330784	A	G	0.0208748	-0.00586446	0.00778122	0.450001	0.170168	0.0277218	6.13842	8.33572e-10	-0.0344628	-0.0344629	0.0460702	0.454429	0.686209	19	1	0.754823
UK Biobank (UKBB) APOB	ENSG00000228985	28523	TRDD3	rs72692637	14	22943133	T	C	0.055666	-0.0104967	0.00501515	0.0359998	-0.33463	0.0545089	6.139	8.30432e-10	0.0313681	0.0313681	0.0158342	0.0475881	0.225176	7	1	0.247206
UK Biobank (UKBB) APOB	ENSG00000128626	6183	MRPS12	rs12977011	19	39413162	T	C	0.264414	-0.00287282	0.00230915	0.21	-0.0614982	0.0100082	6.14478	8.00639e-10	0.0467139	0.0467139	0.0383101	0.222707	0.0582652	11	1	0.550484
UK Biobank (UKBB) APOB	ENSG00000254887	100505622	POU2F2-AS1	rs76335122	19	42594894	G	T	0.109344	0.00751244	0.00318349	0.0179999	-0.18455	0.0300287	6.14579	7.9561e-10	-0.0407068	-0.0407067	0.0184779	0.027595	0.607912	16	1	0.18042
UK Biobank (UKBB) APOB	ENSG00000225225	100874449	ARL2BPP10	rs467924	22	18583894	A	C	0.0735586	-0.000724512	0.00394054	0.85	-0.272825	0.0443892	6.1462	7.93611e-10	0.00265559	0.00265559	0.0144499	0.854187	0.300312	7	1	0.947514
UK Biobank (UKBB) APOB	ENSG00000188157	375790	AGRN	rs2710869	1	938116	T	G	0.0427435	0.0047366	0.00562932	0.4	-0.236801	0.0385267	6.14641	7.92609e-10	-0.0200024	-0.0200025	0.0239941	0.404483	0.906676	10	1	0.717092
UK Biobank (UKBB) APOB	ENSG00000182185	5890	RAD51B	rs114721032	14	69052148	T	C	0.0208748	-0.00623749	0.00636052	0.33	0.175893	0.0286153	6.14682	7.9062e-10	-0.0354618	-0.0354619	0.0366187	0.33284	0.407156	5	1	0.660239
UK Biobank (UKBB) APOB	ENSG00000230002	100874291	ALMS1-IT1	rs11899517	2	73573261	G	A	0.296223	0.00330453	0.00223994	0.14	0.126385	0.0205538	6.14898	7.79729e-10	0.0261465	0.0261465	0.0182261	0.151411	0.690674	20	1	0.462657
UK Biobank (UKBB) APOB	ENSG00000120992	10434	LYPLA1	rs10102905	8	54875015	C	T	0.0238569	-0.00728849	0.00700629	0.3	-0.359759	0.0584518	6.1548	7.51719e-10	0.0202594	0.0202594	0.0197512	0.305019	0.582501	14	1	0.635867
UK Biobank (UKBB) APOB	ENSG00000140398	79661	NEIL1	rs11853141	15	75632867	T	C	0.435388	0.000155699	0.0021012	0.94	-0.053606	0.00870906	6.1552	7.4983e-10	-0.00290451	-0.00290451	0.0392	0.940935	0.781448	16	1	0.979113
UK Biobank (UKBB) APOB	ENSG00000073792	10644	IGF2BP2	rs76838128	3	185519964	C	T	0.0129225	-0.0127055	0.00980576	0.2	-0.353077	0.0573586	6.15561	7.47941e-10	0.0359851	0.0359851	0.0283809	0.204822	0.839315	4	1	0.530529
UK Biobank (UKBB) APOB	ENSG00000168993	10815	CPLX1	rs34163945	4	795568	T	C	0.134195	0.00511409	0.00311488	0.1	-0.0763032	0.0123885	6.1592	7.31129e-10	-0.0670233	-0.0670233	0.0422479	0.112642	0.663511	20	1	0.400597
UK Biobank (UKBB) APOB	ENSG00000242580	28891	IGKV1D-43	rs842154	2	90258768	T	C	0.167992	0.000218459	0.0027675	0.94	-0.211996	0.0344149	6.16001	7.27449e-10	-0.00103049	-0.00103049	0.0130556	0.937088	0.439951	6	1	0.978018
UK Biobank (UKBB) APOB	ENSG00000106636	10652	YKT6	rs77888691	7	44231570	G	T	0.0775348	0.00117814	0.00462442	0.8	0.0973056	0.0157959	6.16018	7.26531e-10	0.0121076	0.0121076	0.0475653	0.799073	0.0364724	4	1	0.923731
UK Biobank (UKBB) APOB	ENSG00000225535	102724386	LINC01393	rs6466505	7	114623566	G	A	0.416501	-6.38337e-05	0.00209651	0.98	0.0898243	0.0145795	6.161	7.2287e-10	-0.000710651	-0.000710651	0.0233404	0.97571	0.888497	20	1	0.990445
UK Biobank (UKBB) APOB	ENSG00000211891	3497	IGHE	rs74091284	14	106072673	C	G	0.0387674	-0.0140845	0.00633528	0.0259998	0.25352	0.0411331	6.16341	7.11991e-10	-0.0555558	-0.0555558	0.0265653	0.0365016	0.207824	13	1	0.213793
UK Biobank (UKBB) APOB	ENSG00000170345	2353	FOS	rs7149592	14	75723668	T	C	0.152087	0.00189624	0.0027571	0.49	0.0657276	0.0106576	6.1672	6.951e-10	0.02885	0.02885	0.0422074	0.494273	0.339772	13	1	0.783049
UK Biobank (UKBB) APOB	ENSG00000140350	8125	ANP32A	rs72750358	15	69033582	C	T	0.461233	-0.00108324	0.00211212	0.61	0.073335	0.0118857	6.17002	6.82899e-10	-0.0147711	-0.0147711	0.0289003	0.609277	0.0876646	9	1	0.840799
UK Biobank (UKBB) APOB	ENSG00000143614	57459	GATAD2B	rs6427310	1	153815770	T	C	0.187873	-0.0067846	0.00270548	0.012	-0.0947254	0.0153511	6.17059	6.8031e-10	0.0716239	0.0716239	0.0308298	0.0201683	0.469676	17	1	0.15064
UK Biobank (UKBB) APOB	ENSG00000168003	6520	SLC3A2	rs2507820	11	62661158	G	A	0.243539	-0.00423138	0.00243437	0.0819993	0.0593846	0.00961881	6.1738	6.66681e-10	-0.0712538	-0.0712538	0.042587	0.0943005	0.0171214	20	1	0.365707
UK Biobank (UKBB) APOB	ENSG00000123374	1017	CDK2	rs75639074	12	56367901	G	C	0.0675944	-0.00730868	0.00432893	0.0909997	0.113864	0.0184395	6.175	6.61629e-10	-0.0641878	-0.0641879	0.0394139	0.103406	0.428635	16	1	0.382417
UK Biobank (UKBB) APOB	ENSG00000224097	401127	LOC401127	rs11550000	4	39460352	G	C	0.202783	0.00558552	0.00251277	0.0259998	-0.0752706	0.0121888	6.17539	6.59961e-10	-0.0742059	-0.0742058	0.03548	0.0364845	0.0360526	20	1	0.213782
UK Biobank (UKBB) APOB	ENSG00000135931	80210	ARMC9	rs12621567	2	232118813	C	T	0.322068	-0.00295813	0.00230115	0.2	0.0598138	0.00968393	6.1766	6.54969e-10	-0.0494556	-0.0494557	0.0392963	0.208199	0.0323413	20	1	0.534911
UK Biobank (UKBB) APOB	ENSG00000101162	81027	TUBB1	rs34524896	20	57594684	T	C	0.0477137	0.00024381	0.00487483	0.96	-0.103512	0.0167561	6.17757	6.50832e-10	-0.00235538	-0.00235537	0.0470957	0.960113	0.297244	3	1	0.986034
UK Biobank (UKBB) APOB	ENSG00000229196	100128325	LOC100128325	rs11761794	7	129785510	G	A	0.269384	-0.00299187	0.00233928	0.2	-0.115075	0.0186254	6.17839	6.4754e-10	0.0259993	0.0259992	0.0207592	0.210418	0.477719	20	1	0.537789
UK Biobank (UKBB) APOB	ENSG00000204344	8859	STK19	rs16867582	6	31782617	A	C	0.026839	0.00368866	0.00721224	0.61	-0.239904	0.0387969	6.18359	6.26562e-10	-0.0153756	-0.0153755	0.0301656	0.610259	0.0223005	20	1	0.840799
UK Biobank (UKBB) APOB	ENSG00000173846	1263	PLK3	rs114017043	1	45262534	A	G	0.16998	0.0139921	0.00278904	5.30005e-07	0.0666362	0.0107717	6.18623	6.16321e-10	0.209977	0.209978	0.0538882	9.75771e-05	0.302362	10	1	0.00282862
UK Biobank (UKBB) APOB	ENSG00000226629	147093	LINC00974	rs78439163	17	39706385	T	C	0.0109344	-0.00920198	0.0122322	0.450001	1.55747	0.251741	6.1868	6.13982e-10	-0.00590829	-0.00590828	0.00791173	0.455199	0.918064	3	1	0.754907
UK Biobank (UKBB) APOB	ENSG00000135164	9988	DMTF1	rs6964225	7	86775235	A	G	0.136183	0.00114504	0.00279471	0.68	-0.0680297	0.0109888	6.19082	5.98602e-10	-0.0168315	-0.0168315	0.0411706	0.68267	0.930493	20	1	0.875974
UK Biobank (UKBB) APOB	ENSG00000006555	55001	TTC22	rs1147985	1	55264391	T	C	0.294235	0.000302174	0.00236131	0.9	0.0699751	0.0112972	6.19402	5.8656e-10	0.00431831	0.00431831	0.0337522	0.898195	0.0237359	20	1	0.963664
UK Biobank (UKBB) APOB	ENSG00000115091	10096	ACTR3	rs10182655	2	114738509	T	C	0.083499	0.000731773	0.00326426	0.82	0.11365	0.0183449	6.19518	5.82109e-10	0.00643883	0.0064388	0.0287407	0.822733	0.592921	20	1	0.932449
UK Biobank (UKBB) APOB	ENSG00000204323	643008	SMIM5	rs707707	17	73669521	A	G	0.364811	-0.00515308	0.00219236	0.0189998	-0.0578544	0.00933588	6.19699	5.75501e-10	0.0890698	0.0890698	0.0405287	0.0279706	0.23904	16	1	0.181856
UK Biobank (UKBB) APOB	ENSG00000095464	5146	PDE6C	rs11187583	10	95441272	A	G	0.119284	-0.00586989	0.00331094	0.0759994	0.0911799	0.0147131	6.19719	5.7476e-10	-0.064377	-0.064377	0.0377689	0.0882876	0.459589	13	1	0.353578
UK Biobank (UKBB) APOB	ENSG00000181038	124512	METTL23	rs8071014	17	74721259	G	T	0.084493	-0.000953865	0.00415126	0.82	-0.108365	0.0174697	6.20303	5.5397e-10	0.00880233	0.00880237	0.0383346	0.818387	0.865165	20	1	0.930616
UK Biobank (UKBB) APOB	ENSG00000226419	100506392	SLC16A1-AS1	rs6670866	1	113428827	A	G	0.424453	0.00144335	0.00210081	0.49	0.120109	0.0193619	6.20337	5.5256e-10	0.012017	0.012017	0.0175977	0.49469	0.256071	14	1	0.783286
UK Biobank (UKBB) APOB	ENSG00000270170	152217	NCBP2AS2	rs7433167	3	196595429	A	T	0.256461	-0.00421462	0.00220001	0.0549997	-0.133158	0.0214633	6.20399	5.5046e-10	0.0316513	0.0316513	0.0172915	0.0671831	0.137343	20	1	0.301947
UK Biobank (UKBB) APOB	ENSG00000138378	6775	STAT4	rs16833249	2	191948272	C	T	0.412525	-0.000825132	0.00213087	0.7	-0.0553987	0.00892894	6.2044	5.49059e-10	0.0148944	0.0148944	0.0385391	0.699144	0.181928	20	1	0.883856
UK Biobank (UKBB) APOB	ENSG00000198824	283489	CHAMP1	rs7330717	13	114948574	T	C	0.399602	-0.00285022	0.0021722	0.19	-0.0580506	0.00935606	6.2046	5.48361e-10	0.0490989	0.0490989	0.0382467	0.199232	0.57102	20	1	0.525498
UK Biobank (UKBB) APOB	ENSG00000188818	79844	ZDHHC11	rs56123360	5	760502	G	A	0.0785288	0.0044612	0.00511611	0.38	0.194031	0.03126	6.20701	5.40059e-10	0.0229922	0.0229922	0.0266264	0.387856	0.790022	7	1	0.706597
UK Biobank (UKBB) APOB	ENSG00000258659	53840	TRIM34	rs10838482	11	5667082	T	A	0.0477137	0.00811001	0.00552239	0.14	0.13431	0.0216377	6.20722	5.3937e-10	0.0603828	0.060383	0.042252	0.152971	0.108316	6	1	0.464531
UK Biobank (UKBB) APOB	ENSG00000178803	646023	ADORA2A-AS1	rs1041750	22	24847606	T	A	0.389662	0.00306658	0.00212992	0.15	-0.0600896	0.00967876	6.2084	5.3527e-10	-0.0510335	-0.0510334	0.0363864	0.160753	0.616705	14	1	0.476598
UK Biobank (UKBB) APOB	ENSG00000106351	3268	AGFG2	rs79803051	7	100186424	T	C	0.0646123	0.0200425	0.00515533	0.0001	0.134782	0.0217096	6.20841	5.35271e-10	0.148703	0.148704	0.0451301	0.00098422	0.142892	20	1	0.0176244
UK Biobank (UKBB) APOB	ENSG00000129654	2302	FOXJ1	rs141765593	17	74366980	C	T	0.0347913	0.00493247	0.00762532	0.52	-0.190407	0.0306584	6.2106	5.2783e-10	-0.0259049	-0.0259049	0.0402642	0.519981	0.326198	12	1	0.796835
UK Biobank (UKBB) APOB	ENSG00000259384	2688	GH1	rs2282677	17	61986539	C	T	0.419483	0.0042679	0.00212339	0.0439997	-0.0823701	0.0132624	6.2108	5.27159e-10	-0.0518137	-0.0518137	0.027095	0.0558376	0.922224	20	1	0.273012
UK Biobank (UKBB) APOB	ENSG00000185670	79842	ZBTB3	rs78456314	11	62608867	G	A	0.0427435	0.0105727	0.00503076	0.0359998	0.112898	0.0181654	6.215	5.13251e-10	0.0936482	0.0936485	0.047039	0.0464955	0.218461	12	1	0.244664
UK Biobank (UKBB) APOB	ENSG00000245719	101929076	LOC101929076	rs80070513	15	68140156	A	G	0.107356	-0.00394135	0.00349681	0.26	0.192483	0.0309607	6.21701	5.0675e-10	-0.0204764	-0.0204764	0.018463	0.267409	0.820109	20	1	0.600859
UK Biobank (UKBB) APOB	ENSG00000198408	10724	OGA	rs61873640	10	103793427	G	A	0.125249	0.0125718	0.00330975	0.00015	0.0771057	0.0123964	6.22001	4.97149e-10	0.163046	0.163046	0.0502959	0.00118801	0.000161017	20	1	0.0202915
UK Biobank (UKBB) APOB	ENSG00000130643	50632	CALY	rs28445771	10	135164484	C	A	0.0636183	-0.00140446	0.00455806	0.760001	0.152778	0.0245474	6.2238	4.8526e-10	-0.00919282	-0.00919281	0.0298711	0.758273	0.593524	20	1	0.909055
UK Biobank (UKBB) APOB	ENSG00000085999	8438	RAD54L	rs6662982	1	46877180	A	G	0.285288	0.00254139	0.00225095	0.26	-0.0537928	0.00864308	6.2238	4.8526e-10	-0.0472441	-0.0472441	0.0425278	0.266612	0.344807	20	1	0.600175
UK Biobank (UKBB) APOB	ENSG00000157764	673	BRAF	rs1044927	7	140702682	C	T	0.204771	0.00163458	0.0025296	0.52	0.0883164	0.0141878	6.22481	4.82171e-10	0.0185082	0.0185082	0.0287964	0.520401	0.107248	20	1	0.796991
UK Biobank (UKBB) APOB	ENSG00000211890	3494	IGHA2	rs35921705	14	105969112	C	T	0.253479	0.00299855	0.00243111	0.22	-0.113527	0.0182302	6.22741	4.74239e-10	-0.0264127	-0.0264127	0.0218304	0.226315	0.504278	15	1	0.553179
UK Biobank (UKBB) APOB	ENSG00000144591	29926	GMPPA	rs73087238	2	220368441	T	C	0.0586481	-0.00183333	0.00389133	0.64	0.102886	0.0165193	6.22823	4.7182e-10	-0.017819	-0.0178191	0.0379299	0.638505	0.996067	12	1	0.855839
UK Biobank (UKBB) APOB	ENSG00000181773	2827	GPR3	rs2474287	1	27705565	T	G	0.132207	0.00759811	0.00368387	0.0389996	-0.0827778	0.0132904	6.22839	4.7122e-10	-0.0917892	-0.0917892	0.0468798	0.0502334	0.0619921	20	1	0.255013
UK Biobank (UKBB) APOB	ENSG00000116285	54206	ERRFI1	rs7532413	1	8056453	A	G	0.407555	0.0030002	0.00209827	0.15	0.0503458	0.00808093	6.2302	4.6584e-10	0.0595919	0.0595919	0.0427607	0.163434	0.0039872	20	1	0.480124
UK Biobank (UKBB) APOB	ENSG00000147854	115426	UHRF2	rs73400516	9	6284249	A	T	0.0337972	0.000397196	0.00626506	0.95	0.150701	0.0241864	6.23082	4.64061e-10	0.00263566	0.00263566	0.041575	0.949452	0.892413	20	1	0.982686
UK Biobank (UKBB) APOB	ENSG00000123384	4035	LRP1	rs55909821	12	57430321	T	C	0.0606362	-0.000227649	0.00428923	0.96	0.111336	0.017867	6.23138	4.6229e-10	-0.0020447	-0.0020447	0.0385264	0.957674	0.401645	4	1	0.985074
UK Biobank (UKBB) APOB	ENSG00000151687	150709	ANKAR	rs4667304	2	190587103	T	C	0.0437376	-0.002663	0.00474837	0.57	0.110981	0.0178037	6.23359	4.55841e-10	-0.0239951	-0.0239951	0.0429583	0.576457	0.275515	11	1	0.824346
UK Biobank (UKBB) APOB	ENSG00000174173	54931	TRMT10C	rs9825208	3	101274807	T	G	0.436382	-0.000278667	0.00209912	0.89	-0.0552841	0.00886845	6.2338	4.5525e-10	0.00504064	0.00504063	0.0379783	0.894412	0.425153	20	1	0.962537
UK Biobank (UKBB) APOB	ENSG00000108561	708	C1QBP	rs77851364	17	5407269	T	C	0.0596421	-0.00562713	0.00483807	0.24	-0.114682	0.0183962	6.234	4.5467e-10	0.0490672	0.0490673	0.0429148	0.252887	0.0266854	20	1	0.586898
UK Biobank (UKBB) APOB	ENSG00000100122	1414	CRYBB1	rs2301441	22	26997730	T	A	0.190855	0.00290451	0.00265913	0.27	-0.0628268	0.0100739	6.23659	4.47181e-10	-0.0462304	-0.0462304	0.042969	0.281971	0.423254	13	1	0.616601
UK Biobank (UKBB) APOB	ENSG00000125970	22913	RALY	rs819168	20	32903845	T	G	0.0735586	-0.000633542	0.00426321	0.88	-0.0914518	0.0146619	6.23738	4.449e-10	0.00692761	0.0069276	0.0466302	0.881897	0.326605	20	1	0.957432
UK Biobank (UKBB) APOB	ENSG00000163106	27306	HPGDS	rs114711142	4	95298243	C	T	0.0238569	-0.00444062	0.00570912	0.44	0.146576	0.023498	6.23781	4.4377e-10	-0.0302957	-0.0302957	0.0392515	0.440213	0.609527	9	1	0.744289
UK Biobank (UKBB) APOB	ENSG00000104691	7993	UBXN8	rs1002149	8	30585738	T	G	0.156064	-0.000546543	0.00281759	0.85	0.0640968	0.0102755	6.23783	4.43771e-10	-0.00852684	-0.00852684	0.0439796	0.846269	0.903226	20	1	0.944202
UK Biobank (UKBB) APOB	ENSG00000198585	131870	NUDT16	rs72995220	3	131106031	T	G	0.147117	0.000409517	0.00283105	0.88	0.0666066	0.0106772	6.23821	4.42629e-10	0.00614829	0.00614829	0.0425155	0.885016	0.754054	15	1	0.958851
UK Biobank (UKBB) APOB	ENSG00000161180	164592	CCDC116	rs7445	22	21977047	T	C	0.193837	-0.00451711	0.00263934	0.0870001	-0.0619832	0.00993226	6.24059	4.35899e-10	0.0728764	0.0728763	0.0441538	0.0988383	0.178871	16	1	0.374999
UK Biobank (UKBB) APOB	ENSG00000162191	51035	UBXN1	rs10897288	11	62386472	A	T	0.306163	0.00673901	0.00229141	0.00329997	0.0600361	0.00961994	6.2408	4.3534e-10	0.112249	0.112249	0.042193	0.00780524	0.446428	16	1	0.0795636
UK Biobank (UKBB) APOB	ENSG00000104856	5971	RELB	rs8111826	19	45557218	G	A	0.50497	-0.0199638	0.00205369	2.49977e-22	-0.0495601	0.00794054	6.2414	4.33669e-10	0.40282	0.40282	0.0766978	1.50422e-07	6.36087e-10	8	0.00211448	1.14296e-05
UK Biobank (UKBB) APOB	ENSG00000149136	6749	SSRP1	rs1939488	11	57062509	G	T	0.0447316	0.00246008	0.00503697	0.630001	-0.111164	0.0178091	6.24198	4.32011e-10	-0.0221302	-0.0221301	0.0454495	0.626317	0.496388	16	1	0.850724
UK Biobank (UKBB) APOB	ENSG00000114993	6242	RTKN	rs7556852	2	74669515	T	G	0.176938	0.00176546	0.00268818	0.51	0.0673467	0.0107841	6.245	4.23799e-10	0.0262145	0.0262145	0.0401356	0.513661	0.20198	20	1	0.793727
UK Biobank (UKBB) APOB	ENSG00000122877	1959	EGR2	rs7068361	10	64408367	C	T	0.428429	-0.00125953	0.00210047	0.55	-0.0747499	0.0119627	6.24858	4.1415e-10	0.0168499	0.0168499	0.0282291	0.550574	0.288069	20	1	0.811485
UK Biobank (UKBB) APOB	ENSG00000171606	10782	ZNF274	rs8108493	19	58730489	G	A	0.0228628	0.0077389	0.00731122	0.29	-0.19974	0.0319635	6.249	4.13089e-10	-0.0387449	-0.0387448	0.0371251	0.296656	0.901855	7	1	0.628027
UK Biobank (UKBB) APOB	ENSG00000108506	57508	INTS2	rs62070676	17	60142971	A	G	0.362823	-0.00332127	0.00217435	0.13	-0.0520392	0.00831935	6.2552	3.9701e-10	0.0638225	0.0638224	0.0430106	0.137842	0.0532144	20	1	0.442586
UK Biobank (UKBB) APOB	ENSG00000204186	57683	ZDBF2	rs55739749	2	207159104	C	A	0.424453	-0.000728367	0.00207965	0.73	-0.0555803	0.0088829	6.257	3.9245e-10	0.0131048	0.0131048	0.0374756	0.726573	0.510972	20	1	0.89585
UK Biobank (UKBB) APOB	ENSG00000169410	5780	PTPN9	rs9944207	15	75912889	T	A	0.282306	-0.00202976	0.00239	0.4	0.0576434	0.0092088	6.2596	3.8597e-10	-0.0352124	-0.0352124	0.0418417	0.400033	0.685512	20	1	0.714157
UK Biobank (UKBB) APOB	ENSG00000132423	51805	COQ3	rs17059591	6	99920024	A	T	0.0675944	0.00385075	0.00456142	0.4	0.107648	0.0171886	6.26276	3.78131e-10	0.0357717	0.0357715	0.0427565	0.402799	0.233347	20	1	0.71573
UK Biobank (UKBB) APOB	ENSG00000198858	91300	R3HDM4	rs350145	19	929186	A	G	0.146123	0.000513241	0.00292184	0.86	-0.108631	0.0173394	6.26498	3.72829e-10	-0.00472463	-0.00472461	0.0269074	0.860618	0.589959	5	1	0.949808
UK Biobank (UKBB) APOB	ENSG00000125266	1948	EFNB2	rs8002701	13	107160908	T	C	0.415507	-0.000416266	0.00211343	0.84	-0.0502498	0.0080174	6.26759	3.66659e-10	0.00828393	0.00828393	0.0420792	0.843933	0.434987	13	1	0.942943
UK Biobank (UKBB) APOB	ENSG00000165688	23203	PMPCA	rs3812584	9	139312719	C	T	0.4334	-0.010388	0.0020813	5.99998e-07	0.050069	0.00798422	6.27099	3.5874e-10	-0.207474	-0.207474	0.0531276	9.41497e-05	0.00458781	20	1	0.00275721
UK Biobank (UKBB) APOB	ENSG00000131142	6370	CCL25	rs34557377	19	8129359	G	A	0.373757	0.00196163	0.00211812	0.35	0.0538804	0.00858843	6.2736	3.5279e-10	0.0364071	0.0364071	0.0397376	0.359568	0.349143	20	1	0.682571
UK Biobank (UKBB) APOB	ENSG00000175110	56945	MRPS22	rs9859864	3	139091219	G	T	0.368787	-0.00253317	0.00211804	0.23	0.0504731	0.00804507	6.27379	3.5234e-10	-0.0501885	-0.0501885	0.0427194	0.240059	0.487013	19	1	0.569825
UK Biobank (UKBB) APOB	ENSG00000174669	3177	SLC29A2	rs74863039	11	66148575	G	C	0.33499	0.00305128	0.00226496	0.18	0.0584538	0.00931564	6.2748	3.5008e-10	0.0521999	0.0521999	0.0396308	0.187787	0.0924194	20	1	0.511575
UK Biobank (UKBB) APOB	ENSG00000064655	2139	EYA2	rs1572053	20	45526660	A	G	0.377734	0.00560414	0.00214299	0.0089	0.052244	0.00832335	6.2768	3.4561e-10	0.107269	0.107269	0.0444365	0.0157796	0.287058	20	1	0.128365
UK Biobank (UKBB) APOB	ENSG00000131127	7700	ZNF141	rs55789238	4	396895	G	A	0.27336	-0.000611482	0.00232672	0.79	0.0740162	0.0117887	6.27857	3.4164e-10	-0.00826146	-0.00826146	0.0314628	0.792875	0.774756	19	1	0.921231
UK Biobank (UKBB) APOB	ENSG00000164023	166929	SGMS2	rs144423514	4	108686542	C	T	0.0149105	-0.0152275	0.00634026	0.016	-0.223808	0.0356451	6.27879	3.412e-10	0.0680382	0.0680381	0.0303307	0.0248834	0.424943	18	1	0.169964
UK Biobank (UKBB) APOB	ENSG00000076053	10179	RBM7	rs532414	11	114287616	A	G	0.482107	0.00055805	0.00208691	0.79	-0.0743669	0.0118441	6.27881	3.412e-10	-0.00750401	-0.00750401	0.0280878	0.789344	0.365032	17	1	0.920207
UK Biobank (UKBB) APOB	ENSG00000122971	35	ACADS	rs113458384	12	121330980	A	G	0.0626243	0.000751129	0.00449197	0.87	-0.10558	0.0168115	6.28022	3.3814e-10	-0.00711431	-0.00711432	0.0425608	0.867247	0.599375	20	1	0.952312
UK Biobank (UKBB) APOB	ENSG00000172379	9915	ARNT2	rs8026596	15	80679249	A	G	0.284294	0.00399327	0.00236025	0.0909997	-0.0579433	0.00922605	6.2804	3.377e-10	-0.0689169	-0.0689168	0.042186	0.102333	0.0610498	18	1	0.38072
UK Biobank (UKBB) APOB	ENSG00000104804	7288	TULP2	rs595474	19	49378328	T	C	0.110338	-0.00674288	0.00340841	0.0479999	0.0843912	0.0134364	6.28079	3.3684e-10	-0.0799003	-0.0799003	0.0423443	0.0591713	0.000785872	16	1	0.282627
UK Biobank (UKBB) APOB	ENSG00000157657	114991	ZNF618	rs10116566	9	116664845	C	T	0.267396	-1.15282e-05	0.00238408	1	-0.0629986	0.0100294	6.28139	3.3554e-10	0.000182991	0.000182991	0.0378434	0.996142	0.712093	17	1	0.99813
UK Biobank (UKBB) APOB	ENSG00000170160	9720	CCDC144A	rs12451393	17	17534339	G	A	0.0725646	0.00132356	0.00396047	0.74	-0.240955	0.0383236	6.28738	3.2283e-10	-0.00549298	-0.00549296	0.0164597	0.73859	0.734591	15	1	0.900708
UK Biobank (UKBB) APOB	ENSG00000132680	22889	KHDC4	rs34802187	1	155926051	A	G	0.101392	-0.000108529	0.00413656	0.98	-0.0973072	0.0154751	6.28799	3.2158e-10	0.00111532	0.00111532	0.0425107	0.979069	0.742701	12	1	0.991934
UK Biobank (UKBB) APOB	ENSG00000206199	389161	ANKUB1	rs9289797	3	149706573	A	G	0.292247	-0.000519526	0.00230144	0.82	0.070742	0.0112496	6.2884	3.2075e-10	-0.00734395	-0.00734396	0.0325538	0.821517	0.231828	20	1	0.931841
UK Biobank (UKBB) APOB	ENSG00000241288	101927056	LINC02614	rs145331351	3	125614545	T	C	0.0298211	-0.0121095	0.00485327	0.0129999	-0.311433	0.0495156	6.28959	3.18289e-10	0.0388832	0.0388832	0.0167651	0.0203795	0.218852	20	1	0.151403
UK Biobank (UKBB) APOB	ENSG00000105610	10661	KLF1	rs3745648	19	12943638	C	G	0.229622	-0.00424407	0.00245961	0.0840001	-0.0580916	0.0092329	6.2918	3.1381e-10	0.0730582	0.0730583	0.0439036	0.0961001	0.623311	19	1	0.370373
UK Biobank (UKBB) APOB	ENSG00000165494	51585	PCF11	rs12225692	11	82929577	T	C	0.0755467	-0.00275884	0.00416693	0.51	0.103835	0.0165026	6.29204	3.134e-10	-0.0265695	-0.0265696	0.040352	0.510252	0.661062	16	1	0.792379
UK Biobank (UKBB) APOB	ENSG00000136848	153090	DAB2IP	rs147475502	9	124321670	T	C	0.0139165	-0.00350388	0.0108296	0.75	0.239057	0.0379902	6.2926	3.1219e-10	-0.0146571	-0.0146571	0.0453612	0.746605	0.72953	7	1	0.904747
UK Biobank (UKBB) APOB	ENSG00000117362	51107	APH1A	rs11205361	1	150287518	T	C	0.140159	0.00792731	0.00313451	0.0109999	0.130478	0.0207306	6.29398	3.0939e-10	0.0607559	0.0607559	0.0258901	0.0189413	0.0205847	20	1	0.145417
UK Biobank (UKBB) APOB	ENSG00000121680	9409	PEX16	rs7350495	11	46024076	A	G	0.346918	-0.00138226	0.00218807	0.53	-0.0536931	0.00852813	6.296	3.0542e-10	0.0257437	0.0257437	0.040956	0.529631	0.201697	20	1	0.802164
UK Biobank (UKBB) APOB	ENSG00000136527	6434	TRA2B	rs77454802	3	185696447	A	G	0.0387674	0.00569577	0.00564021	0.31	-0.120054	0.0190677	6.2962	3.0503e-10	-0.0474434	-0.0474434	0.0475811	0.318713	0.128499	4	1	0.648263
UK Biobank (UKBB) APOB	ENSG00000131788	10401	PIAS3	rs10910824	1	145562881	C	T	0.43837	0.00184612	0.00211455	0.38	-0.0556755	0.00884187	6.2968	3.03851e-10	-0.0331586	-0.0331586	0.0383432	0.387158	0.381858	16	1	0.705873
UK Biobank (UKBB) APOB	ENSG00000007314	6329	SCN4A	rs73326393	17	62071159	C	T	0.166004	-0.00202722	0.00297455	0.5	0.0813177	0.0129125	6.2976	3.02291e-10	-0.0249296	-0.0249296	0.036793	0.498047	0.755796	10	1	0.785436
UK Biobank (UKBB) APOB	ENSG00000105649	5864	RAB3A	rs73001407	19	18285642	A	G	0.241551	-0.00445819	0.00248925	0.0729995	0.0598532	0.00950292	6.2984	3.0073e-10	-0.0744854	-0.0744854	0.0432379	0.0849455	0.00373859	20	1	0.345209
UK Biobank (UKBB) APOB	ENSG00000185513	26013	L3MBTL1	rs3127064	20	42182482	T	C	0.428429	-0.0038387	0.00213491	0.0719996	-0.0564617	0.00896304	6.29939	2.98801e-10	0.0679877	0.0679876	0.0393218	0.0838078	0.651171	20	1	0.342467
UK Biobank (UKBB) APOB	ENSG00000159216	100506403	LOC100506403	rs56045941	21	36421331	C	T	0.167992	0.00256485	0.00277564	0.36	-0.0697708	0.0110747	6.30002	2.97649e-10	-0.0367611	-0.0367611	0.0402079	0.360573	0.0527909	19	1	0.683489
UK Biobank (UKBB) APOB	ENSG00000159216	861	RUNX1	rs56045941	21	36421331	C	T	0.167992	0.00256485	0.00277564	0.36	-0.0697708	0.0110747	6.30002	2.97649e-10	-0.0367611	-0.0367611	0.0402079	0.360573	0.0527909	19	1	0.683489
UK Biobank (UKBB) APOB	ENSG00000174365	128439	SNHG11	rs788343	20	37059070	T	C	0.159046	0.00488076	0.00289492	0.0920005	0.0774127	0.0122869	6.30043	2.9688e-10	0.0630486	0.0630486	0.0387117	0.103383	0.0757892	20	1	0.382417
UK Biobank (UKBB) APOB	ENSG00000259351	101928988	LOC101928988	rs12148278	15	64280086	T	C	0.355865	-0.00115631	0.00220184	0.6	-0.131424	0.0208584	6.30077	2.9611e-10	0.00879832	0.00879829	0.0168118	0.600737	0.0262311	20	1	0.835722
UK Biobank (UKBB) APOB	ENSG00000078304	5527	PPP2R5C	rs3783370	14	102385457	T	C	0.0745527	1.43312e-06	0.00379857	1	0.0914908	0.01452	6.30102	2.9573e-10	1.56641e-05	1.56641e-05	0.0415186	0.999699	0.828916	20	1	0.999769
UK Biobank (UKBB) APOB	ENSG00000108510	9969	MED13	rs9908352	17	60118119	C	A	0.227634	-0.000303553	0.00251787	0.9	0.0570643	0.00905581	6.3014	2.9497e-10	-0.00531949	-0.00531949	0.0441315	0.904057	0.0694464	20	1	0.967002
UK Biobank (UKBB) APOB	ENSG00000168062	116071	BATF2	rs733303	11	64769731	T	C	0.150099	0.00104574	0.0028289	0.709999	-0.0731613	0.0116096	6.30179	2.94209e-10	-0.0142936	-0.0142936	0.0387331	0.712106	0.511028	8	1	0.889231
UK Biobank (UKBB) APOB	ENSG00000163714	23350	U2SURP	rs7649225	3	142792759	T	C	0.382704	0.000699938	0.00214801	0.74	-0.0633063	0.0100457	6.30183	2.9421e-10	-0.0110564	-0.0110564	0.0339758	0.744864	0.0437777	4	1	0.903895
UK Biobank (UKBB) APOB	ENSG00000105707	3249	HPN	rs295776	19	35469797	G	A	0.374751	0.00646147	0.0021093	0.00219999	0.052008	0.00825235	6.3022	2.9345e-10	0.12424	0.12424	0.0450946	0.00586746	0.533246	20	1	0.0654595
UK Biobank (UKBB) APOB	ENSG00000150594	150	ADRA2A	rs11195432	10	112891591	A	T	0.305169	0.00146218	0.00224954	0.52	-0.0548156	0.00869758	6.3024	2.9307e-10	-0.0266745	-0.0266745	0.041256	0.517916	0.100974	20	1	0.795308
UK Biobank (UKBB) APOB	ENSG00000062725	10513	APPBP2	rs3760332	17	58508618	C	T	0.0765408	0.00103092	0.00356229	0.77	-0.0890273	0.0141259	6.30242	2.93069e-10	-0.0115798	-0.0115798	0.0400556	0.77251	0.943806	20	1	0.914488
UK Biobank (UKBB) APOB	ENSG00000262155	283887	LINC02175	rs8045616	16	25082284	T	C	0.0775348	-0.00335544	0.00350583	0.34	-0.105123	0.0166766	6.30362	2.9081e-10	0.0319192	0.0319192	0.0337321	0.344017	0.979779	7	1	0.670435
UK Biobank (UKBB) APOB	ENSG00000164080	23132	RAD54L2	rs9824926	3	51763293	G	T	0.373757	-0.00750119	0.00214032	0.000460002	0.0569285	0.00903083	6.30379	2.9044e-10	-0.131765	-0.131765	0.0430165	0.00219037	0.0645835	20	1	0.032024
UK Biobank (UKBB) APOB	ENSG00000134056	92259	MRPS36	rs6450023	5	68526063	C	T	0.210736	0.000763072	0.00258623	0.77	0.0613274	0.0097197	6.3096	2.7976e-10	0.0124426	0.0124426	0.0422169	0.7682	0.828545	20	1	0.91302
UK Biobank (UKBB) APOB	ENSG00000228544	100131193	CCDC183-AS1	rs62581400	9	139691992	A	G	0.0208748	0.0107921	0.0064319	0.0929994	-0.270053	0.0427963	6.3102	2.7868e-10	-0.0399629	-0.0399628	0.0246448	0.104899	0.121702	9	1	0.385017
UK Biobank (UKBB) APOB	ENSG00000163491	152110	NEK10	rs62255653	3	27369820	C	T	0.271372	-0.000611865	0.00242259	0.8	-0.0649816	0.0102969	6.31079	2.776e-10	0.00941597	0.00941598	0.037311	0.800759	0.0571856	20	1	0.924212
UK Biobank (UKBB) APOB	ENSG00000128908	54617	INO80	rs11632640	15	41245289	T	C	0.455268	0.00182988	0.00209264	0.38	0.0557783	0.00883743	6.3116	2.76169e-10	0.0328063	0.0328063	0.0378755	0.386401	0.190568	20	1	0.705133
UK Biobank (UKBB) APOB	ENSG00000127364	50832	TAS2R4	rs62477694	7	141471145	A	T	0.466203	-0.000548725	0.00208215	0.79	0.052993	0.00839479	6.31261	2.7439e-10	-0.0103547	-0.0103547	0.0393253	0.792313	0.236739	20	1	0.920839
UK Biobank (UKBB) APOB	ENSG00000138670	153020	RASGEF1B	rs1444895	4	82428708	A	G	0.260437	-0.00337532	0.00241132	0.16	-0.05865	0.00929006	6.3132	2.7332e-10	0.0575502	0.0575502	0.0421122	0.171753	0.506593	20	1	0.490918
UK Biobank (UKBB) APOB	ENSG00000259417	100996492	CTXND1	rs12898576	15	80478268	A	G	0.128231	0.00288287	0.00297371	0.33	0.193654	0.0306716	6.31379	2.72271e-10	0.0148867	0.0148867	0.0155357	0.337951	0.502983	20	1	0.664802
UK Biobank (UKBB) APOB	ENSG00000232645	100505683	LINC01431	rs142311611	20	23414130	G	C	0.054672	-0.000851513	0.00513319	0.87	0.294929	0.0467118	6.3138	2.7227e-10	-0.00288718	-0.00288718	0.0174109	0.868293	0.17459	5	1	0.952372
UK Biobank (UKBB) APOB	ENSG00000101082	84174	SLA2	rs221309	20	35274673	G	A	0.414513	-0.000789432	0.00214351	0.709999	-0.051931	0.00822084	6.31699	2.6669e-10	0.0152016	0.0152015	0.0413462	0.713123	0.500844	20	1	0.889864
UK Biobank (UKBB) APOB	ENSG00000188760	130612	TMEM198	rs6436153	2	220402665	A	C	0.196819	-0.000632253	0.00256539	0.81	-0.0703451	0.0111341	6.31799	2.64969e-10	0.00898788	0.00898787	0.0364963	0.805475	0.54583	20	1	0.926458
UK Biobank (UKBB) APOB	ENSG00000165997	221079	ARL5B	rs12359433	10	18964097	A	G	0.0904573	0.00187447	0.0037849	0.62	0.0950625	0.015041	6.32022	2.6122e-10	0.0197183	0.0197183	0.0399369	0.621493	0.455511	20	1	0.847882
UK Biobank (UKBB) APOB	ENSG00000188277	643338	C15orf62	rs75973365	15	41197167	T	C	0.105368	9.65815e-05	0.003179	0.98	-0.106387	0.0168319	6.32056	2.6055e-10	-0.000907832	-0.000907828	0.0298817	0.975763	0.641607	20	1	0.990445
UK Biobank (UKBB) APOB	ENSG00000115268	6209	RPS15	rs11670759	19	1430896	G	A	0.0477137	-0.00644424	0.00506241	0.2	0.162567	0.0257178	6.32119	2.5954e-10	-0.0396405	-0.0396405	0.0317656	0.212065	0.955886	14	1	0.53951
UK Biobank (UKBB) APOB	ENSG00000168754	51252	FAM178B	rs12464868	2	97561440	G	A	0.299205	0.00429236	0.00224187	0.0560003	-0.0541231	0.00855944	6.32321	2.562e-10	-0.0793074	-0.0793074	0.0432789	0.0668813	0.814351	20	1	0.301814
UK Biobank (UKBB) APOB	ENSG00000198546	118472	ZNF511	rs34420344	10	135148504	T	C	0.111332	-0.00329542	0.00333222	0.32	0.0915411	0.0144766	6.32338	2.5587e-10	-0.0359993	-0.0359994	0.0368439	0.32853	0.832998	20	1	0.655801
UK Biobank (UKBB) APOB	ENSG00000146701	4191	MDH2	rs71562406	7	75814216	A	G	0.054672	-0.00806472	0.00527078	0.13	-0.203246	0.0321246	6.3268	2.503e-10	0.0396796	0.0396796	0.0266806	0.13696	0.175889	20	1	0.441853
UK Biobank (UKBB) APOB	ENSG00000174748	6138	RPL15	rs35899757	3	24012793	C	T	0.44831	0.00121714	0.0020858	0.56	0.0510408	0.00806714	6.327	2.4997e-10	0.0238464	0.0238464	0.0410388	0.561193	0.327908	20	1	0.817192
UK Biobank (UKBB) APOB	ENSG00000165527	382	ARF6	rs140024424	14	50355859	C	T	0.140159	0.00020852	0.00326089	0.95	-0.122078	0.0192887	6.32899	2.46759e-10	-0.00170809	-0.00170808	0.0267128	0.949016	0.900605	20	1	0.982576
UK Biobank (UKBB) APOB	ENSG00000167550	121268	RHEBL1	rs3741619	12	49389476	A	G	0.305169	0.00371719	0.00226789	0.1	0.0532107	0.00840558	6.3304	2.4453e-10	0.0698579	0.069858	0.0440264	0.112574	0.444553	20	1	0.40052
UK Biobank (UKBB) APOB	ENSG00000105640	6142	RPL18A	rs10407385	19	17970718	A	C	0.0139165	-0.00344062	0.00881577	0.7	-0.315637	0.0498558	6.331	2.4358e-10	0.0109006	0.0109006	0.0279831	0.696876	0.74393	4	1	0.882938
UK Biobank (UKBB) APOB	ENSG00000167723	162514	TRPV3	rs55875649	17	3416262	T	A	0.129225	-0.00255555	0.00319909	0.42	-0.073433	0.0115971	6.33201	2.42001e-10	0.0348011	0.0348011	0.0439101	0.428038	0.726294	9	1	0.735026
UK Biobank (UKBB) APOB	ENSG00000117013	9132	KCNQ4	rs4660469	1	41286353	G	A	0.434394	0.00293976	0.00210122	0.16	0.0555105	0.00876638	6.3322	2.41691e-10	0.0529586	0.0529587	0.0387656	0.1719	0.904974	15	1	0.491037
UK Biobank (UKBB) APOB	ENSG00000143257	9970	NR1I3	rs11590967	1	161188587	A	G	0.0506958	-0.00503067	0.00491997	0.31	0.132864	0.0209789	6.33322	2.4013e-10	-0.0378633	-0.0378634	0.0375098	0.312769	0.587794	15	1	0.643718
UK Biobank (UKBB) APOB	ENSG00000160446	84885	ZDHHC12	rs2417127	9	131568363	G	A	0.420477	0.00306254	0.00210413	0.15	0.0510425	0.00805569	6.3362	2.35501e-10	0.0599998	0.0599999	0.0422968	0.156032	0.0220929	13	1	0.469601
UK Biobank (UKBB) APOB	ENSG00000181467	5912	RAP2B	rs2048119	3	153014947	G	A	0.137177	0.00143182	0.00291168	0.62	-0.0721039	0.011375	6.3388	2.3156e-10	-0.0198577	-0.0198577	0.040503	0.623938	0.849002	20	1	0.848968
UK Biobank (UKBB) APOB	ENSG00000147642	55638	SYBU	rs3108863	8	110672822	A	T	0.206759	0.000116385	0.00254808	0.96	0.0618884	0.00976219	6.3396	2.3036e-10	0.00188056	0.00188056	0.0411732	0.96357	0.00736418	20	1	0.98655
UK Biobank (UKBB) APOB	ENSG00000180878	160298	C11orf42	rs10500659	11	6228594	C	G	0.265408	-0.00155933	0.00231568	0.5	0.088217	0.0139126	6.3408	2.2858e-10	-0.0176761	-0.0176761	0.0263974	0.503104	0.0461749	20	1	0.788685
UK Biobank (UKBB) APOB	ENSG00000157212	22976	PAXIP1	rs60668540	7	154714196	T	C	0.187873	-0.00301187	0.00259201	0.25	0.0643259	0.0101438	6.3414	2.2769e-10	-0.046822	-0.0468221	0.0409659	0.253058	0.157866	17	1	0.586999
UK Biobank (UKBB) APOB	ENSG00000105197	92609	TIMM50	rs6508866	19	39984637	T	C	0.362823	0.00186306	0.00210952	0.38	-0.0520697	0.00821056	6.3418	2.271e-10	-0.0357801	-0.0357801	0.0409044	0.381723	0.122633	20	1	0.701422
UK Biobank (UKBB) APOB	ENSG00000239264	81567	TXNDC5	rs12529378	6	8003794	C	G	0.16004	-0.000788844	0.00277656	0.780001	0.0794725	0.0125252	6.34501	2.2243e-10	-0.009926	-0.00992601	0.0349724	0.776545	0.0468289	20	1	0.915533
UK Biobank (UKBB) APOB	ENSG00000257108	283948	NHLRC4	rs4984891	16	622234	A	T	0.425447	-0.000223213	0.00210972	0.92	0.0657994	0.010368	6.34639	2.2041e-10	-0.00339233	-0.00339233	0.0320674	0.915751	0.225349	20	1	0.971025
UK Biobank (UKBB) APOB	ENSG00000132570	84105	PCBD2	rs12658868	5	134160995	G	A	0.138171	0.0022288	0.00337744	0.51	0.0867312	0.0136606	6.349	2.1672e-10	0.0256978	0.0256978	0.0391512	0.511585	0.817409	20	1	0.792495
UK Biobank (UKBB) APOB	ENSG00000120925	81790	RNF170	rs117388739	8	42817165	A	G	0.0198807	-0.0189326	0.00750516	0.012	-0.178242	0.0280732	6.34919	2.1644e-10	0.106219	0.106218	0.0453082	0.0190602	0.148834	17	1	0.14609
UK Biobank (UKBB) APOB	ENSG00000117834	200010	SLC5A9	rs850762	1	48736321	A	G	0.117296	0.00463705	0.00339804	0.17	-0.0885482	0.0139393	6.35241	2.1198e-10	-0.0523675	-0.0523675	0.0392505	0.182143	0.827464	20	1	0.50435
UK Biobank (UKBB) APOB	ENSG00000159259	8208	CHAF1B	rs117646692	21	37791997	G	A	0.0318091	-0.000107722	0.00667862	0.99	0.290129	0.045658	6.3544	2.0924e-10	-0.00037129	-0.000371289	0.0230195	0.987131	0.471263	4	1	0.99471
UK Biobank (UKBB) APOB	ENSG00000151229	114134	SLC2A13	rs7132171	12	40649749	G	C	0.457256	-8.97285e-05	0.00212644	0.97	-0.051137	0.00804698	6.35481	2.087e-10	0.00175467	0.00175467	0.0415841	0.966343	0.0546894	20	1	0.986874
UK Biobank (UKBB) APOB	ENSG00000141858	90378	SAMD1	rs10415053	19	14320653	C	A	0.389662	-0.00024055	0.00209664	0.91	0.0797462	0.0125474	6.3556	2.0761e-10	-0.00301644	-0.00301644	0.0262957	0.908673	0.436362	20	1	0.969283
UK Biobank (UKBB) APOB	ENSG00000112658	6722	SRF	rs4398731	6	43279721	A	G	0.329026	0.000414495	0.00229212	0.86	-0.0553765	0.00871001	6.3578	2.0466e-10	-0.00748503	-0.00748503	0.0414083	0.856555	0.000809499	10	1	0.948601
UK Biobank (UKBB) APOB	ENSG00000003436	7035	TFPI	rs35007051	2	188415764	G	A	0.0447316	-0.0027079	0.00556719	0.630001	0.141212	0.0222017	6.36041	2.0123e-10	-0.0191761	-0.0191761	0.0395395	0.627685	0.636658	15	1	0.851238
UK Biobank (UKBB) APOB	ENSG00000078018	4133	MAP2	rs9288409	2	210376206	G	A	0.38668	0.000279461	0.00211883	0.9	-0.0518967	0.00815627	6.3628	1.9811e-10	-0.00538495	-0.00538495	0.0408366	0.895091	0.987432	20	1	0.962537
UK Biobank (UKBB) APOB	ENSG00000239732	54106	TLR9	rs13098856	3	52314955	A	G	0.0606362	-0.0233466	0.00466237	5.49997e-07	-0.120245	0.0188981	6.36281	1.9811e-10	0.194159	0.194159	0.0493412	8.31918e-05	0.00816522	17	1	0.0024776
UK Biobank (UKBB) APOB	ENSG00000247473	100852407	CARS1-AS1	rs3759025	11	3017377	A	G	0.393638	0.00212077	0.00210984	0.31	-0.141643	0.0222591	6.36337	1.9734e-10	-0.0149726	-0.0149726	0.0150801	0.320773	0.00182834	20	1	0.650026
UK Biobank (UKBB) APOB	ENSG00000117625	55758	RCOR3	rs2920907	1	211535280	G	C	0.0447316	0.000931212	0.00551192	0.87	-0.135201	0.021244	6.3642	1.9631e-10	-0.00688761	-0.00688762	0.0407828	0.865887	0.568464	20	1	0.95199
UK Biobank (UKBB) APOB	ENSG00000116586	28956	LAMTOR2	rs501791	1	156089873	T	C	0.0656064	-0.0116202	0.00504774	0.021	0.157001	0.0246655	6.36521	1.9504e-10	-0.0740135	-0.0740137	0.0341892	0.0304008	0.141631	9	1	0.190269
UK Biobank (UKBB) APOB	ENSG00000161057	5701	PSMC2	rs61573166	7	103101503	A	G	0.0218688	-0.00446912	0.00713523	0.53	-0.151758	0.023841	6.36542	1.9478e-10	0.029449	0.0294491	0.0472444	0.533064	0.871281	13	1	0.803652
UK Biobank (UKBB) APOB	ENSG00000100982	63935	PCIF1	rs8114050	20	44625817	A	G	0.431412	0.0193962	0.00212931	8.30042e-20	0.0514732	0.00808589	6.36581	1.9427e-10	0.376821	0.376821	0.0722168	1.80943e-07	3.32677e-06	20	0.00254352	1.34578e-05
UK Biobank (UKBB) APOB	ENSG00000211787	28683	TRAV8-3	rs2874145	14	22328266	A	G	0.163022	0.00111266	0.00299965	0.709999	-0.161779	0.0254043	6.36817	1.9126e-10	-0.00687765	-0.00687764	0.018573	0.711157	0.83359	20	1	0.888915
UK Biobank (UKBB) APOB	ENSG00000254395	28393	IGHV4-55	rs4774140	14	106990576	G	A	0.0596421	-0.00922408	0.00421457	0.0290001	0.349835	0.0549278	6.369	1.9026e-10	-0.0263669	-0.0263669	0.0127388	0.0384693	0.532415	11	1	0.22045
UK Biobank (UKBB) APOB	ENSG00000144524	64708	COPS7B	rs17199642	2	232609805	G	A	0.261431	0.00377213	0.0024764	0.13	-0.0636385	0.00999128	6.3694	1.89769e-10	-0.0592743	-0.0592744	0.0400109	0.138485	0.836136	20	1	0.443096
UK Biobank (UKBB) APOB	ENSG00000169519	196074	METTL15	rs12270335	11	28125173	G	A	0.140159	-0.00102312	0.00284042	0.719999	0.136351	0.0214058	6.36982	1.8927e-10	-0.00750358	-0.0075036	0.020865	0.719127	0.0458958	20	1	0.89174
UK Biobank (UKBB) APOB	ENSG00000129696	80185	TTI2	rs10644	8	33358162	A	T	0.34493	0.0019728	0.00217045	0.36	-0.101613	0.0159508	6.3704	1.8854e-10	-0.0194148	-0.0194148	0.0215763	0.368215	0.522723	14	1	0.691237
UK Biobank (UKBB) APOB	ENSG00000227788	107075190	MTCO3P43	rs12053228	2	120994419	G	A	0.410537	0.00273484	0.00209273	0.19	-0.145373	0.022818	6.37098	1.878e-10	-0.0188126	-0.0188125	0.0146953	0.200484	0.670257	20	1	0.526301
UK Biobank (UKBB) APOB	ENSG00000128242	9514	GAL3ST1	rs42939	22	30967184	G	A	0.347913	0.000771117	0.00214075	0.719999	-0.0539778	0.00847109	6.372	1.8658e-10	-0.0142858	-0.0142858	0.0397232	0.71912	0.554752	13	1	0.89174
UK Biobank (UKBB) APOB	ENSG00000143476	51514	DTL	rs116093977	1	212188492	A	C	0.0467197	0.00168038	0.00532191	0.75	-0.138301	0.0217011	6.37299	1.8537e-10	-0.0121502	-0.0121502	0.0385279	0.752488	0.612478	10	1	0.907234
UK Biobank (UKBB) APOB	ENSG00000257511	100420981	LOC100420981	rs7302970	12	32890161	T	C	0.16501	0.00229549	0.00297894	0.44	-0.176577	0.0276923	6.37639	1.813e-10	-0.0129999	-0.0129999	0.0169932	0.444267	0.713812	20	1	0.747107
UK Biobank (UKBB) APOB	ENSG00000119866	53335	BCL11A	rs7589501	2	60557705	A	G	0.486083	-0.00350652	0.00208455	0.0929994	-0.0512107	0.00803003	6.3774	1.8012e-10	0.0684724	0.0684724	0.0420975	0.10384	0.154914	20	1	0.383016
UK Biobank (UKBB) APOB	ENSG00000105205	1178	CLC	rs978671	19	40248909	A	G	0.304175	-0.000696088	0.00232401	0.760001	0.0569972	0.00893681	6.3778	1.7965e-10	-0.0122127	-0.0122127	0.0408191	0.764795	0.734339	17	1	0.911261
UK Biobank (UKBB) APOB	ENSG00000182318	342945	ZSCAN22	rs4584938	19	58899303	G	C	0.332008	0.000109716	0.002191	0.96	-0.0591868	0.00927954	6.3782	1.7918e-10	-0.00185372	-0.00185373	0.0370195	0.960063	0.582978	17	1	0.986034
UK Biobank (UKBB) APOB	ENSG00000145375	166378	SPATA5	rs308382	4	123783194	C	T	0.142147	0.00122851	0.00291374	0.67	0.0721475	0.0113112	6.37841	1.7895e-10	0.0170278	0.0170277	0.040474	0.673968	0.243539	20	1	0.871811
UK Biobank (UKBB) APOB	ENSG00000143603	3782	KCNN3	rs11264250	1	154693513	G	A	0.5	0.000431957	0.00214767	0.84	0.0575893	0.00901948	6.38499	1.714e-10	0.00750065	0.00750064	0.0373113	0.840676	0.938592	7	1	0.941791
UK Biobank (UKBB) APOB	ENSG00000126500	23769	FLRT1	rs4980525	11	63948354	A	G	0.527833	-0.00218148	0.00207969	0.29	0.0560321	0.00877367	6.38639	1.6984e-10	-0.0389327	-0.0389327	0.0376133	0.300633	0.00863371	20	1	0.631784
UK Biobank (UKBB) APOB	ENSG00000177283	8325	FZD8	rs604652	10	35942907	C	A	0.222664	-0.000851758	0.00251222	0.73	0.0719165	0.0112559	6.38923	1.6676e-10	-0.0118437	-0.0118437	0.0349816	0.734934	0.334972	20	1	0.89946
UK Biobank (UKBB) APOB	ENSG00000101126	23394	ADNP	rs73128488	20	49512360	A	G	0.194831	0.00147641	0.00242881	0.54	-0.0597096	0.00934276	6.391	1.648e-10	-0.0247265	-0.0247265	0.0408606	0.545084	0.463243	20	1	0.809586
UK Biobank (UKBB) APOB	ENSG00000124228	55661	DDX27	rs59499156	20	47884555	T	C	0.0864811	0.00573763	0.00389939	0.14	-0.0955784	0.0149491	6.39359	1.6202e-10	-0.0600306	-0.0600306	0.0418643	0.151591	0.289197	20	1	0.462941
UK Biobank (UKBB) APOB	ENSG00000205869	387264	KRTAP5-1	rs11035302	11	1615955	C	A	0.326044	0.000151139	0.0022563	0.95	-0.0570539	0.00892137	6.39519	1.6034e-10	-0.00264906	-0.00264906	0.039549	0.946596	0.489206	20	1	0.981291
UK Biobank (UKBB) APOB	ENSG00000067369	7158	TP53BP1	rs690170	15	43810422	C	G	0.0785288	0.00849814	0.00400098	0.0340001	-0.0913448	0.0142806	6.39643	1.5908e-10	-0.0930336	-0.0930337	0.0461526	0.0438226	0.148087	20	1	0.235702
UK Biobank (UKBB) APOB	ENSG00000177830	66005	CHID1	rs7952102	11	892089	C	T	0.367793	-0.000749834	0.0021293	0.719999	0.0596565	0.00932599	6.3968	1.5867e-10	-0.0125692	-0.0125692	0.0357467	0.725125	0.313767	20	1	0.89496
UK Biobank (UKBB) APOB	ENSG00000241127	57002	YAE1	rs73375675	7	39611569	T	G	0.218688	-9.62435e-05	0.00251152	0.97	-0.0688583	0.0107598	6.39959	1.5578e-10	0.0013977	0.0013977	0.0364744	0.969432	0.52511	20	1	0.987701
UK Biobank (UKBB) APOB	ENSG00000105419	56917	MEIS3	rs11667194	19	47922929	G	A	0.181909	-0.00270489	0.00276813	0.33	0.0784209	0.0122537	6.39977	1.5558e-10	-0.034492	-0.0344919	0.0357074	0.334064	0.441835	19	1	0.661234
UK Biobank (UKBB) APOB	ENSG00000234494	100506325	SP2-AS1	rs11079803	17	46019901	A	G	0.492048	0.00415227	0.00208892	0.0470002	-0.121637	0.0190057	6.40003	1.5538e-10	-0.0341366	-0.0341367	0.0179827	0.0576556	0.0264766	20	1	0.277605
UK Biobank (UKBB) APOB	ENSG00000144589	114790	STK11IP	rs146242946	2	220462481	A	G	0.0387674	-0.00227101	0.00656612	0.73	-0.189957	0.0296771	6.40079	1.5456e-10	0.0119554	0.0119554	0.0346168	0.729821	0.553864	3	1	0.897129
UK Biobank (UKBB) APOB	ENSG00000269656	106144593	NOP53-AS1	rs11665895	19	48261486	T	G	0.426441	0.00349645	0.00211449	0.0980009	0.0731824	0.0114326	6.4012	1.5416e-10	0.0477772	0.0477772	0.0298419	0.109374	0.669312	20	1	0.393518
UK Biobank (UKBB) APOB	ENSG00000105705	57794	SUGP1	rs2905433	19	19490203	T	C	0.16998	0.00380947	0.00274267	0.16	0.0827535	0.0129262	6.402	1.5335e-10	0.0460339	0.0460339	0.0339137	0.174659	1.37313e-05	20	1	0.494398
UK Biobank (UKBB) APOB	ENSG00000212588	677810	SNORA26	rs12048875	4	53329129	G	A	0.0715706	-0.00201814	0.00438887	0.649999	0.263596	0.0411714	6.40241	1.5295e-10	-0.00765619	-0.00765619	0.0166929	0.646486	0.180909	20	1	0.858889
UK Biobank (UKBB) APOB	ENSG00000120278	57480	PLEKHG1	rs57621942	6	151079049	T	G	0.244533	-0.00162466	0.00242892	0.5	0.0670709	0.0104733	6.40399	1.5136e-10	-0.024223	-0.024223	0.0364112	0.505883	0.0889058	20	1	0.790599
UK Biobank (UKBB) APOB	ENSG00000173611	286205	SCAI	rs643228	9	127834878	G	A	0.437376	-0.00233287	0.00209385	0.27	-0.0518098	0.00808619	6.4072	1.4822e-10	0.0450276	0.0450276	0.0410206	0.272344	0.562081	20	1	0.606613
UK Biobank (UKBB) APOB	ENSG00000115993	66008	TRAK2	rs10931945	2	202271124	T	C	0.496024	-0.00437548	0.00209095	0.0359998	-0.0515651	0.00803971	6.4138	1.4194e-10	0.0848535	0.0848535	0.0426534	0.0466598	0.0135503	15	1	0.245012
UK Biobank (UKBB) APOB	ENSG00000110330	329	BIRC2	rs11827872	11	102262244	T	G	0.084493	0.001523	0.00339568	0.649999	-0.0960918	0.0149806	6.41442	1.4138e-10	-0.0158494	-0.0158494	0.0354242	0.654573	0.145665	4	1	0.862938
UK Biobank (UKBB) APOB	ENSG00000141499	55135	WRAP53	rs35922565	17	7598212	A	C	0.0984095	0.010225	0.00391865	0.00909997	0.0886295	0.0138143	6.41578	1.4009e-10	0.115368	0.115368	0.0477306	0.0156463	0.0400921	13	1	0.127931
UK Biobank (UKBB) APOB	ENSG00000172339	199857	ALG14	rs60555923	1	95508584	C	A	0.0407555	0.0159364	0.00535739	0.00290001	-0.138811	0.0216311	6.4172	1.388e-10	-0.114806	-0.114806	0.0425398	0.0069589	0.318409	20	1	0.0737161
UK Biobank (UKBB) APOB	ENSG00000114942	1933	EEF1B2	rs140299151	2	206896050	C	A	0.0178926	-0.00791275	0.00963935	0.41	0.192501	0.0299864	6.41961	1.3663e-10	-0.041105	-0.0411051	0.0504821	0.415502	0.299528	9	1	0.725824
UK Biobank (UKBB) APOB	ENSG00000172780	339122	RAB43	rs71331684	3	128690427	G	A	0.0159046	-0.00617935	0.00825159	0.450001	0.187687	0.0292357	6.41979	1.3645e-10	-0.0329237	-0.0329236	0.0442627	0.456983	0.587072	11	1	0.75592
UK Biobank (UKBB) APOB	ENSG00000156574	4838	NODAL	rs12245060	10	72169888	G	C	0.266402	-0.000356499	0.00234732	0.88	-0.0604701	0.00941521	6.4226	1.3397e-10	0.00589546	0.00589546	0.0388287	0.879319	0.628606	10	1	0.956387
UK Biobank (UKBB) APOB	ENSG00000232860	284649	SMG7-AS1	rs2702181	1	183516985	A	T	0.373757	-0.000814154	0.00214879	0.7	-0.144618	0.0225136	6.42358	1.33091e-10	0.00562969	0.00562968	0.0148842	0.705258	0.894248	20	1	0.88738
UK Biobank (UKBB) APOB	ENSG00000153044	64946	CENPH	rs11745591	5	68594708	T	C	0.442346	0.00125781	0.00209393	0.55	-0.0513663	0.00799599	6.42401	1.3274e-10	-0.0244871	-0.0244871	0.0409425	0.549784	0.919918	20	1	0.811485
UK Biobank (UKBB) APOB	ENSG00000058866	1608	DGKG	rs2268832	3	185987803	G	T	0.398608	-0.000954924	0.00210539	0.649999	0.0530338	0.00825506	6.4244	1.3239e-10	-0.018006	-0.0180059	0.0397978	0.650955	0.128599	20	1	0.860655
UK Biobank (UKBB) APOB	ENSG00000181610	51649	MRPS23	rs9911992	17	55917919	G	T	0.275348	0.00361359	0.00230842	0.12	0.0566705	0.00881976	6.4254	1.3152e-10	0.0637649	0.0637649	0.0419255	0.128282	0.183503	15	1	0.427494
UK Biobank (UKBB) APOB	ENSG00000177853	9849	ZNF518A	rs149019898	10	97801295	T	C	0.131213	0.00481297	0.00327456	0.14	-0.0873929	0.0135986	6.42661	1.3049e-10	-0.0550728	-0.0550728	0.0384369	0.151912	0.093392	20	1	0.463115
UK Biobank (UKBB) APOB	ENSG00000100897	80344	DCAF11	rs17101392	14	24593414	G	C	0.0467197	0.00369684	0.00567012	0.51	-0.136933	0.0213026	6.42799	1.2929e-10	-0.0269974	-0.0269974	0.0416205	0.516559	0.90431	17	1	0.794817
UK Biobank (UKBB) APOB	ENSG00000197694	6709	SPTAN1	rs945834	9	131320539	G	C	0.116302	0.00188391	0.00346067	0.59	-0.0823747	0.0128082	6.4314	1.2643e-10	-0.02287	-0.02287	0.0421615	0.587517	0.909009	9	1	0.829732
UK Biobank (UKBB) APOB	ENSG00000131848	79149	ZSCAN5A	rs62122488	19	56732815	T	C	0.0218688	0.0091401	0.00792269	0.25	-0.217709	0.0338331	6.43479	1.2364e-10	-0.0419831	-0.0419831	0.0369714	0.256143	0.534944	6	1	0.589489
UK Biobank (UKBB) APOB	ENSG00000189013	3805	KIR2DL4	rs77887839	19	55386858	G	C	0.0387674	-0.00520267	0.00568549	0.36	0.346384	0.0538232	6.43559	1.2299e-10	-0.0150199	-0.0150199	0.0165789	0.364954	0.386331	14	1	0.688341
UK Biobank (UKBB) APOB	ENSG00000087586	6790	AURKA	rs141294667	20	54905410	A	G	0.0228628	-0.000212559	0.00688495	0.98	-0.192558	0.0299208	6.43559	1.2299e-10	0.00110387	0.00110387	0.0357556	0.975371	0.60394	16	1	0.990306
UK Biobank (UKBB) APOB	ENSG00000187792	7621	ZNF70	rs4820565	22	24090794	T	C	0.250497	0.00604781	0.00237901	0.0109999	-0.0614083	0.00954138	6.436	1.2266e-10	-0.0984852	-0.0984852	0.0416534	0.0180596	0.00380013	20	1	0.140723
UK Biobank (UKBB) APOB	ENSG00000137571	81796	SLCO5A1	rs7013896	8	70836655	G	T	0.403579	-0.00282804	0.00211364	0.18	0.0530803	0.00824664	6.4366	1.2218e-10	-0.0532785	-0.0532785	0.0406709	0.190199	0.0856786	16	1	0.515099
UK Biobank (UKBB) APOB	ENSG00000174564	53833	IL20RB	rs71630059	3	136581611	A	G	0.238569	-0.0143761	0.00254739	1.7e-08	-0.0645984	0.0100355	6.43699	1.2186e-10	0.222546	0.222546	0.0524437	2.20047e-05	0.33245	20	0.30932	0.000811865
UK Biobank (UKBB) APOB	ENSG00000198707	80184	CEP290	rs56867754	12	88986900	C	T	0.0149105	-0.00983369	0.00820992	0.23	-0.578182	0.0897185	6.4444	1.1606e-10	0.0170079	0.0170079	0.0144427	0.238951	0.510162	15	1	0.56889
UK Biobank (UKBB) APOB	ENSG00000101266	1457	CSNK2A1	rs58317189	20	500293	T	C	0.0765408	-0.000394247	0.00409481	0.92	-0.113251	0.017573	6.4446	1.1591e-10	0.00348118	0.00348119	0.0361611	0.923307	0.910309	13	1	0.972977
UK Biobank (UKBB) APOB	ENSG00000107485	2625	GATA3	rs10905355	10	8447663	A	G	0.290258	0.000160191	0.00232809	0.95	0.057808	0.00896359	6.4492	1.1244e-10	0.00277109	0.00277109	0.0402751	0.945146	0.601693	20	1	0.980488
UK Biobank (UKBB) APOB	ENSG00000175262	148345	C1orf127	rs11121657	1	11013286	G	A	0.271372	-0.00127926	0.0024784	0.61	-0.0659956	0.0102331	6.44923	1.1244e-10	0.019384	0.019384	0.0376741	0.60689	0.78259	20	1	0.839174
UK Biobank (UKBB) APOB	ENSG00000104881	10848	PPP1R13L	rs79294762	19	45880936	G	A	0.418489	-0.0110604	0.00210781	1.5e-07	0.0573267	0.00888289	6.45361	1.0922e-10	-0.192936	-0.192936	0.0473886	4.67383e-05	0.00085457	20	0.657	0.00151382
UK Biobank (UKBB) APOB	ENSG00000148248	6836	SURF4	rs9411464	9	136109165	T	C	0.0715706	-0.0269354	0.0042824	3.2e-10	0.159449	0.0247032	6.45459	1.0851e-10	-0.168928	-0.168928	0.0375005	6.64699e-06	0.319562	20	0.0934367	0.000304605
UK Biobank (UKBB) APOB	ENSG00000232125	391475	DYTN	rs12993580	2	207563641	A	G	0.285288	-0.00367334	0.00236216	0.12	-0.0594347	0.00920299	6.45819	1.0596e-10	0.0618046	0.0618046	0.0408797	0.130568	0.796744	20	1	0.431554
UK Biobank (UKBB) APOB	ENSG00000232333	140752	RPS27AP2	rs41276392	20	17489919	T	G	0.0775348	-0.00104258	0.00388632	0.79	-0.282663	0.0437585	6.45961	1.0498e-10	0.00368842	0.00368842	0.0137608	0.78867	0.0652551	11	1	0.919875
UK Biobank (UKBB) APOB	ENSG00000127554	2671	GFER	rs397435	16	2010138	G	A	0.191849	-0.00412539	0.00261939	0.12	-0.0826463	0.0127943	6.45962	1.0498e-10	0.0499162	0.0499162	0.0326224	0.125987	0.698452	12	1	0.423858
UK Biobank (UKBB) APOB	ENSG00000197102	1778	DYNC1H1	rs1190607	14	102511597	G	A	0.204771	-0.00411398	0.00254956	0.11	0.100923	0.0156218	6.4604	1.0443e-10	-0.0407636	-0.0407636	0.0260385	0.117463	0.356456	20	1	0.407598
UK Biobank (UKBB) APOB	ENSG00000186350	6256	RXRA	rs11185647	9	137215828	A	G	0.294235	-0.00118402	0.00229655	0.61	0.0620553	0.0096034	6.46181	1.0346e-10	-0.0190801	-0.0190801	0.0371257	0.6073	0.418865	20	1	0.839494
UK Biobank (UKBB) APOB	ENSG00000171163	55657	ZNF692	rs4335411	1	249191706	G	A	0.208748	0.00470956	0.00259328	0.0690001	0.0729918	0.0112949	6.46237	1.0306e-10	0.0645218	0.0645217	0.0369046	0.0804053	0.605722	20	1	0.333902
UK Biobank (UKBB) APOB	ENSG00000167378	126298	IRGQ	rs12611088	19	44072802	A	G	0.359841	0.0104124	0.00214006	1.09999e-06	-0.0587482	0.00908907	6.46361	1.0224e-10	-0.177238	-0.177238	0.0455948	0.00010139	0.014572	20	1	0.00292657
UK Biobank (UKBB) APOB	ENSG00000177294	162517	FBXO39	rs7221626	17	6679420	C	A	0.412525	-0.00213827	0.00213076	0.32	0.053767	0.00831739	6.46441	1.017e-10	-0.0397692	-0.0397692	0.0401042	0.32137	0.860989	20	1	0.650554
UK Biobank (UKBB) APOB	ENSG00000097007	25	ABL1	rs35993820	9	133763500	A	G	0.0198807	0.00953543	0.00752646	0.21	0.195752	0.0302797	6.46479	1.0143e-10	0.0487118	0.0487117	0.0391802	0.213768	0.442337	14	1	0.54182
UK Biobank (UKBB) APOB	ENSG00000135537	246269	AFG1L	rs111228463	6	108854524	T	G	0.0347913	0.00470639	0.0057562	0.41	0.1383	0.0213927	6.46482	1.0143e-10	0.0340303	0.0340304	0.0419528	0.417274	0.659088	18	1	0.726662
UK Biobank (UKBB) APOB	ENSG00000184857	25880	TMEM186	rs9939787	16	8892014	T	C	0.177932	0.00160142	0.00285546	0.57	-0.0707686	0.0109366	6.4708	9.74853e-11	-0.022629	-0.022629	0.0405005	0.576344	0.471608	20	1	0.824346
UK Biobank (UKBB) APOB	ENSG00000196466	90576	ZNF799	rs9676440	19	12548830	A	G	0.27833	0.00179506	0.00228499	0.429999	-0.0706089	0.0109116	6.47099	9.7356e-11	-0.0254226	-0.0254226	0.0325988	0.435472	0.196864	17	1	0.740957
UK Biobank (UKBB) APOB	ENSG00000196961	160	AP2A1	rs117347783	19	50293904	G	A	0.0904573	-0.00264731	0.00352468	0.450001	0.0964743	0.0149055	6.4724	9.64579e-11	-0.0274406	-0.0274406	0.0367801	0.455624	0.857123	3	1	0.755081
UK Biobank (UKBB) APOB	ENSG00000169905	163590	TOR1AIP2	rs142037657	1	180012843	G	A	0.0139165	-0.00640553	0.0101189	0.53	-0.364307	0.0562758	6.4736	9.56948e-11	0.0175828	0.0175828	0.0279082	0.528681	0.850737	10	1	0.80143
UK Biobank (UKBB) APOB	ENSG00000186868	4137	MAPT	rs17698176	17	44819595	G	T	0.227634	-0.00459352	0.00250491	0.0669993	0.0647023	0.00999449	6.4738	9.55681e-11	-0.0709947	-0.0709946	0.0402376	0.0776671	0.468109	20	1	0.326718
UK Biobank (UKBB) APOB	ENSG00000105877	8701	DNAH11	rs56249828	7	21944607	C	T	0.332008	0.00455473	0.00223755	0.0420001	-0.0583067	0.0089999	6.47859	9.25779e-11	-0.0781168	-0.0781167	0.0402252	0.0521389	0.367788	20	1	0.261103
UK Biobank (UKBB) APOB	ENSG00000112851	55914	ERBIN	rs37235	5	65223103	T	C	0.054672	-0.00580228	0.00439224	0.19	-0.110847	0.017106	6.48001	9.1723e-11	0.0523449	0.052345	0.0404394	0.195525	0.203943	19	1	0.521198
UK Biobank (UKBB) APOB	ENSG00000213402	5790	PTPRCAP	rs2302264	11	67207426	A	G	0.421471	-0.00947901	0.00209731	6.19998e-06	-0.0572698	0.0088322	6.48421	8.9204e-11	0.165515	0.165515	0.0446398	0.000209075	0.328852	20	1	0.00523881
UK Biobank (UKBB) APOB	ENSG00000171223	3726	JUNB	rs4804732	19	12922503	A	G	0.37674	0.0083438	0.00216528	0.00012	0.0571895	0.00881629	6.4868	8.76792e-11	0.145897	0.145897	0.0440381	0.00092308	0.0252667	20	1	0.0168516
UK Biobank (UKBB) APOB	ENSG00000207042	106481238	RNU6-196P	rs7190339	16	21685173	C	T	0.365805	-0.00174735	0.00218639	0.42	0.151446	0.0233432	6.4878	8.70989e-11	-0.0115378	-0.0115378	0.0145459	0.427662	0.641415	19	1	0.734827
UK Biobank (UKBB) APOB	ENSG00000235488	100506681	JARID2-AS1	rs11759828	6	15292396	T	C	0.0377734	0.00133154	0.00508404	0.79	-0.142116	0.0219044	6.48801	8.69829e-11	-0.00936939	-0.00936939	0.035803	0.793558	0.491806	15	1	0.921448
UK Biobank (UKBB) APOB	ENSG00000171988	221037	JMJD1C	rs9919429	10	65313819	G	A	0.485089	-0.00608838	0.00208092	0.00340001	0.0522472	0.00805166	6.489	8.64078e-11	-0.11653	-0.11653	0.0436897	0.00764808	0.262972	20	1	0.0785973
UK Biobank (UKBB) APOB	ENSG00000172116	926	CD8B	rs56153774	2	87052746	G	T	0.199801	-0.00296312	0.00254481	0.24	-0.0666025	0.0102617	6.4904	8.5609e-11	0.0444896	0.0444896	0.0388189	0.251762	0.21811	20	1	0.585445
UK Biobank (UKBB) APOB	ENSG00000119638	91754	NEK9	rs4649	14	75601663	A	G	0.0477137	0.00239653	0.0044375	0.59	0.117364	0.0180766	6.49259	8.43671e-11	0.0204196	0.0204196	0.0379403	0.590436	0.0426729	20	1	0.830517
UK Biobank (UKBB) APOB	ENSG00000160570	162989	DEDD2	rs8108096	19	42735798	C	T	0.0924453	0.00784859	0.00340797	0.021	0.0930136	0.0143182	6.49618	8.2374e-11	0.0843811	0.0843811	0.0388738	0.0299583	0.372776	20	1	0.189129
UK Biobank (UKBB) APOB	ENSG00000146350	221322	TBC1D32	rs73766682	6	121394303	G	A	0.0298211	0.00493612	0.00606408	0.42	-0.160952	0.0247618	6.50001	8.032e-11	-0.0306683	-0.0306684	0.0379707	0.419272	0.757075	20	1	0.728158
UK Biobank (UKBB) APOB	ENSG00000139880	64403	CDH24	rs74565147	14	23530454	A	G	0.0954274	-0.00317744	0.00359234	0.38	0.0930991	0.0143155	6.50338	7.85249e-11	-0.0341297	-0.0341296	0.0389414	0.380793	0.411632	18	1	0.700104
UK Biobank (UKBB) APOB	ENSG00000144821	22989	MYH15	rs68104556	3	108109942	C	T	0.309145	0.000518974	0.00225913	0.82	0.0637744	0.00979939	6.508	7.6158e-11	0.00813765	0.00813765	0.0354458	0.818418	0.618805	20	1	0.930616
UK Biobank (UKBB) APOB	ENSG00000166946	23582	CCNDBP1	rs117242112	15	43068074	C	T	0.0685885	0.00381967	0.00411354	0.35	-0.118379	0.0181882	6.50856	7.5854e-11	-0.0322664	-0.0322663	0.0351006	0.357964	0.720804	16	1	0.681551
UK Biobank (UKBB) APOB	ENSG00000174099	253827	MSRB3	rs6581626	12	65711378	A	G	0.471173	-0.00102059	0.00208777	0.62	-0.0517959	0.00795758	6.509	7.5653e-11	0.0197041	0.0197041	0.0404212	0.625926	0.475458	20	1	0.850439
UK Biobank (UKBB) APOB	ENSG00000198554	11169	WDHD1	rs8003624	14	55563391	T	C	0.452286	-0.000246484	0.00209896	0.91	0.0534366	0.00820284	6.5144	7.2981e-11	-0.00461264	-0.00461265	0.0392859	0.906533	0.198421	20	1	0.968591
UK Biobank (UKBB) APOB	ENSG00000109079	7126	TNFAIP1	rs3093706	17	26673395	C	T	0.0149105	0.0331501	0.00829753	6.49995e-05	-0.287583	0.0441065	6.5202	7.0214e-11	-0.115271	-0.115271	0.0338382	0.000657912	0.20895	8	1	0.0130625
UK Biobank (UKBB) APOB	ENSG00000111796	3820	KLRB1	rs7959482	12	10020127	A	G	0.499006	-0.00101831	0.00211165	0.630001	-0.0523356	0.0080262	6.5206	7.00268e-11	0.0194573	0.0194573	0.0404584	0.630573	0.867318	16	1	0.85219
UK Biobank (UKBB) APOB	ENSG00000150045	51348	KLRF1	rs1841957	12	10562025	C	T	0.336978	-0.00382061	0.00224735	0.089	0.0549157	0.00841853	6.52319	6.88232e-11	-0.0695723	-0.0695722	0.0422906	0.0999491	0.549926	20	1	0.376772
UK Biobank (UKBB) APOB	ENSG00000197594	5167	ENPP1	rs4897553	6	132234136	T	C	0.27336	-0.00184586	0.00244027	0.450001	0.0585731	0.00897755	6.5244	6.82741e-11	-0.0315138	-0.0315138	0.041941	0.452422	0.804824	20	1	0.753585
UK Biobank (UKBB) APOB	ENSG00000057593	2155	F7	rs561241	13	113760034	C	T	0.120278	-0.00423859	0.00326922	0.19	-0.0936977	0.0143598	6.525	6.80021e-11	0.0452369	0.0452368	0.0355732	0.203496	0.7567	13	1	0.528947
UK Biobank (UKBB) APOB	ENSG00000163082	130367	SGPP2	rs724150	2	223271022	C	T	0.432406	0.00111884	0.00210582	0.6	0.0526336	0.00806225	6.5284	6.64762e-11	0.0212571	0.0212571	0.0401413	0.596419	0.740677	20	1	0.834018
UK Biobank (UKBB) APOB	ENSG00000099834	53841	CDHR5	rs2740373	11	621634	A	G	0.149105	-0.00387131	0.00310722	0.21	-0.106359	0.0162898	6.52918	6.6122e-11	0.0363985	0.0363984	0.0297415	0.221018	0.217761	20	1	0.549412
UK Biobank (UKBB) APOB	ENSG00000189409	8510	MMP23B	rs28456011	1	1567206	A	G	0.163022	0.00386855	0.00309554	0.21	-0.1111	0.0170101	6.53141	6.51582e-11	-0.0348204	-0.0348205	0.0283682	0.219653	0.462361	10	1	0.548236
UK Biobank (UKBB) APOB	ENSG00000143190	5451	POU2F1	rs6427082	1	167295838	T	A	0.467197	0.00195573	0.00207885	0.35	-0.0523186	0.00800713	6.534	6.40357e-11	-0.0373812	-0.0373812	0.0401442	0.351764	0.515025	10	1	0.676067
UK Biobank (UKBB) APOB	ENSG00000096070	27154	BRPF3	rs7766116	6	36222688	T	G	0.405567	-0.00514601	0.00213768	0.016	-0.0574611	0.00879229	6.5354	6.344e-11	0.0895564	0.0895563	0.0396457	0.0238886	0.856039	20	1	0.165094
UK Biobank (UKBB) APOB	ENSG00000250116	100506142	RHOQ-AS1	rs11683396	2	46777693	T	C	0.192843	-0.00281847	0.00270847	0.3	-0.165354	0.0253005	6.5356	6.3355e-11	0.0170451	0.0170451	0.0165862	0.304106	0.269794	16	1	0.634434
UK Biobank (UKBB) APOB	ENSG00000131876	6627	SNRPA1	rs12102173	15	101839557	A	G	0.33002	0.000259519	0.00221737	0.91	-0.0822967	0.0125813	6.54119	6.10271e-11	-0.00315346	-0.00315345	0.0269479	0.906844	0.950224	20	1	0.968608
UK Biobank (UKBB) APOB	ENSG00000179088	374470	C12orf42	rs76578334	12	103666931	C	T	0.0387674	-0.00144871	0.0056799	0.8	0.155815	0.0238198	6.54141	6.0946e-11	-0.00929763	-0.00929763	0.0364805	0.798827	0.626897	5	1	0.923731
UK Biobank (UKBB) APOB	ENSG00000224424	100506637	PRKAR2A-AS1	rs55761431	3	48885212	A	G	0.0974155	0.00336444	0.00359149	0.35	-0.220537	0.0337059	6.54298	6.02971e-11	-0.0152557	-0.0152556	0.0164512	0.353758	0.187236	20	1	0.677731
UK Biobank (UKBB) APOB	ENSG00000185219	353274	ZNF445	rs73090454	3	44434674	T	G	0.230616	0.000196694	0.00250344	0.94	-0.0632336	0.00966312	6.54381	5.9975e-11	-0.00311059	-0.0031106	0.0395932	0.93738	0.784416	20	1	0.978018
UK Biobank (UKBB) APOB	ENSG00000169727	2873	GPS1	rs11077966	17	80012449	A	G	0.0994036	0.00212977	0.00381533	0.58	-0.120484	0.0184113	6.54402	5.98951e-11	-0.0176768	-0.0176769	0.0317818	0.578078	0.46751	8	1	0.824661
UK Biobank (UKBB) APOB	ENSG00000151090	7068	THRB	rs10428188	3	24186625	A	C	0.152087	0.00549819	0.00289426	0.0569994	0.0739349	0.0112978	6.54419	5.9815e-11	0.0743653	0.0743653	0.0407621	0.0680953	0.251654	20	1	0.304368
UK Biobank (UKBB) APOB	ENSG00000198198	23334	SZT2	rs11541153	1	43851797	A	G	0.0536779	-0.00684389	0.00397435	0.0850002	-0.126918	0.0193922	6.5448	5.95749e-11	0.0539237	0.0539238	0.0323801	0.0958458	0.287056	20	1	0.369631
UK Biobank (UKBB) APOB	ENSG00000114656	57501	CFAP92	rs139495930	3	128678745	C	T	0.184891	0.00203291	0.00268477	0.450001	0.0833442	0.0127332	6.54542	5.9336e-11	0.0243917	0.0243917	0.0324279	0.45194	0.0806719	20	1	0.753252
UK Biobank (UKBB) APOB	ENSG00000143294	5546	PRCC	rs11264556	1	156768711	G	A	0.340954	0.00201714	0.00221048	0.36	0.055614	0.0084925	6.5486	5.80789e-11	0.0362704	0.0362704	0.0401309	0.3661	0.260054	20	1	0.689757
UK Biobank (UKBB) APOB	ENSG00000196914	23365	ARHGEF12	rs7110955	11	120323909	G	A	0.224652	0.000500804	0.00248119	0.84	0.0622056	0.00949762	6.5496	5.76909e-11	0.00805079	0.00805079	0.0399059	0.840117	0.310185	20	1	0.941581
UK Biobank (UKBB) APOB	ENSG00000245552	101929295	LOC101929295	rs1458451	11	94968137	C	T	0.34493	-0.00054391	0.00225705	0.81	0.0752338	0.011485	6.55061	5.7306e-11	-0.0072296	-0.0072296	0.0300208	0.809695	0.753302	14	1	0.927316
UK Biobank (UKBB) APOB	ENSG00000117222	5929	RBBP5	rs12142514	1	205122529	A	G	0.392644	0.00308258	0.00215175	0.15	0.0535588	0.00816869	6.5566	5.50479e-11	0.0575551	0.057555	0.0411233	0.161641	0.00590575	20	1	0.47778
UK Biobank (UKBB) APOB	ENSG00000152939	153562	MARVELD2	rs28687907	5	68733107	T	G	0.05666	0.0054859	0.00469995	0.24	-0.126357	0.0192712	6.55678	5.49751e-11	-0.0434159	-0.0434158	0.0377805	0.250491	0.342935	20	1	0.583938
UK Biobank (UKBB) APOB	ENSG00000171791	596	BCL2	rs11152375	18	60906684	C	T	0.196819	0.00203392	0.00254589	0.42	0.0636455	0.00970176	6.5602	5.37362e-11	0.031957	0.031957	0.0402966	0.427752	0.187862	20	1	0.734827
UK Biobank (UKBB) APOB	ENSG00000189134	222698	NKAPL	rs66487884	6	28202912	G	C	0.104374	0.00100697	0.00349488	0.77	0.0968159	0.0147473	6.56499	5.20329e-11	0.0104009	0.0104009	0.0361329	0.773462	0.00187227	20	1	0.914532
UK Biobank (UKBB) APOB	ENSG00000106397	8985	PLOD3	rs11769624	7	100861452	C	T	0.250497	0.00105228	0.00247754	0.67	0.0631085	0.00960906	6.5676	5.11329e-11	0.0166741	0.0166742	0.0393405	0.671681	0.711519	20	1	0.871097
UK Biobank (UKBB) APOB	ENSG00000267496	23591	FAM215A	rs9783833	17	41997308	G	A	0.0447316	0.00210701	0.00432841	0.630001	-0.14886	0.0226623	6.56862	5.07909e-11	-0.0141543	-0.0141543	0.0291568	0.627354	0.0924701	20	1	0.851238
UK Biobank (UKBB) APOB	ENSG00000128512	9732	DOCK4	rs3807884	7	111845773	C	T	0.119284	0.00123558	0.0030132	0.68	-0.0837757	0.0127536	6.56879	5.0722e-11	-0.0147487	-0.0147487	0.0360375	0.68235	0.295536	20	1	0.875802
UK Biobank (UKBB) APOB	ENSG00000111716	3945	LDHB	rs138560021	12	21810834	A	G	0.0248509	0.0067542	0.00785711	0.39	-0.304299	0.0463234	6.56901	5.06539e-11	-0.0221959	-0.022196	0.0260405	0.394013	0.262163	7	1	0.710447
UK Biobank (UKBB) APOB	ENSG00000196419	2547	XRCC6	rs118044086	22	41975886	A	C	0.0119284	0.000975787	0.00801624	0.9	0.398642	0.0606596	6.57179	4.9711e-11	0.00244778	0.00244778	0.0201123	0.903132	0.15521	8	1	0.966527
UK Biobank (UKBB) APOB	ENSG00000158615	84919	PPP1R15B	rs56174638	1	204391371	A	G	0.114314	-0.0047944	0.00327973	0.14	-0.0828385	0.0126032	6.57281	4.93779e-11	0.0578765	0.0578765	0.0405593	0.153591	0.454896	20	1	0.465609
UK Biobank (UKBB) APOB	ENSG00000246731	85001	MGC16275	rs4789046	17	72231300	C	T	0.379722	0.00140728	0.00211781	0.51	0.127728	0.0194322	6.57301	4.93109e-11	0.0110178	0.0110178	0.0166651	0.50853	0.242473	20	1	0.791892
UK Biobank (UKBB) APOB	ENSG00000126337	8689	KRT36	rs2071599	17	39535388	C	T	0.102386	-0.000383222	0.00341163	0.91	0.148855	0.0226278	6.57841	4.7554e-11	-0.00257447	-0.00257447	0.0229226	0.910576	0.326734	20	1	0.970364
UK Biobank (UKBB) APOB	ENSG00000054690	57475	PLEKHH1	rs10873201	14	67966599	T	C	0.429423	-0.00463436	0.00208709	0.0259998	0.060047	0.00912569	6.58	4.70451e-11	-0.0771789	-0.0771788	0.0366833	0.0353853	0.517541	10	1	0.209346
UK Biobank (UKBB) APOB	ENSG00000156256	10600	USP16	rs73190153	21	30345587	C	T	0.290258	-0.00351539	0.00240515	0.14	0.0590623	0.00897521	6.5806	4.68551e-11	-0.05952	-0.05952	0.0417146	0.153626	0.270949	20	1	0.465616
UK Biobank (UKBB) APOB	ENSG00000072954	79041	TMEM38A	rs73006573	19	16785907	A	C	0.0238569	-0.00666027	0.00607245	0.27	-0.176835	0.0268706	6.58098	4.6729e-11	0.0376638	0.0376637	0.0348132	0.279306	0.273972	20	1	0.615008
UK Biobank (UKBB) APOB	ENSG00000245571	101927204	FAM111A-DT	rs79009474	11	58916695	A	G	0.028827	0.0167221	0.0067095	0.0129999	-0.405225	0.0615693	6.58161	4.65411e-11	-0.0412662	-0.0412662	0.0177049	0.0197647	0.00273657	16	1	0.149212
UK Biobank (UKBB) APOB	ENSG00000120942	29914	UBIAD1	rs114695938	1	11330784	A	G	0.0208748	-0.00586446	0.00778122	0.450001	-0.182437	0.0277175	6.58201	4.64161e-11	0.0321451	0.0321452	0.0429303	0.453992	0.512642	20	1	0.754711
UK Biobank (UKBB) APOB	ENSG00000155657	7273	TTN	rs13034990	2	179386240	G	A	0.138171	0.00426017	0.00306058	0.16	-0.0746427	0.0113401	6.58219	4.6354e-11	-0.0570742	-0.0570742	0.0419099	0.173251	0.573182	20	1	0.492297
UK Biobank (UKBB) APOB	ENSG00000163930	8314	BAP1	rs34365302	3	52407412	G	A	0.12326	-0.00711179	0.00336198	0.0340001	-0.0943361	0.0143311	6.58261	4.62291e-11	0.0753878	0.0753878	0.0374333	0.0440176	9.71959e-05	20	1	0.236166
UK Biobank (UKBB) APOB	ENSG00000160741	200186	CRTC2	rs59308681	1	153836163	A	G	0.28827	0.00171686	0.00226153	0.450001	-0.0565771	0.00859312	6.584	4.5796e-11	-0.0303455	-0.0303455	0.0402374	0.450752	0.312525	20	1	0.752074
UK Biobank (UKBB) APOB	ENSG00000186889	200728	TMEM17	rs6757448	2	62738931	G	C	0.286282	0.00744509	0.00234721	0.0015	0.0613307	0.00931144	6.5866	4.50009e-11	0.121393	0.121392	0.0424779	0.00426613	0.370273	20	1	0.0524664
UK Biobank (UKBB) APOB	ENSG00000108691	6347	CCL2	rs112571888	17	32520058	C	G	0.0705765	0.0068302	0.00397349	0.0860003	0.105558	0.0160232	6.58782	4.4639e-11	0.0647057	0.0647058	0.0389031	0.0962615	0.817823	15	1	0.370421
UK Biobank (UKBB) APOB	ENSG00000171862	5728	PTEN	rs2785080	10	89788889	G	C	0.247515	0.00247968	0.00238326	0.3	0.114616	0.0173913	6.59042	4.3864e-11	0.0216347	0.0216348	0.021051	0.304078	0.171517	20	1	0.634434
UK Biobank (UKBB) APOB	ENSG00000087152	56970	ATXN7L3	rs117820542	17	42275834	G	C	0.0228628	-0.0195251	0.00626952	0.00179999	-0.212001	0.032136	6.59699	4.19561e-11	0.0920991	0.0920991	0.0327027	0.00485878	0.18144	9	1	0.0574915
UK Biobank (UKBB) APOB	ENSG00000211937	28457	IGHV2-5	rs72717260	14	106490083	C	T	0.258449	-0.00511444	0.00243496	0.0359998	-0.693045	0.105042	6.59779	4.173e-11	0.00737967	0.00737966	0.00368717	0.0453443	0.416917	20	1	0.240621
UK Biobank (UKBB) APOB	ENSG00000110011	3338	DNAJC4	rs595880	11	64006466	T	G	0.335984	-1.09951e-05	0.00216269	1	-0.0601274	0.00911269	6.59821	4.1618e-11	0.000182863	0.000182863	0.0359685	0.995944	0.0483305	20	1	0.99813
UK Biobank (UKBB) APOB	ENSG00000164073	256471	MFSD8	rs58830700	4	128831349	G	A	0.028827	0.0111794	0.00679791	0.1	0.180162	0.0273023	6.59878	4.14501e-11	0.0620519	0.0620518	0.0388862	0.11055	0.313299	19	1	0.396022
UK Biobank (UKBB) APOB	ENSG00000176641	220441	RNF152	rs660752	18	59669043	C	T	0.306163	-0.00410288	0.002211	0.064	-0.0576808	0.00873792	6.6012	4.07841e-11	0.0711308	0.0711308	0.0398174	0.0740305	0.669944	20	1	0.31833
UK Biobank (UKBB) APOB	ENSG00000075089	64431	ACTR6	rs138857190	12	100716634	A	G	0.0228628	0.00531951	0.00606015	0.38	-0.212018	0.0321064	6.60361	4.01291e-11	-0.0250899	-0.0250899	0.0288346	0.384228	0.287731	20	1	0.702719
UK Biobank (UKBB) APOB	ENSG00000132664	10621	POLR3F	rs111523884	20	18480233	T	C	0.0745527	0.00169059	0.00425122	0.69	-0.107735	0.0163081	6.60623	3.9431e-11	-0.0156921	-0.0156921	0.0395314	0.691402	0.235827	20	1	0.880333
UK Biobank (UKBB) APOB	ENSG00000133111	5994	RFXAP	rs599463	13	37438130	T	C	0.158052	0.00247387	0.00282457	0.38	-0.0714303	0.0108097	6.60798	3.89551e-11	-0.0346333	-0.0346334	0.0398889	0.385259	0.287796	8	1	0.703948
UK Biobank (UKBB) APOB	ENSG00000157741	254048	UBN2	rs35480046	7	138806243	C	T	0.203777	0.00286486	0.00256397	0.26	0.0772165	0.0116846	6.6084	3.885e-11	0.0371017	0.0371016	0.0336762	0.270585	0.788633	14	1	0.60442
UK Biobank (UKBB) APOB	ENSG00000121211	84057	MND1	rs17029886	4	154277323	A	G	0.291252	0.00672618	0.00231061	0.00359998	-0.0588655	0.0089058	6.60979	3.84841e-11	-0.114264	-0.114263	0.0428904	0.00771991	0.142037	20	1	0.0790377
UK Biobank (UKBB) APOB	ENSG00000162441	84328	LZIC	rs141581145	1	10028570	G	A	0.0238569	-0.0066958	0.00635818	0.29	0.194685	0.0294512	6.61043	3.8328e-11	-0.034393	-0.0343931	0.0330707	0.298347	0.851571	15	1	0.629554
UK Biobank (UKBB) APOB	ENSG00000141622	494470	RNF165	rs8098098	18	43910422	A	C	0.203777	0.00268995	0.00257614	0.3	-0.0652449	0.00986854	6.6114	3.807e-11	-0.0412285	-0.0412285	0.0399736	0.302356	0.360004	8	1	0.63277
UK Biobank (UKBB) APOB	ENSG00000184956	4588	MUC6	rs72842410	11	1010649	T	C	0.121272	0.0051539	0.00313713	0.1	0.104344	0.0157815	6.61179	3.79671e-11	0.0493934	0.0493933	0.0309795	0.110849	0.718526	14	1	0.39659
UK Biobank (UKBB) APOB	ENSG00000123200	23091	ZC3H13	rs1409436	13	46614650	C	T	0.40159	-4.92779e-05	0.00213932	0.98	0.0546421	0.00826433	6.6118	3.7967e-11	-0.00090183	-0.00090183	0.0391517	0.981623	0.0697422	17	1	0.99271
UK Biobank (UKBB) APOB	ENSG00000164011	51058	ZNF691	rs11210729	1	43306128	A	G	0.144135	0.00531975	0.00296922	0.0729995	-0.0763064	0.0115402	6.61223	3.7865e-11	-0.0697156	-0.0697156	0.0403149	0.0837597	0.305447	20	1	0.34237
UK Biobank (UKBB) APOB	ENSG00000170855	51499	TRIAP1	rs139052082	12	120938207	T	C	0.0606362	-0.00115576	0.00448948	0.8	0.108042	0.0163269	6.61742	3.6557e-11	-0.0106973	-0.0106974	0.0415847	0.796991	0.347261	15	1	0.92281
UK Biobank (UKBB) APOB	ENSG00000252061	106481309	RNU6-415P	rs79800329	15	79200385	C	T	0.133201	-0.00454529	0.00314132	0.15	-0.226844	0.0342789	6.6176	3.65081e-11	0.0200371	0.0200371	0.0141751	0.157497	0.700122	20	1	0.472189
UK Biobank (UKBB) APOB	ENSG00000156345	23552	CDK20	rs28364935	9	90588970	A	C	0.0506958	-0.00211144	0.00482983	0.66	0.129326	0.0195422	6.61778	3.6458e-11	-0.0163265	-0.0163265	0.0374275	0.66268	0.386788	10	1	0.866885
UK Biobank (UKBB) APOB	ENSG00000116017	1820	ARID3A	rs71335282	19	958850	G	A	0.208748	0.00268819	0.00259518	0.3	0.0877676	0.0132615	6.61823	3.636e-11	0.0306285	0.0306285	0.0299288	0.306128	0.339522	14	1	0.636923
UK Biobank (UKBB) APOB	ENSG00000169733	5986	RFNG	rs9911572	17	80156682	T	C	0.483101	0.00550695	0.0021124	0.00909997	0.0603222	0.00911294	6.6194	3.6066e-11	0.0912923	0.0912923	0.0376366	0.015282	0.0882347	20	1	0.125699
UK Biobank (UKBB) APOB	ENSG00000161914	115950	ZNF653	rs76918697	19	11652334	A	T	0.0387674	-0.00656194	0.0061354	0.28	0.156921	0.0237027	6.62039	3.5823e-11	-0.0418168	-0.0418167	0.0396055	0.291045	0.0165963	8	1	0.623091
UK Biobank (UKBB) APOB	ENSG00000090097	57060	PCBP4	rs6784594	3	51951064	C	G	0.0467197	0.0109637	0.00526792	0.0369999	0.126391	0.0190842	6.62281	3.5246e-11	0.0867443	0.0867447	0.0436893	0.0470899	0.483126	11	1	0.246075
UK Biobank (UKBB) APOB	ENSG00000166323	160140	C11orf65	rs7131306	11	108324816	C	T	0.171968	0.00557735	0.00288255	0.0530005	0.0750553	0.0113284	6.62541	3.46309e-11	0.0743099	0.0743099	0.0400099	0.0632704	0.0543111	17	1	0.293917
UK Biobank (UKBB) APOB	ENSG00000137073	55833	UBAP2	rs74696194	9	34583878	C	T	0.0119284	-0.00242408	0.00831857	0.77	0.252331	0.0380807	6.62622	3.44441e-11	-0.00960675	-0.00960676	0.0329988	0.770956	0.447396	12	1	0.914329
UK Biobank (UKBB) APOB	ENSG00000243466	28299	IGKV1-5	rs112598531	2	90095330	A	C	0.0675944	-0.00167257	0.00413644	0.69	0.28092	0.0423941	6.62639	3.4397e-11	-0.0059539	-0.0059539	0.014752	0.686507	0.131062	20	1	0.877533
UK Biobank (UKBB) APOB	ENSG00000144677	10217	CTDSPL	rs6550512	3	37987592	A	T	0.157058	-0.00399237	0.00279935	0.15	0.0715183	0.010792	6.62697	3.4258e-11	-0.0558231	-0.055823	0.0400379	0.16324	0.395853	20	1	0.480052
UK Biobank (UKBB) APOB	ENSG00000125484	9329	GTF3C4	rs388425	9	135560440	C	T	0.403579	-0.00111306	0.00212887	0.6	-0.0544505	0.00821175	6.6308	3.3387e-11	0.0204417	0.0204417	0.0392187	0.602212	0.218166	19	1	0.836822
UK Biobank (UKBB) APOB	ENSG00000126882	286336	FAM78A	rs79668707	9	134042223	T	C	0.026839	-0.00269532	0.00631895	0.67	0.156757	0.0236351	6.63238	3.30271e-11	-0.0171943	-0.0171942	0.0403937	0.670351	0.802309	8	1	0.870774
UK Biobank (UKBB) APOB	ENSG00000226015	644131	CCT8P1	rs2354433	1	146680262	A	G	0.0914513	0.00206	0.00395857	0.6	-0.203294	0.0306489	6.63299	3.2893e-11	-0.0101331	-0.0101331	0.019532	0.603903	0.757772	18	1	0.837021
UK Biobank (UKBB) APOB	ENSG00000067704	55699	IARS2	rs77530185	1	220137303	T	C	0.0198807	0.0165713	0.0101092	0.1	-0.324165	0.0488538	6.63541	3.2362e-11	-0.05112	-0.05112	0.0321229	0.111522	0.627932	13	1	0.397886
UK Biobank (UKBB) APOB	ENSG00000245812	101927740	LINC02202	rs7447732	5	158529135	C	T	0.295229	0.00364276	0.00225544	0.11	-0.137177	0.0206729	6.6356	3.2319e-11	-0.0265552	-0.0265551	0.0169218	0.116582	0.00515682	20	1	0.406547
UK Biobank (UKBB) APOB	ENSG00000139160	254013	ETFBKMT	rs11051552	12	31890602	G	A	0.500994	-0.00233703	0.00208374	0.26	0.0534666	0.00805705	6.636	3.2231e-11	-0.0437101	-0.0437101	0.0395255	0.268782	0.196684	20	1	0.602594
UK Biobank (UKBB) APOB	ENSG00000168386	11259	FILIP1L	rs12493124	3	99615263	G	T	0.05666	-0.00152777	0.00394793	0.7	-0.101687	0.0153194	6.63779	3.184e-11	0.0150242	0.0150242	0.0388902	0.699257	0.426157	20	1	0.883856
UK Biobank (UKBB) APOB	ENSG00000256087	9668	ZNF432	rs11670350	19	52437588	T	G	0.184891	-0.00148617	0.00289786	0.61	-0.0708336	0.0106709	6.63802	3.17969e-11	0.0209811	0.0209811	0.0410327	0.609122	0.298006	20	1	0.840799
UK Biobank (UKBB) APOB	ENSG00000260941	644242	LINC00622	rs10754411	1	120123642	C	T	0.202783	0.00488189	0.00260535	0.061	-0.156393	0.0235595	6.63821	3.1754e-11	-0.0312155	-0.0312156	0.01731	0.0713368	0.615329	20	1	0.311844
UK Biobank (UKBB) APOB	ENSG00000166619	10904	BLCAP	rs2425348	20	36134115	C	G	0.276342	0.000649555	0.00248307	0.79	0.0645649	0.00972304	6.6404	3.1283e-11	0.0100605	0.0100605	0.0384883	0.793791	0.282891	20	1	0.921642
UK Biobank (UKBB) APOB	ENSG00000121966	7852	CXCR4	rs11897084	2	136861225	A	G	0.477137	0.00365318	0.00209363	0.0810009	-0.053066	0.00798995	6.64159	3.103e-11	-0.0688422	-0.0688421	0.0407922	0.0914821	0.0270752	20	1	0.360214
UK Biobank (UKBB) APOB	ENSG00000237101	101927164	LOC101927164	rs147479860	1	224390357	G	C	0.0328032	-0.00503119	0.0054694	0.36	0.342855	0.0516099	6.6432	3.0694e-11	-0.0146744	-0.0146744	0.0161047	0.362198	0.79041	20	1	0.685208
UK Biobank (UKBB) APOB	ENSG00000147421	79618	HMBOX1	rs4623482	8	28923294	G	C	0.44831	0.00286986	0.00211556	0.17	0.0538267	0.00809667	6.648	2.971e-11	0.0533167	0.0533167	0.0401131	0.183796	0.168716	20	1	0.506565
UK Biobank (UKBB) APOB	ENSG00000211897	3502	IGHG3	rs1051112	14	106235611	T	A	0.488072	-0.0019304	0.0026191	0.46	-0.376356	0.0565983	6.6496	2.9389e-11	0.00512919	0.00512919	0.00700172	0.463826	0.848278	20	1	0.761085
UK Biobank (UKBB) APOB	ENSG00000131375	23473	CAPN7	rs79981770	3	15205517	A	G	0.156064	0.0029929	0.00286199	0.3	0.0748253	0.0112516	6.65019	2.927e-11	0.0399985	0.0399985	0.038719	0.301582	0.46465	13	1	0.632171
UK Biobank (UKBB) APOB	ENSG00000174672	9024	BRSK2	rs11603670	11	1474081	C	T	0.483101	-0.00113852	0.00209111	0.59	-0.0619759	0.00931744	6.6516	2.89921e-11	0.0183704	0.0183704	0.0338535	0.587376	0.845407	20	1	0.829732
UK Biobank (UKBB) APOB	ENSG00000180855	10224	ZNF443	rs11085815	19	12604470	A	G	0.210736	0.00314372	0.0025521	0.22	-0.0759887	0.0114145	6.65721	2.79091e-11	-0.0413709	-0.0413709	0.0341553	0.225797	0.511709	12	1	0.552819
UK Biobank (UKBB) APOB	ENSG00000186765	25794	FSCN2	rs56324203	17	79463324	A	G	0.361829	0.00146841	0.0021607	0.5	-0.0623825	0.00936843	6.6588	2.7607e-11	-0.0235388	-0.0235388	0.0348163	0.498985	0.763897	20	1	0.785791
UK Biobank (UKBB) APOB	ENSG00000214756	751071	CSKMT	rs113222038	11	62380027	T	C	0.249503	0.00643475	0.00231538	0.00549997	0.0755087	0.0113383	6.65961	2.7457e-11	0.0852187	0.0852187	0.0332267	0.0103246	0.393779	14	1	0.0954189
UK Biobank (UKBB) APOB	ENSG00000189079	196528	ARID2	rs11183272	12	46382256	A	C	0.498012	-0.000269343	0.00208634	0.9	0.0579817	0.00870126	6.6636	2.672e-11	-0.00464531	-0.00464531	0.0359895	0.897299	0.326003	20	1	0.963286
UK Biobank (UKBB) APOB	ENSG00000107362	51104	ABHD17B	rs10781046	9	74477037	T	A	0.154076	-0.00325545	0.00301397	0.28	0.089857	0.0134751	6.66837	2.5861e-11	-0.0362292	-0.0362292	0.033979	0.286322	0.101871	14	1	0.620542
UK Biobank (UKBB) APOB	ENSG00000126804	22890	ZBTB1	rs13329053	14	64975679	C	T	0.450298	0.00312298	0.00208684	0.13	0.0543053	0.00814221	6.6696	2.565e-11	0.0575078	0.0575078	0.0393834	0.144234	0.211399	20	1	0.451211
UK Biobank (UKBB) APOB	ENSG00000163900	90407	TMEM41A	rs61520445	3	185185756	A	G	0.488072	0.00132306	0.0020813	0.52	-0.0532869	0.00798689	6.6718	2.5268e-11	-0.024829	-0.024829	0.0392352	0.526849	0.143809	18	1	0.799948
UK Biobank (UKBB) APOB	ENSG00000138802	10427	SEC24B	rs68041341	4	110453021	T	A	0.136183	-0.00381015	0.00274911	0.17	0.0740537	0.0110992	6.67199	2.52341e-11	-0.0514512	-0.0514512	0.0379157	0.174785	0.0993898	20	1	0.494492
UK Biobank (UKBB) APOB	ENSG00000166411	3419	IDH3A	rs11855127	15	78237027	G	A	0.300199	0.00735796	0.00233727	0.0016	-0.099732	0.0149425	6.67439	2.4825e-11	-0.0737773	-0.0737773	0.0259115	0.00440954	0.380316	20	1	0.0538202
UK Biobank (UKBB) APOB	ENSG00000075856	9733	SART3	rs10778643	12	108939901	T	A	0.132207	-0.000202171	0.00310914	0.95	0.0835727	0.012521	6.6746	2.47911e-11	-0.0024191	-0.0024191	0.0372046	0.948157	0.605387	7	1	0.982403
UK Biobank (UKBB) APOB	ENSG00000178694	63899	NSUN3	rs116047532	3	93519760	G	A	0.0387674	-0.0094262	0.00639334	0.14	0.153957	0.0230613	6.67599	2.4555e-11	-0.0612262	-0.061226	0.0425273	0.149956	0.118212	14	1	0.459846
UK Biobank (UKBB) APOB	ENSG00000117620	23443	SLC35A3	rs611421	1	100540289	G	A	0.154076	0.0035749	0.00282486	0.21	-0.0753331	0.0112835	6.67639	2.4488e-11	-0.0474546	-0.0474546	0.038166	0.21373	0.758666	20	1	0.54182
UK Biobank (UKBB) APOB	ENSG00000118242	55686	MREG	rs12467676	2	216895736	T	G	0.340954	-0.00216784	0.00217644	0.32	-0.0642529	0.0096236	6.6766	2.44551e-11	0.0337392	0.0337392	0.0342479	0.324552	0.543813	20	1	0.652943
UK Biobank (UKBB) APOB	ENSG00000082898	7514	XPO1	rs2694623	2	61553466	T	C	0.192843	-0.00162364	0.00244235	0.51	-0.0636818	0.00953664	6.67759	2.4289e-11	0.0254961	0.0254961	0.038542	0.508282	0.0834613	20	1	0.791619
UK Biobank (UKBB) APOB	ENSG00000090554	2323	FLT3LG	rs2878354	19	50005672	T	C	0.132207	0.0137092	0.00338613	5.19996e-05	-0.0881459	0.0131971	6.67919	2.4025e-11	-0.155529	-0.155528	0.0449214	0.000535705	0.504919	13	1	0.0111727
UK Biobank (UKBB) APOB	ENSG00000205323	84324	SARNP	rs143791725	12	56220180	A	G	0.0487078	0.00495027	0.00425008	0.24	-0.152185	0.0227849	6.6792	2.4025e-11	-0.032528	-0.032528	0.0283486	0.251203	0.557235	19	1	0.585017
UK Biobank (UKBB) APOB	ENSG00000173805	9001	HAP1	rs112122790	17	39829237	A	G	0.0258449	0.000134364	0.00752306	0.99	0.325559	0.0487233	6.68179	2.3603e-11	0.000412718	0.000412718	0.0231082	0.98575	0.83468	6	1	0.994024
UK Biobank (UKBB) APOB	ENSG00000137221	93643	TJAP1	rs11967462	6	43622925	G	A	0.0298211	-0.0200013	0.00634367	0.0016	0.16787	0.0251212	6.6824	2.35059e-11	-0.119148	-0.119148	0.0417845	0.00435153	0.83648	20	1	0.05333
UK Biobank (UKBB) APOB	ENSG00000228590	106660609	MIR4432HG	rs726591	2	60579132	G	A	0.419483	-0.00210438	0.00209075	0.31	0.0937785	0.0140261	6.686	2.2935e-11	-0.0224399	-0.0224399	0.0225458	0.319588	0.904136	19	1	0.649292
UK Biobank (UKBB) APOB	ENSG00000246763	503569	RGMB-AS1	rs929738	5	97874839	A	G	0.431412	0.00281177	0.0021187	0.18	0.0592618	0.00886091	6.688	2.2624e-11	0.0474466	0.0474466	0.0364486	0.193005	0.111831	20	1	0.518548
UK Biobank (UKBB) APOB	ENSG00000258484	246777	SPESP1	rs12439936	15	69647908	T	C	0.0129225	0.0047572	0.0150819	0.75	0.32286	0.0482717	6.68839	2.2562e-11	0.0147346	0.0147345	0.0467653	0.752705	0.772085	20	1	0.907234
UK Biobank (UKBB) APOB	ENSG00000197857	51710	ZNF44	rs11671193	19	12448669	T	C	0.0129225	0.00511917	0.00900099	0.57	0.299544	0.0447682	6.691	2.2165e-11	0.0170899	0.0170899	0.0301573	0.570924	0.00690994	11	1	0.822115
UK Biobank (UKBB) APOB	ENSG00000100614	5494	PPM1A	rs8012211	14	60741614	T	C	0.331014	0.00450428	0.00217327	0.0379997	-0.0605816	0.00904716	6.6962	2.1391e-11	-0.0743506	-0.0743506	0.0375525	0.0477134	0.215252	19	1	0.247402
UK Biobank (UKBB) APOB	ENSG00000137959	10964	IFI44L	rs75417281	1	79167851	C	G	0.335984	0.00260851	0.00220708	0.24	0.0612499	0.00914423	6.6982	2.11e-11	0.042588	0.042588	0.0365906	0.244463	0.038018	20	1	0.575325
UK Biobank (UKBB) APOB	ENSG00000156469	51001	MTERF3	rs117758119	8	97064740	T	C	0.0606362	-0.00113125	0.00460364	0.81	-0.14626	0.0218285	6.70041	2.0785e-11	0.00773451	0.00773454	0.031497	0.806019	0.0958353	6	1	0.926504
UK Biobank (UKBB) APOB	ENSG00000173486	2286	FKBP2	rs3824854	11	63885305	T	C	0.173956	-0.000698919	0.00274578	0.8	0.081207	0.0121183	6.70119	2.06711e-11	-0.00860663	-0.00860664	0.0338365	0.799218	0.0545157	20	1	0.92377
UK Biobank (UKBB) APOB	ENSG00000090975	57605	PITPNM2	rs7975763	12	123604053	T	C	0.215706	-0.0028314	0.00257883	0.27	0.0648861	0.00968103	6.7024	2.0502e-11	-0.0436365	-0.0436364	0.0402737	0.278587	0.736693	20	1	0.614098
UK Biobank (UKBB) APOB	ENSG00000135870	149041	RC3H1	rs141647026	1	174171111	G	A	0.0367793	-0.00459804	0.00598969	0.44	0.197815	0.0295132	6.70259	2.0474e-11	-0.0232441	-0.0232441	0.0304771	0.445658	0.698639	4	1	0.74803
UK Biobank (UKBB) APOB	ENSG00000211950	28467	IGHV1-24	rs4043170	14	107074201	G	C	0.429423	-0.00432546	0.00212456	0.0420001	-0.13408	0.0200012	6.7036	2.03349e-11	0.0322603	0.0322603	0.0165601	0.0514066	0.586048	20	1	0.258726
UK Biobank (UKBB) APOB	ENSG00000238197	100506215	PAXBP1-AS1	rs113171118	21	34081711	T	C	0.0656064	0.00127324	0.00405272	0.75	0.261789	0.039052	6.7036	2.0335e-11	0.00486361	0.00486362	0.0154979	0.753654	0.720004	20	1	0.907574
UK Biobank (UKBB) APOB	ENSG00000172366	84331	MCRIP2	rs3752493	16	717523	T	G	0.371769	-0.00075573	0.0021799	0.73	-0.0627211	0.00935383	6.70539	2.00859e-11	0.0120491	0.012049	0.0348018	0.729178	0.128421	20	1	0.896992
UK Biobank (UKBB) APOB	ENSG00000112511	5252	PHF1	rs73741841	6	33409737	G	T	0.028827	0.00202459	0.00798159	0.8	-0.295338	0.044033	6.7072	1.98389e-11	-0.00685516	-0.00685515	0.0270446	0.7999	0.37029	15	1	0.924082
UK Biobank (UKBB) APOB	ENSG00000187045	164656	TMPRSS6	rs2281094	22	37535471	T	C	0.291252	-0.00243784	0.00231813	0.29	-0.0679834	0.0101298	6.71123	1.9303e-11	0.0358593	0.0358593	0.0345146	0.298822	0.523645	16	1	0.629884
UK Biobank (UKBB) APOB	ENSG00000040608	65078	RTN4R	rs78426131	22	20144796	A	G	0.166004	-0.00636178	0.00281275	0.0239999	-0.0731917	0.0109033	6.7128	1.9092e-11	0.0869194	0.0869194	0.0405526	0.0320832	0.23524	20	1	0.196169
UK Biobank (UKBB) APOB	ENSG00000139131	51067	YARS2	rs11052213	12	32897557	T	G	0.16501	0.00248011	0.00297942	0.41	0.116852	0.0174037	6.7142	1.891e-11	0.0212244	0.0212243	0.0256925	0.408753	0.747723	20	1	0.720801
UK Biobank (UKBB) APOB	ENSG00000112335	8724	SNX3	rs139052702	6	108503848	T	C	0.0238569	-0.00013529	0.00680026	0.98	0.170124	0.0253357	6.71479	1.8832e-11	-0.000795243	-0.000795242	0.0399725	0.984127	0.666561	18	1	0.993813
UK Biobank (UKBB) APOB	ENSG00000099866	8174	MADCAM1	rs2238546	19	583698	A	G	0.110338	0.00183127	0.00365997	0.62	-0.115842	0.0172456	6.71719	1.8525e-11	-0.0158083	-0.0158083	0.0316819	0.617801	0.855139	20	1	0.84553
UK Biobank (UKBB) APOB	ENSG00000243290	28940	IGKV1-12	rs143608250	2	90208967	G	A	0.0695825	-5.89064e-06	0.00437975	1	0.285144	0.0424498	6.7172	1.8525e-11	-2.06585e-05	-2.06585e-05	0.0153598	0.998927	0.984088	19	1	0.999333
UK Biobank (UKBB) APOB	ENSG00000220563	100419758	PKMP3	rs12193777	6	86246709	C	A	0.419483	0.000411725	0.00208505	0.84	-0.224466	0.0334117	6.71819	1.83981e-11	-0.00183424	-0.00183424	0.00929293	0.84353	0.146147	20	1	0.942793
UK Biobank (UKBB) APOB	ENSG00000245573	497258	BDNF-AS	rs3763965	11	27528987	A	T	0.450298	-0.00149509	0.00209021	0.47	-0.0725176	0.0107923	6.71938	1.8247e-11	0.0206169	0.0206169	0.0289863	0.476921	0.538528	20	1	0.772473
UK Biobank (UKBB) APOB	ENSG00000259092	28652	TRAV30	rs7140942	14	22668928	T	C	0.10338	0.00480994	0.00338693	0.16	-0.218193	0.0324181	6.73059	1.6896e-11	-0.0220444	-0.0220444	0.0158644	0.164665	0.0649706	19	1	0.482099
UK Biobank (UKBB) APOB	ENSG00000234883	114614	MIR155HG	rs11910173	21	27002948	A	G	0.0765408	0.000536326	0.00406426	0.9	0.13122	0.0194955	6.73078	1.6873e-11	0.00408723	0.00408722	0.0309788	0.895035	0.739545	20	1	0.962537
UK Biobank (UKBB) APOB	ENSG00000198791	29883	CNOT7	rs73200928	8	17117909	G	A	0.0685885	-0.000876193	0.0045858	0.85	0.128059	0.0190224	6.73201	1.6735e-11	-0.0068421	-0.00684213	0.0358246	0.848534	0.668577	20	1	0.945403
UK Biobank (UKBB) APOB	ENSG00000106244	11333	PDAP1	rs10243678	7	98991944	T	C	0.136183	0.0053092	0.00313815	0.0909997	-0.0796547	0.0118319	6.7322	1.6712e-11	-0.0666527	-0.0666527	0.0406219	0.100838	0.12553	20	1	0.378689
UK Biobank (UKBB) APOB	ENSG00000163312	113510	HELQ	rs10004897	4	84312759	A	G	0.16004	0.00186677	0.00286854	0.52	-0.108198	0.0160683	6.73363	1.6552e-11	-0.0172533	-0.0172533	0.0266356	0.517143	0.591402	17	1	0.794913
UK Biobank (UKBB) APOB	ENSG00000165685	120939	TMEM52B	rs4764299	12	10329751	C	T	0.445328	-0.000232985	0.00208877	0.91	-0.0602063	0.00894038	6.7342	1.6483e-11	0.00386978	0.00386977	0.0346983	0.911199	0.547868	18	1	0.970505
UK Biobank (UKBB) APOB	ENSG00000132549	157680	VPS13B	rs10091639	8	100125215	T	C	0.197813	-0.00502121	0.00264303	0.0569994	-0.0674015	0.0100035	6.73779	1.608e-11	0.074497	0.0744971	0.0407422	0.0674748	0.453891	20	1	0.302646
UK Biobank (UKBB) APOB	ENSG00000172995	10777	ARPP21	rs11720807	3	35827581	A	G	0.236581	0.000566279	0.00236247	0.81	-0.062718	0.00930837	6.73781	1.608e-11	-0.00902897	-0.00902898	0.037692	0.810682	0.127475	20	1	0.928046
UK Biobank (UKBB) APOB	ENSG00000164309	202333	CMYA5	rs7707820	5	78928785	C	A	0.0964215	-0.00264106	0.00356874	0.46	0.0924111	0.0137141	6.7384	1.6014e-11	-0.0285795	-0.0285795	0.0388503	0.461956	0.990238	19	1	0.76012
UK Biobank (UKBB) APOB	ENSG00000087087	51593	SRRT	rs186621637	7	100242613	C	A	0.0109344	0.00714228	0.0124957	0.57	0.334731	0.0496663	6.7396	1.5882e-11	0.0213374	0.0213374	0.0374646	0.568994	0.393223	9	1	0.820848
UK Biobank (UKBB) APOB	ENSG00000253522	107075116	MIR3142HG	rs56165523	5	159923636	C	T	0.0715706	-0.00274868	0.00438059	0.53	-0.124902	0.0185314	6.74002	1.5839e-11	0.0220067	0.0220068	0.035224	0.532124	0.515219	11	1	0.803176
UK Biobank (UKBB) APOB	ENSG00000156650	23522	KAT6B	rs2485957	10	76496963	C	T	0.241551	-0.000812153	0.00242739	0.74	-0.070729	0.0104914	6.74162	1.5665e-11	0.0114826	0.0114826	0.0343618	0.738253	0.389453	20	1	0.900679
UK Biobank (UKBB) APOB	ENSG00000238062	348761	SPATA3-AS1	rs7562897	2	231767923	G	T	0.317097	-0.000632761	0.00219609	0.77	0.0994471	0.0147504	6.74199	1.5622e-11	-0.00636279	-0.00636279	0.0221031	0.773448	0.391116	20	1	0.914532
UK Biobank (UKBB) APOB	ENSG00000179119	144108	SPTY2D1	rs56874332	11	18667316	C	T	0.511928	-0.00634021	0.00208993	0.00239999	0.0536587	0.00795651	6.744	1.5408e-11	-0.118158	-0.118158	0.0427078	0.00566335	0.000198804	19	1	0.0638123
UK Biobank (UKBB) APOB	ENSG00000058673	9877	ZC3H11A	rs12729443	1	203777991	C	T	0.140159	-0.00185934	0.00292095	0.52	0.120637	0.0178832	6.74583	1.5219e-11	-0.0154127	-0.0154127	0.0243204	0.526252	0.194199	20	1	0.799491
UK Biobank (UKBB) APOB	ENSG00000175029	1488	CTBP2	rs12771627	10	126691180	A	G	0.274354	-0.00103652	0.00229887	0.649999	0.0610578	0.00904802	6.74819	1.4969e-11	-0.016976	-0.016976	0.0377347	0.652798	0.511571	20	1	0.861793
UK Biobank (UKBB) APOB	ENSG00000108671	5717	PSMD11	rs118092144	17	30778945	A	G	0.485089	0.00144789	0.0020802	0.49	0.0538425	0.00797761	6.7492	1.4866e-11	0.0268912	0.0268912	0.0388398	0.48871	0.433672	20	1	0.779596
UK Biobank (UKBB) APOB	ENSG00000144550	151835	CPNE9	rs2542389	3	9651876	C	T	0.250497	0.00112245	0.00245207	0.649999	-0.106299	0.0157485	6.74979	1.4805e-11	-0.0105594	-0.0105594	0.0231207	0.647882	0.564365	20	1	0.859501
UK Biobank (UKBB) APOB	ENSG00000165915	91252	SLC39A13	rs9919526	11	47451623	T	C	0.293241	-0.00230846	0.00229846	0.32	-0.0593324	0.00878946	6.7504	1.4744e-11	0.0389072	0.0389073	0.0391651	0.320508	0.14306	20	1	0.64994
UK Biobank (UKBB) APOB	ENSG00000011143	54903	MKS1	rs68117086	17	56289310	C	T	0.326044	0.00243219	0.00222934	0.28	-0.0563914	0.00835057	6.753	1.4482e-11	-0.0431305	-0.0431305	0.0400459	0.281469	0.0056403	20	1	0.616449
UK Biobank (UKBB) APOB	ENSG00000204519	90233	ZNF551	rs11668979	19	58501951	C	G	0.294235	-0.00590022	0.00223438	0.00830004	0.0634731	0.00939507	6.756	1.4185e-11	-0.0929562	-0.0929562	0.0377954	0.0139147	0.0504958	20	1	0.117265
UK Biobank (UKBB) APOB	ENSG00000189043	4697	NDUFA4	rs6953367	7	10957253	T	C	0.460239	0.0039872	0.00209993	0.0580003	0.05405	0.0079977	6.75819	1.3972e-11	0.0737687	0.0737687	0.0403559	0.0675562	0.187152	20	1	0.302914
UK Biobank (UKBB) APOB	ENSG00000092978	55105	GPATCH2	rs34121469	1	217804635	C	T	0.388668	-0.000589518	0.00211826	0.780001	0.0554548	0.00820385	6.75961	1.38371e-11	-0.0106306	-0.0106306	0.0382303	0.780961	0.47185	20	1	0.917341
UK Biobank (UKBB) APOB	ENSG00000155850	1836	SLC26A2	rs245078	5	149353598	G	A	0.444334	-0.00751986	0.00210799	0.000359998	-0.0549919	0.00813514	6.7598	1.3818e-11	0.136745	0.136745	0.043343	0.00160527	0.00140568	20	1	0.0254114
UK Biobank (UKBB) APOB	ENSG00000261798	101929536	LOC101929536	rs11206896	1	40264082	C	T	0.0367793	0.0171026	0.00669069	0.0109999	-0.457555	0.0676616	6.7624	1.3572e-11	-0.0373782	-0.0373782	0.0156325	0.0167998	0.827782	10	1	0.13417
UK Biobank (UKBB) APOB	ENSG00000125971	83658	DYNLRB1	rs819168	20	32903845	T	G	0.0735586	-0.000633542	0.00426321	0.88	-0.0995278	0.0147157	6.76338	1.3479e-11	0.00636548	0.00636548	0.0428447	0.881892	0.621596	20	1	0.957432
UK Biobank (UKBB) APOB	ENSG00000178691	23512	SUZ12	rs12941700	17	30185022	A	G	0.131213	-0.00396434	0.00315432	0.21	-0.083697	0.0123739	6.764	1.3423e-11	0.0473654	0.0473654	0.0383324	0.216589	0.652426	20	1	0.545162
UK Biobank (UKBB) APOB	ENSG00000184451	2826	CCR10	rs112629880	17	40615761	T	C	0.0367793	0.00702843	0.00537244	0.19	0.132984	0.0196454	6.76922	1.295e-11	0.0528517	0.0528518	0.0411468	0.198978	0.625514	14	1	0.525498
UK Biobank (UKBB) APOB	ENSG00000160633	6294	SAFB	rs2184854	19	5638815	T	C	0.346918	0.00151026	0.00215208	0.48	0.0567636	0.0083811	6.77281	1.2631e-11	0.0266061	0.0266062	0.038116	0.485158	0.332856	20	1	0.777193
UK Biobank (UKBB) APOB	ENSG00000178950	2580	GAK	rs10031922	4	845772	T	C	0.0427435	0.00137189	0.00504075	0.79	0.16145	0.0238366	6.7732	1.2596e-11	0.00849731	0.0084973	0.0312469	0.785668	0.216432	17	1	0.918611
UK Biobank (UKBB) APOB	ENSG00000107164	8939	FUBP3	rs12345908	9	133486789	A	G	0.0994036	0.0089642	0.00397988	0.0239999	-0.0940354	0.013883	6.77342	1.2579e-11	-0.0953279	-0.0953279	0.0446019	0.032573	0.428215	20	1	0.197927
UK Biobank (UKBB) APOB	ENSG00000139187	10219	KLRG1	rs151245688	12	10004123	T	G	0.0477137	0.000202712	0.00495602	0.97	-0.126237	0.0186361	6.77379	1.2544e-11	-0.0016058	-0.0016058	0.0392602	0.967375	0.111174	3	1	0.987247
UK Biobank (UKBB) APOB	ENSG00000177098	6330	SCN4B	rs1715444	11	118016273	G	T	0.403579	-0.00145673	0.00211212	0.49	-0.0550726	0.0081276	6.776	1.2355e-11	0.0264511	0.0264511	0.0385497	0.492615	0.767997	20	1	0.782122
UK Biobank (UKBB) APOB	ENSG00000243056	8637	EIF4EBP3	rs60745418	5	140006267	T	C	0.241551	-0.00662853	0.0024753	0.00739997	-0.0702276	0.0103614	6.77781	1.2202e-11	0.0943864	0.0943863	0.0378981	0.0127553	0.110492	20	1	0.110439
UK Biobank (UKBB) APOB	ENSG00000188739	23029	RBM34	rs66533903	1	235324047	C	A	0.125249	0.00472244	0.00303868	0.12	-0.0918804	0.0135557	6.77799	1.2185e-11	-0.0513977	-0.0513977	0.0339303	0.129823	0.377663	20	1	0.430406
UK Biobank (UKBB) APOB	ENSG00000184281	10078	TSSC4	rs76296735	11	2416898	T	C	0.0218688	-0.00714031	0.00727624	0.33	0.24428	0.0360156	6.78262	1.1803e-11	-0.02923	-0.0292301	0.0300967	0.331446	0.386694	12	1	0.658307
UK Biobank (UKBB) APOB	ENSG00000175161	253559	CADM2	rs2044725	3	85645873	C	T	0.347913	-0.00184061	0.0021894	0.4	0.0585443	0.00862925	6.7844	1.1657e-11	-0.0314396	-0.0314396	0.0376834	0.404106	0.181157	12	1	0.716819
UK Biobank (UKBB) APOB	ENSG00000134049	51124	IER3IP1	rs2635056	18	44710568	G	A	0.394632	-0.000350211	0.00212019	0.87	-0.0548918	0.0080866	6.78799	1.137e-11	0.00638002	0.00638002	0.0386363	0.868842	0.520045	20	1	0.952527
UK Biobank (UKBB) APOB	ENSG00000257354	120766144	MIRLET7IHG	rs10877884	12	62989110	C	A	0.476143	0.000429944	0.00208122	0.84	-0.129213	0.0190339	6.78857	1.1323e-11	-0.00332741	-0.0033274	0.0161143	0.83641	0.607929	20	1	0.940142
UK Biobank (UKBB) APOB	ENSG00000043143	23338	JADE2	rs10040679	5	133853332	C	T	0.135189	-0.00344844	0.00299036	0.25	0.0885641	0.0130452	6.78902	1.1291e-11	-0.0389372	-0.0389372	0.0342486	0.25558	0.821182	20	1	0.588482
UK Biobank (UKBB) APOB	ENSG00000110042	23220	DTX4	rs693960	11	58941450	A	C	0.489066	-0.00132777	0.00208031	0.52	0.0599224	0.0088225	6.792	1.1059e-11	-0.0221582	-0.0221582	0.0348697	0.525131	0.372969	20	1	0.799082
UK Biobank (UKBB) APOB	ENSG00000173614	64802	NMNAT1	rs113726578	1	10315521	A	G	0.027833	0.0085174	0.00708691	0.23	0.392658	0.0578033	6.793	1.0983e-11	0.0216917	0.0216917	0.0183289	0.236623	0.657072	7	1	0.565875
UK Biobank (UKBB) APOB	ENSG00000187627	400966	RGPD1	rs7423853	2	87998561	T	G	0.204771	0.000966552	0.00267566	0.719999	0.330016	0.0485804	6.79319	1.0967e-11	0.0029288	0.0029288	0.00811911	0.718302	0.40057	3	1	0.891179
UK Biobank (UKBB) APOB	ENSG00000166800	160287	LDHAL6A	rs112446256	11	18463228	G	T	0.126243	0.00192262	0.00311058	0.54	0.0850932	0.012524	6.79441	1.0876e-11	0.0225943	0.0225943	0.0367059	0.538192	0.00321126	13	1	0.806336
UK Biobank (UKBB) APOB	ENSG00000158856	2039	DMTN	rs12681799	8	21927211	C	G	0.0497018	-0.00919086	0.00483762	0.0569994	0.156107	0.0229731	6.79521	1.0816e-11	-0.0588754	-0.0588754	0.0321775	0.0672943	0.00192463	14	1	0.302126
UK Biobank (UKBB) APOB	ENSG00000129559	4738	NEDD8	rs4982863	14	24627983	C	T	0.186879	-0.00435966	0.00267396	0.1	-0.0718089	0.0105657	6.79642	1.0727e-11	0.060712	0.060712	0.0382937	0.112868	0.770187	19	1	0.401057
UK Biobank (UKBB) APOB	ENSG00000267508	26974	ZNF285	rs2722658	19	44904897	C	T	0.21173	0.00334095	0.00258851	0.2	0.0755462	0.0111137	6.79757	1.0638e-11	0.0442239	0.044224	0.0348761	0.204787	1.5476e-05	17	1	0.530529
UK Biobank (UKBB) APOB	ENSG00000070367	10640	EXOC5	rs7155721	14	57697430	C	A	0.11829	0.000308194	0.00299163	0.92	0.0783089	0.0115184	6.79859	1.0564e-11	0.00393562	0.00393562	0.0382073	0.917957	0.880586	20	1	0.971886
UK Biobank (UKBB) APOB	ENSG00000168872	55308	DDX19A	rs150182445	16	70761213	G	A	0.0258449	-0.0105416	0.00659628	0.11	0.237534	0.0349222	6.80181	1.0332e-11	-0.0443793	-0.0443793	0.028526	0.119768	0.915768	8	1	0.412687
UK Biobank (UKBB) APOB	ENSG00000254966	120883618	IGSF22-AS1	rs12282271	11	18719929	G	A	0.431412	0.00123874	0.00209029	0.55	0.155863	0.0229015	6.8058	1.0049e-11	0.00794762	0.00794761	0.0134618	0.554934	0.405414	17	1	0.814827
UK Biobank (UKBB) APOB	ENSG00000113083	4015	LOX	rs840461	5	121419259	T	G	0.559642	0.00165322	0.0020815	0.429999	0.0549082	0.0080617	6.811	9.69227e-12	0.0301088	0.0301088	0.0381656	0.430171	0.386747	10	1	0.735903
UK Biobank (UKBB) APOB	ENSG00000138079	6519	SLC3A1	rs73924248	2	44475365	T	G	0.17992	0.0026004	0.00278673	0.35	0.0727933	0.0106854	6.81241	9.59839e-12	0.0357231	0.0357231	0.0386402	0.355224	0.209305	20	1	0.67891
UK Biobank (UKBB) APOB	ENSG00000176054	54028	RPL23P2	rs2471946	21	30533397	G	C	0.341948	0.000376216	0.00214829	0.86	0.15053	0.0220946	6.81298	9.55839e-12	0.00249928	0.00249927	0.0142762	0.861028	0.174088	20	1	0.949962
UK Biobank (UKBB) APOB	ENSG00000144224	23190	UBXN4	rs57235352	2	136404143	T	C	0.0298211	-0.0062152	0.00843384	0.46	-0.170489	0.025024	6.81302	9.55842e-12	0.0364551	0.0364552	0.0497572	0.463764	0.0438483	17	1	0.761085
UK Biobank (UKBB) APOB	ENSG00000238198	100996251	LRIG2-DT	rs1766862	1	113615193	C	T	0.397614	-0.00074324	0.00214441	0.73	-0.140789	0.0206635	6.81341	9.53189e-12	0.00527911	0.00527911	0.0152511	0.729232	0.583235	20	1	0.896992
UK Biobank (UKBB) APOB	ENSG00000116161	27101	CACYBP	rs1793291	1	174791813	C	T	0.390656	0.0041219	0.00211955	0.0519996	-0.0558677	0.00819848	6.8144	9.46583e-12	-0.0737797	-0.0737796	0.0394534	0.0614776	0.0185734	17	1	0.289705
UK Biobank (UKBB) APOB	ENSG00000105327	27113	BBC3	rs35368210	19	47699707	G	A	0.485089	0.00182674	0.00205911	0.37	0.0554615	0.00813862	6.81461	9.45261e-12	0.0329371	0.0329371	0.0374401	0.379007	0.289079	19	1	0.698807
UK Biobank (UKBB) APOB	ENSG00000207523	26782	SNORA66	rs9440127	1	93358519	G	A	0.366799	-0.00735151	0.00214712	0.000619998	-0.0756668	0.0111036	6.81462	9.45261e-12	0.0971563	0.0971564	0.0317563	0.00221753	0.000250231	20	1	0.0322023
UK Biobank (UKBB) APOB	ENSG00000161973	146849	CCDC42	rs35490467	17	8637221	T	C	0.50994	0.000520081	0.00208387	0.8	-0.0549346	0.00805021	6.824	8.854e-12	-0.00946728	-0.00946727	0.037959	0.803045	0.871726	20	1	0.925052
UK Biobank (UKBB) APOB	ENSG00000175602	11007	CCDC85B	rs7938011	11	65604862	A	G	0.183897	0.0127856	0.00263337	1.2e-06	-0.0725078	0.0106254	6.82401	8.854e-12	-0.176334	-0.176334	0.044573	7.61903e-05	0.0428352	20	1	0.0022983
UK Biobank (UKBB) APOB	ENSG00000169379	200894	ARL13B	rs62266124	3	93895082	G	A	0.430417	0.00248846	0.0021176	0.24	-0.0547922	0.00802815	6.82501	8.79249e-12	-0.0454163	-0.0454164	0.0392166	0.246827	0.447642	20	1	0.57837
UK Biobank (UKBB) APOB	ENSG00000154305	375056	MIA3	rs2378585	1	222781822	A	G	0.163022	-0.00125898	0.00276537	0.649999	-0.0805187	0.0117966	6.82559	8.75592e-12	0.0156359	0.0156359	0.0344207	0.649644	0.651503	20	1	0.860212
UK Biobank (UKBB) APOB	ENSG00000205744	79958	DENND1C	rs348358	19	6461927	C	A	0.468191	-0.00190427	0.00205311	0.35	-0.0669833	0.00981326	6.82579	8.74374e-12	0.028429	0.028429	0.0309327	0.358065	0.148112	13	1	0.681609
UK Biobank (UKBB) APOB	ENSG00000101350	9371	KIF3B	rs6119771	20	30770375	C	G	0.408549	0.00293804	0.00210674	0.16	0.0546914	0.00801222	6.826	8.73152e-12	0.0537203	0.0537203	0.0393162	0.171824	0.423721	20	1	0.491021
UK Biobank (UKBB) APOB	ENSG00000010438	5646	PRSS3	rs117918420	9	34010816	C	A	0.0198807	0.00162083	0.00752939	0.83	-0.413746	0.0606098	6.82639	8.7072e-12	-0.00391745	-0.00391745	0.0182071	0.829642	0.92885	20	1	0.936278
UK Biobank (UKBB) APOB	ENSG00000185090	149175	MANEAL	rs12742756	1	38347417	G	A	0.44334	-0.00110467	0.00209209	0.6	0.0554317	0.008119	6.8274	8.6467e-12	-0.0199285	-0.0199285	0.0378545	0.598576	0.669702	20	1	0.83544
UK Biobank (UKBB) APOB	ENSG00000189045	728780	ANKDD1B	rs6895057	5	74624234	A	G	0.256461	0.039409	0.00241594	8.10028e-60	-0.0740506	0.0108451	6.82802	8.61072e-12	-0.53219	-0.53219	0.0844951	3.006e-10	0.00299586	20	4.22553e-06	3.63882e-08
UK Biobank (UKBB) APOB	ENSG00000196335	56164	STK31	rs2191303	7	23717467	A	G	0.366799	4.66315e-05	0.002165	0.98	-0.0588231	0.00861474	6.82819	8.59871e-12	-0.000792741	-0.000792741	0.0368054	0.982816	0.206565	20	1	0.993103
UK Biobank (UKBB) APOB	ENSG00000100575	26520	TIMM9	rs73295846	14	59021231	T	G	0.0705765	0.0021315	0.0039833	0.59	-0.10144	0.0148556	6.8284	8.58671e-12	-0.0210124	-0.0210125	0.039388	0.593706	0.888684	20	1	0.832076
UK Biobank (UKBB) APOB	ENSG00000249348	100885776	UGDH-AS1	rs12512204	4	39533948	T	C	0.446322	-0.00388171	0.00210541	0.0649995	0.134346	0.0196706	6.82979	8.5033e-12	-0.0288934	-0.0288934	0.0162325	0.0750809	0.166602	20	1	0.321054
UK Biobank (UKBB) APOB	ENSG00000267416	105371849	HEATR6-DT	rs2087840	17	58156427	A	G	0.107356	-0.00118906	0.00366691	0.75	0.225325	0.0329914	6.82981	8.50332e-12	-0.00527709	-0.0052771	0.0162922	0.746012	0.594038	18	1	0.90466
UK Biobank (UKBB) APOB	ENSG00000123091	26994	RNF11	rs72692265	1	51558184	C	T	0.0298211	0.00978934	0.00732873	0.18	-0.187795	0.0274916	6.831	8.43251e-12	-0.0521278	-0.0521278	0.0397643	0.189885	0.915928	13	1	0.514846
UK Biobank (UKBB) APOB	ENSG00000119812	25940	FAM98A	rs1375198	2	33816585	C	T	0.275348	0.00517131	0.00234465	0.0269998	-0.061836	0.00905015	6.83259	8.33889e-12	-0.0836294	-0.0836294	0.0398438	0.0358229	0.963154	20	1	0.210872
UK Biobank (UKBB) APOB	ENSG00000223549	100505755	MTND5P28	rs11550347	2	120980428	G	C	0.317097	0.00281026	0.00221137	0.2	-0.161983	0.0237039	6.8336	8.281e-12	-0.0173491	-0.0173491	0.0138859	0.211518	0.639661	20	1	0.539118
UK Biobank (UKBB) APOB	ENSG00000164031	79982	DNAJB14	rs72684392	4	100873839	G	C	0.11829	-0.00468144	0.00366542	0.2	0.0990457	0.0144901	6.8354	8.1777e-12	-0.0472655	-0.0472654	0.0376478	0.209311	0.997811	20	1	0.536713
UK Biobank (UKBB) APOB	ENSG00000154262	23460	ABCA6	rs997781	17	67117688	A	G	0.297217	-0.00217795	0.00227906	0.34	-0.0586925	0.00858379	6.8376	8.05311e-12	0.0371078	0.0371078	0.0392079	0.343926	0.000165728	20	1	0.670351
UK Biobank (UKBB) APOB	ENSG00000051180	5888	RAD51	rs78216404	15	40832378	A	G	0.028827	-0.0123934	0.00614376	0.0439997	0.181339	0.0265186	6.83818	8.0194e-12	-0.0683438	-0.0683436	0.0353233	0.0530143	0.800259	18	1	0.264263
UK Biobank (UKBB) APOB	ENSG00000162873	55220	KLHDC8A	rs55767016	1	205311066	T	C	0.154076	0.00171189	0.00287319	0.55	0.0753545	0.0110193	6.83841	8.00829e-12	0.0227178	0.0227178	0.0382734	0.552802	0.477674	20	1	0.812924
UK Biobank (UKBB) APOB	ENSG00000262700	100421173	LOC100421173	rs34225025	16	25040936	T	C	0.33996	0.00591763	0.0021493	0.00589997	-0.0694878	0.0101602	6.83922	7.96371e-12	-0.0851607	-0.0851607	0.0333429	0.0106467	0.115748	17	1	0.0971823
UK Biobank (UKBB) APOB	ENSG00000174038	138724	C9orf131	rs4879852	9	35011305	T	C	0.0656064	-0.00120042	0.0048661	0.81	-0.11313	0.01654	6.83978	7.93039e-12	0.010611	0.0106109	0.0430411	0.805272	0.971348	17	1	0.926458
UK Biobank (UKBB) APOB	ENSG00000113296	7060	THBS4	rs256439	5	79366080	C	T	0.286282	-0.00348332	0.00234355	0.14	-0.0627144	0.0091626	6.84461	7.66901e-12	0.0555426	0.0555426	0.0382396	0.146365	0.733107	20	1	0.454739
UK Biobank (UKBB) APOB	ENSG00000131650	79412	KREMEN2	rs2057729	16	3002109	A	G	0.287276	0.0023136	0.00224728	0.3	0.0598145	0.00873306	6.8492	7.42639e-12	0.0386796	0.0386796	0.0379929	0.308642	0.125897	20	1	0.63964
UK Biobank (UKBB) APOB	ENSG00000170264	84140	FAM161A	rs2103324	2	62088423	C	G	0.0367793	-0.00152546	0.00576951	0.79	-0.230714	0.0336789	6.8504	7.3644e-12	0.00661191	0.00661191	0.0250258	0.791623	0.225068	10	1	0.920646
UK Biobank (UKBB) APOB	ENSG00000133265	23640	HSPBP1	rs117688219	19	55788306	A	G	0.0417495	0.00334576	0.00422218	0.429999	-0.229261	0.0334638	6.85102	7.33361e-12	-0.0145937	-0.0145937	0.0185393	0.431179	0.670633	11	1	0.736885
UK Biobank (UKBB) APOB	ENSG00000179388	1960	EGR3	rs13264182	8	22557756	C	G	0.225646	-0.00123456	0.00257013	0.630001	0.0698251	0.0101905	6.85198	7.2825e-12	-0.0176807	-0.0176808	0.0368985	0.631815	0.79325	14	1	0.852704
UK Biobank (UKBB) APOB	ENSG00000231105	100506801	ECE1-AS1	rs213016	1	21646074	T	C	0.0864811	-0.00297605	0.00363907	0.41	-0.22309	0.0325574	6.85221	7.27229e-12	0.0133401	0.0133402	0.0164279	0.416768	0.391029	12	1	0.726394
UK Biobank (UKBB) APOB	ENSG00000180667	55432	YOD1	rs116992638	1	207200467	G	A	0.0109344	-0.0148395	0.00946617	0.12	0.369344	0.0538952	6.853	7.23172e-12	-0.040178	-0.040178	0.0262917	0.126472	0.0912889	9	1	0.424402
UK Biobank (UKBB) APOB	ENSG00000232065	101929769	LINC01063	rs1684466	3	196359310	G	A	0.348907	-0.00189284	0.00223571	0.4	-0.155384	0.0226738	6.85302	7.23171e-12	0.0121817	0.0121817	0.0144977	0.400767	0.917533	9	1	0.714654
UK Biobank (UKBB) APOB	ENSG00000100209	150274	HSCB	rs6519752	22	28904181	G	A	0.149105	0.0116485	0.0028984	5.80003e-05	0.0785753	0.0114645	6.85379	7.19139e-12	0.148246	0.148246	0.0427609	0.000526559	0.0147614	20	1	0.0110149
UK Biobank (UKBB) APOB	ENSG00000135363	4005	LMO2	rs7105661	11	33879618	G	C	0.375746	0.00222242	0.00215525	0.3	0.0566543	0.00826347	6.85599	7.08149e-12	0.0392277	0.0392277	0.03847	0.307872	0.485655	12	1	0.638972
UK Biobank (UKBB) APOB	ENSG00000183655	64410	KLHL25	rs2614664	15	86298716	A	G	0.367793	-0.00311988	0.00221927	0.16	-0.056919	0.00829965	6.858	6.98308e-12	0.0548126	0.0548126	0.0398007	0.168458	0.102491	20	1	0.487042
UK Biobank (UKBB) APOB	ENSG00000123095	79365	BHLHE41	rs10431216	12	26280714	G	C	0.185885	0.00107677	0.00256591	0.67	0.0678056	0.00988592	6.85881	6.94411e-12	0.0158803	0.0158803	0.0379129	0.675318	0.188674	20	1	0.872994
UK Biobank (UKBB) APOB	ENSG00000196757	90592	ZNF700	rs10417905	19	12077092	C	G	0.0606362	-0.00713853	0.00469729	0.13	0.136423	0.0198885	6.85939	6.91497e-12	-0.0523264	-0.0523264	0.0352667	0.137879	0.0109338	20	1	0.442606
UK Biobank (UKBB) APOB	ENSG00000146072	27242	TNFRSF21	rs6938470	6	47338091	A	G	0.107356	-0.00621182	0.00349698	0.0759994	-0.0898128	0.0130873	6.86259	6.76181e-12	0.0691641	0.0691641	0.0402195	0.0854936	0.327438	10	1	0.346435
UK Biobank (UKBB) APOB	ENSG00000110172	26973	CHORDC1	rs10830452	11	89966202	G	A	0.361829	-0.00332322	0.00221211	0.13	-0.0859065	0.0125162	6.86362	6.7146e-12	0.0386842	0.0386841	0.0263598	0.142228	0.225162	20	1	0.448274
UK Biobank (UKBB) APOB	ENSG00000181652	285973	ATG9B	rs2566514	7	150704250	G	C	0.269384	0.00412312	0.00244272	0.0909997	-0.0611223	0.0089045	6.8642	6.68651e-12	-0.0674569	-0.0674569	0.041155	0.101194	0.129609	17	1	0.378954
UK Biobank (UKBB) APOB	ENSG00000008988	6224	RPS20	rs61322716	8	57012275	A	G	0.0109344	0.00428327	0.00902329	0.64	-0.286974	0.0417708	6.87021	6.41121e-12	-0.0149256	-0.0149257	0.0315179	0.635813	0.0190907	4	1	0.854768
UK Biobank (UKBB) APOB	ENSG00000149929	8479	HIRIP3	rs79512505	16	30194328	C	G	0.148111	-0.0029171	0.00317803	0.36	-0.0969035	0.0141029	6.87118	6.36641e-12	0.0301031	0.0301031	0.0330871	0.362921	0.285318	17	1	0.686042
UK Biobank (UKBB) APOB	ENSG00000144671	9389	SLC22A14	rs2011	3	38296817	A	G	0.354871	-0.00157889	0.00222794	0.48	-0.0636295	0.00925871	6.87239	6.31309e-12	0.0248138	0.0248138	0.0351999	0.480848	0.267745	14	1	0.774503
UK Biobank (UKBB) APOB	ENSG00000105641	6528	SLC5A5	rs740695	19	17983561	T	C	0.054672	-0.0132283	0.00429236	0.0021	0.117104	0.0170313	6.87581	6.1643e-12	-0.112962	-0.112962	0.0401677	0.00491948	0.45733	5	1	0.0578204
UK Biobank (UKBB) APOB	ENSG00000203772	503542	SPRN	rs55972860	10	135219820	T	C	0.0745527	-0.00739956	0.00388404	0.0569994	0.115319	0.0167713	6.87597	6.1556e-12	-0.064166	-0.0641659	0.0349497	0.0663647	0.847936	20	1	0.300853
UK Biobank (UKBB) APOB	ENSG00000184307	254887	ZDHHC23	rs78876842	3	113777013	A	C	0.0457256	0.000266845	0.00535946	0.96	0.152481	0.0221746	6.87638	6.1384e-12	0.00175002	0.00175002	0.0351492	0.960291	0.315393	13	1	0.986034
UK Biobank (UKBB) APOB	ENSG00000184524	51286	CEND1	rs4963156	11	780827	T	C	0.440358	-0.00590848	0.00208474	0.00460002	0.0644302	0.00936949	6.8766	6.12982e-12	-0.0917036	-0.0917036	0.0349969	0.00878443	0.79673	20	1	0.0857626
UK Biobank (UKBB) APOB	ENSG00000205022	390748	PABPN1L	rs76267236	16	88931274	T	C	0.0725646	-0.00756652	0.00377638	0.0449997	0.165716	0.0240887	6.87941	6.01048e-12	-0.0456596	-0.0456597	0.0237352	0.0543907	0.84036	20	1	0.269025
UK Biobank (UKBB) APOB	ENSG00000102780	160851	DGKH	rs2209514	13	42791689	A	G	0.16004	-0.00185215	0.0028141	0.51	0.0735106	0.010685	6.87979	5.9937e-12	-0.0251957	-0.0251957	0.0384563	0.512354	0.274124	20	1	0.792901
UK Biobank (UKBB) APOB	ENSG00000140479	5046	PCSK6	rs11639051	15	101992998	A	C	0.302187	-0.00186243	0.00228842	0.42	0.0603713	0.0087749	6.88	5.98529e-12	-0.0308496	-0.0308496	0.03817	0.418967	0.424832	18	1	0.727907
UK Biobank (UKBB) APOB	ENSG00000163817	54716	SLC6A20	rs2742390	3	45756722	G	A	0.436382	-0.000392063	0.00208352	0.85	-0.0567964	0.00825529	6.88	5.9853e-12	0.00690296	0.00690295	0.0366977	0.850796	0.0916955	20	1	0.946324
UK Biobank (UKBB) APOB	ENSG00000116584	9181	ARHGEF2	rs34802187	1	155926051	A	G	0.101392	-0.000108529	0.00413656	0.98	-0.158283	0.0229996	6.88199	5.90181e-12	0.000685664	0.000685664	0.0261341	0.979069	0.104383	17	1	0.991934
UK Biobank (UKBB) APOB	ENSG00000136237	9771	RAPGEF5	rs4722141	7	22485168	A	G	0.055666	0.00925581	0.00533444	0.0830004	-0.204611	0.0297305	6.88219	5.8935e-12	-0.0452361	-0.0452361	0.0268869	0.0924801	0.722007	7	1	0.362216
UK Biobank (UKBB) APOB	ENSG00000006837	51265	CDKL3	rs28548942	5	133754606	G	C	0.111332	-0.00478935	0.00398718	0.23	-0.0977949	0.0142098	6.88222	5.8935e-12	0.0489734	0.0489734	0.0413872	0.23669	0.0928509	20	1	0.56594
UK Biobank (UKBB) APOB	ENSG00000138131	84171	LOXL4	rs1983865	10	100016339	T	C	0.450298	-0.00329973	0.00209466	0.12	0.0556637	0.00808666	6.8834	5.84409e-12	-0.0592797	-0.0592797	0.0386035	0.124635	0.4483	20	1	0.420951
UK Biobank (UKBB) APOB	ENSG00000182541	3985	LIMK2	rs737887	22	31696615	A	G	0.27336	0.00516192	0.00229638	0.025	-0.0619015	0.00898764	6.8874	5.68211e-12	-0.0833893	-0.0833893	0.0390231	0.0326045	0.199418	20	1	0.197979
UK Biobank (UKBB) APOB	ENSG00000170396	91752	ZNF804A	rs9678515	2	185440309	G	A	0.139165	0.00135145	0.00289929	0.64	0.0763896	0.0110896	6.8884	5.6423e-12	0.0176915	0.0176915	0.0380408	0.641883	0.840345	20	1	0.856791
UK Biobank (UKBB) APOB	ENSG00000167680	10501	SEMA6B	rs16992439	19	4559474	G	A	0.0506958	0.01005	0.00472391	0.0329997	0.162419	0.0235712	6.89057	5.55581e-12	0.061877	0.0618769	0.0304394	0.0420737	0.365204	6	1	0.230308
UK Biobank (UKBB) APOB	ENSG00000187605	200424	TET3	rs6722659	2	74080159	C	T	0.293241	0.0024117	0.00220566	0.27	0.0872645	0.0126624	6.89162	5.51681e-12	0.0276367	0.0276367	0.0255917	0.280184	0.848517	20	1	0.615359
UK Biobank (UKBB) APOB	ENSG00000092969	7042	TGFB2	rs12034138	1	218692641	T	C	0.136183	-0.00283516	0.00320873	0.38	0.0819862	0.0118893	6.8958	5.35631e-12	-0.0345809	-0.034581	0.0394574	0.380806	0.124133	18	1	0.700104
UK Biobank (UKBB) APOB	ENSG00000186063	64853	AIDA	rs3008611	1	222794232	G	A	0.0228628	0.00828294	0.00606823	0.17	-0.171573	0.0248801	6.89599	5.34872e-12	-0.0482765	-0.0482765	0.0360544	0.180574	0.208836	9	1	0.502341
UK Biobank (UKBB) APOB	ENSG00000165895	143872	ARHGAP42	rs675999	11	100725702	T	C	0.0367793	0.00557586	0.00587269	0.34	0.217881	0.0315934	6.89641	5.3337e-12	0.0255913	0.0255913	0.0272079	0.346918	0.00164642	20	1	0.672731
UK Biobank (UKBB) APOB	ENSG00000211786	28684	TRAV8-2	rs145911339	14	23025307	T	C	0.0487078	0.00531067	0.006	0.38	-0.412942	0.0598449	6.9002	5.19289e-12	-0.0128606	-0.0128606	0.0146489	0.379988	0.281906	8	1	0.69937
UK Biobank (UKBB) APOB	ENSG00000162972	79568	MAIP1	rs3114090	2	200803023	A	G	0.178926	-0.0010081	0.0026152	0.7	0.0816737	0.0118364	6.90021	5.1929e-12	-0.012343	-0.012343	0.03207	0.700329	0.704415	20	1	0.884265
UK Biobank (UKBB) APOB	ENSG00000126264	10870	HCST	rs2285423	19	36497373	G	A	0.0198807	0.007665	0.00679407	0.26	-0.199043	0.0288452	6.90039	5.1856e-12	-0.0385093	-0.0385092	0.0345868	0.265534	0.825322	4	1	0.599338
UK Biobank (UKBB) APOB	ENSG00000133226	10250	SRRM1	rs2105184	1	24954966	A	G	0.428429	0.000407684	0.00209688	0.85	0.082487	0.0119536	6.9006	5.17831e-12	0.0049424	0.0049424	0.0254308	0.845904	0.611154	18	1	0.943945
UK Biobank (UKBB) APOB	ENSG00000182218	84439	HHIPL1	rs9788495	14	100114076	A	G	0.236581	0.00455586	0.00236153	0.0539995	0.0680039	0.00985364	6.9014	5.1493e-12	0.0669941	0.0669941	0.0360577	0.063173	0.377382	20	1	0.293561
UK Biobank (UKBB) APOB	ENSG00000154548	135295	SRSF12	rs13362765	6	89767167	C	T	0.436382	0.00295901	0.00210345	0.16	-0.0572968	0.00830196	6.9016	5.142e-12	-0.0516435	-0.0516436	0.0374663	0.16808	0.341459	20	1	0.487042
UK Biobank (UKBB) APOB	ENSG00000077157	4660	PPP1R12B	rs11584227	1	202598775	C	T	0.204771	0.00353707	0.00246606	0.15	-0.0725132	0.0105064	6.90181	5.13481e-12	-0.0487783	-0.0487783	0.034735	0.16023	0.406862	20	1	0.475985
UK Biobank (UKBB) APOB	ENSG00000125746	24139	EML2	rs7257226	19	46123929	A	G	0.10835	-0.0170578	0.00310244	3.79997e-08	-0.0970599	0.0140626	6.90199	5.1275e-12	0.175745	0.175745	0.0408665	1.70436e-05	0.00357099	20	0.239581	0.000656388
UK Biobank (UKBB) APOB	ENSG00000104951	259307	IL4I1	rs1290754	19	50404939	G	T	0.450298	0.000435845	0.00205768	0.83	0.0605097	0.00876519	6.90341	5.07721e-12	0.00720289	0.0072029	0.0340218	0.83233	0.340799	20	1	0.937769
UK Biobank (UKBB) APOB	ENSG00000112033	5467	PPARD	rs73407675	6	35207714	A	G	0.0208748	0.0146508	0.007412	0.0479999	0.224243	0.0324736	6.90539	5.00619e-12	0.0653345	0.0653345	0.0343809	0.057392	0.469309	20	1	0.277237
UK Biobank (UKBB) APOB	ENSG00000135521	84946	LTV1	rs9484759	6	143858683	G	A	0.192843	0.00152187	0.00258494	0.56	0.0686851	0.00994543	6.9062	4.97809e-12	0.0221572	0.0221572	0.0377711	0.557461	0.172328	18	1	0.815285
UK Biobank (UKBB) APOB	ENSG00000244274	55861	DBNDD2	rs6017558	20	44021044	G	A	0.340954	0.00390258	0.00217046	0.0719996	0.0608158	0.00880394	6.90779	4.92229e-12	0.0641705	0.0641705	0.0368782	0.081848	0.0437146	13	1	0.338095
UK Biobank (UKBB) APOB	ENSG00000107789	9562	MINPP1	rs118104190	10	89380617	A	G	0.0139165	-0.0122952	0.00954038	0.2	0.267062	0.038634	6.91262	4.75849e-12	-0.0460387	-0.0460388	0.036339	0.205182	0.93928	10	1	0.53117
UK Biobank (UKBB) APOB	ENSG00000264056	100847075	MIR5685	rs9382201	6	53213441	T	C	0.262425	0.00433118	0.00226511	0.0560003	0.172783	0.0249809	6.9166	4.62611e-12	0.0250672	0.0250672	0.0136013	0.0653295	0.395383	20	1	0.298938
UK Biobank (UKBB) APOB	ENSG00000084093	5978	REST	rs13353552	4	57764324	A	G	0.33002	-0.000703265	0.00224409	0.75	0.060457	0.00873933	6.91781	4.58709e-12	-0.0116325	-0.0116325	0.0371569	0.754232	0.0153473	20	1	0.907683
UK Biobank (UKBB) APOB	ENSG00000167566	57701	NCKAP5L	rs2603116	12	50179630	C	T	0.32505	-0.000447332	0.00221653	0.84	-0.0569866	0.00823625	6.919	4.54841e-12	0.00784978	0.00784977	0.0389122	0.840127	0.565854	19	1	0.941581
UK Biobank (UKBB) APOB	ENSG00000235962	401640	RPL7AP53	rs7919481	10	33405184	C	T	0.101392	0.00188865	0.00324837	0.56	0.121538	0.0175628	6.92019	4.5101e-12	0.0155396	0.0155396	0.0268213	0.562337	0.641817	20	1	0.817964
UK Biobank (UKBB) APOB	ENSG00000251692	390667	PTX4	rs7498397	16	1540012	T	G	0.22167	0.000790953	0.00244344	0.75	-0.0880023	0.0127156	6.92081	4.491e-12	-0.00898787	-0.00898786	0.027796	0.746429	0.673631	16	1	0.904747
UK Biobank (UKBB) APOB	ENSG00000147570	85479	DNAJC5B	rs62506580	8	66842018	G	A	0.16501	-0.00727423	0.00296348	0.0140001	-0.117376	0.0169589	6.9212	4.4783e-12	0.0619737	0.0619739	0.0267886	0.0206984	0.90993	20	1	0.152018
UK Biobank (UKBB) APOB	ENSG00000179314	23302	WSCD1	rs4270218	17	5971856	T	C	0.248509	-0.000174783	0.00234912	0.94	-0.0631438	0.00911745	6.9256	4.34131e-12	0.00276802	0.00276801	0.0372048	0.940693	0.951302	18	1	0.979113
UK Biobank (UKBB) APOB	ENSG00000179627	100128927	ZBTB42	rs10134757	14	105295911	A	G	0.274354	0.00248964	0.00243079	0.31	0.0936879	0.0135254	6.92681	4.30469e-12	0.0265738	0.0265737	0.0262277	0.310967	0.569438	20	1	0.642235
UK Biobank (UKBB) APOB	ENSG00000162645	2634	GBP2	rs2182322	1	89499034	A	G	0.0347913	0.00736648	0.00574017	0.2	-0.162238	0.0234197	6.92742	4.2865e-12	-0.0454054	-0.0454055	0.0359832	0.207002	0.773082	4	1	0.533034
UK Biobank (UKBB) APOB	ENSG00000224650	28408	IGHV3-74	rs7159297	14	107127877	G	A	0.415507	-0.00316905	0.00211564	0.13	0.135034	0.0194871	6.9294	4.22629e-12	-0.0234685	-0.0234686	0.0160294	0.143167	0.0957211	20	1	0.44919
UK Biobank (UKBB) APOB	ENSG00000141428	83608	C18orf21	rs75680361	18	33555599	T	C	0.0805169	0.00363451	0.00388621	0.35	-0.167232	0.0241288	6.9308	4.1847e-12	-0.0217333	-0.0217333	0.023449	0.354013	0.390808	20	1	0.677731
UK Biobank (UKBB) APOB	ENSG00000068971	5526	PPP2R5B	rs58717149	11	64781891	G	T	0.0467197	-0.00438976	0.00477722	0.36	-0.146045	0.021067	6.93241	4.13761e-12	0.0300576	0.0300576	0.0329968	0.362334	0.70433	16	1	0.685318
UK Biobank (UKBB) APOB	ENSG00000090372	29888	STRN4	rs143740724	19	47147325	A	G	0.0407555	0.00467872	0.00576618	0.42	-0.323766	0.0467019	6.93261	4.13181e-12	-0.0144509	-0.0144509	0.0179313	0.420297	0.0272626	7	1	0.729397
UK Biobank (UKBB) APOB	ENSG00000115540	25843	MOB4	rs115595558	2	198481136	T	C	0.0457256	0.00124448	0.00577371	0.83	0.20758	0.0299391	6.93341	4.1084e-12	0.00599518	0.00599518	0.0278278	0.829426	0.72711	8	1	0.936194
UK Biobank (UKBB) APOB	ENSG00000151304	153443	SRFBP1	rs75965538	5	121254308	G	C	0.0377734	-0.00215743	0.00482825	0.649999	-0.134724	0.0194307	6.93356	4.10261e-12	0.0160137	0.0160136	0.0359123	0.655662	0.86468	17	1	0.863279
UK Biobank (UKBB) APOB	ENSG00000158019	9577	BABAM2	rs4666040	2	28380295	G	A	0.270378	-0.0117509	0.00235761	6.19998e-07	-0.0627292	0.00904713	6.9336	4.1026e-12	0.187327	0.187327	0.046287	5.18598e-05	4.59011e-05	20	0.728993	0.00163819
UK Biobank (UKBB) APOB	ENSG00000226496	284835	LINC00323	rs2837964	21	42520646	A	C	0.32505	-0.00121679	0.00229902	0.6	-0.0686502	0.00989995	6.9344	4.07949e-12	0.0177245	0.0177245	0.0335863	0.597687	0.972638	10	1	0.835024
UK Biobank (UKBB) APOB	ENSG00000158079	138639	PTPDC1	rs7875583	9	96883271	C	T	0.389662	-0.00152485	0.00217466	0.48	0.0569137	0.00820532	6.9362	4.0279e-12	-0.0267923	-0.0267923	0.0384045	0.485406	0.185851	20	1	0.777312
UK Biobank (UKBB) APOB	ENSG00000008735	23542	MAPK8IP2	rs140513	22	51028255	C	T	0.459245	0.0059318	0.0020943	0.00460002	-0.0656916	0.00946647	6.9394	3.93769e-12	-0.0902977	-0.0902976	0.034434	0.00873293	0.0402795	20	1	0.0856059
UK Biobank (UKBB) APOB	ENSG00000123352	65244	SPATS2	rs7488783	12	49760499	T	C	0.300199	-6.11047e-05	0.00228343	0.98	0.0623492	0.00898274	6.941	3.8933e-12	-0.00098004	-0.000980039	0.0366235	0.978651	0.5221	19	1	0.991934
UK Biobank (UKBB) APOB	ENSG00000267309	728752	ZNF566-AS1	rs151199191	19	37041274	A	G	0.111332	-0.00196443	0.00297098	0.51	-0.106658	0.015366	6.94117	3.8878e-12	0.018418	0.018418	0.0279812	0.510393	0.450257	20	1	0.792379
UK Biobank (UKBB) APOB	ENSG00000134461	54522	ANKRD16	rs116879903	10	5735817	A	G	0.0477137	-0.00247045	0.00482652	0.61	-0.151013	0.0217561	6.94118	3.8878e-12	0.0163592	0.0163591	0.0320477	0.609727	0.217763	4	1	0.840799
UK Biobank (UKBB) APOB	ENSG00000148358	57720	GPR107	rs61456260	9	132900641	A	G	0.185885	0.00341225	0.00295804	0.25	-0.0753988	0.0108591	6.94337	3.82771e-12	-0.045256	-0.0452561	0.0397697	0.25514	0.321566	20	1	0.587957
UK Biobank (UKBB) APOB	ENSG00000166860	9880	ZBTB39	rs3024975	12	57491863	A	G	0.120278	0.00110894	0.00361419	0.760001	-0.0908036	0.0130735	6.94562	3.76861e-12	-0.0122125	-0.0122125	0.0398411	0.759201	0.0246369	20	1	0.909734
UK Biobank (UKBB) APOB	ENSG00000172977	10524	KAT5	rs502468	11	65525119	T	G	0.468191	-0.00338534	0.00208582	0.1	-0.0560047	0.00806264	6.9462	3.75259e-12	0.0604474	0.0604474	0.0382468	0.114002	0.00822272	20	1	0.402747
UK Biobank (UKBB) APOB	ENSG00000205456	102723655	LOC102723655	rs62054756	16	31858228	C	A	0.0328032	-0.00378524	0.0053457	0.48	-0.383414	0.0551976	6.94621	3.7526e-12	0.00987246	0.00987247	0.0140146	0.481159	0.746214	20	1	0.774503
UK Biobank (UKBB) APOB	ENSG00000205456	102723713	LOC102723713	rs62054756	16	31858228	C	A	0.0328032	-0.00378524	0.0053457	0.48	-0.383414	0.0551976	6.94621	3.7526e-12	0.00987246	0.00987247	0.0140146	0.481159	0.746214	20	1	0.774503
UK Biobank (UKBB) APOB	ENSG00000205456	729264	TP53TG3D	rs62054756	16	31858228	C	A	0.0328032	-0.00378524	0.0053457	0.48	-0.383414	0.0551976	6.94621	3.7526e-12	0.00987246	0.00987247	0.0140146	0.481159	0.746214	20	1	0.774503
UK Biobank (UKBB) APOB	ENSG00000205456	102724101	TP53TG3E	rs62054756	16	31858228	C	A	0.0328032	-0.00378524	0.0053457	0.48	-0.383414	0.0551976	6.94621	3.7526e-12	0.00987246	0.00987247	0.0140146	0.481159	0.746214	20	1	0.774503
UK Biobank (UKBB) APOB	ENSG00000205456	102724127	TP53TG3F	rs62054756	16	31858228	C	A	0.0328032	-0.00378524	0.0053457	0.48	-0.383414	0.0551976	6.94621	3.7526e-12	0.00987246	0.00987247	0.0140146	0.481159	0.746214	20	1	0.774503
UK Biobank (UKBB) APOB	ENSG00000167797	10263	CDK2AP2	rs1272686	11	67282222	G	A	0.0457256	0.0023538	0.00661115	0.719999	-0.144403	0.0207851	6.94743	3.72079e-12	-0.0163002	-0.0163003	0.0458429	0.722164	0.381028	15	1	0.893457
UK Biobank (UKBB) APOB	ENSG00000118412	9994	CASP8AP2	rs72919981	6	90528977	C	T	0.149105	-0.000826856	0.00309181	0.79	-0.123843	0.0178243	6.94799	3.705e-12	0.00667665	0.00667663	0.024984	0.789287	0.679229	20	1	0.920207
UK Biobank (UKBB) APOB	ENSG00000211813	28648	TRAV34	rs75648426	14	22651941	T	G	0.192843	0.00265835	0.00254794	0.3	-0.166069	0.0238997	6.94858	3.6893e-12	-0.0160075	-0.0160075	0.0155146	0.302181	0.258738	20	1	0.63277
UK Biobank (UKBB) APOB	ENSG00000124596	221443	OARD1	rs75546655	6	40931950	A	G	0.0198807	0.00295017	0.00835779	0.719999	-0.256495	0.0369121	6.94881	3.68412e-12	-0.0115019	-0.0115019	0.0326266	0.724441	0.291944	3	1	0.89463
UK Biobank (UKBB) APOB	ENSG00000118503	7128	TNFAIP3	rs498361	6	138034294	C	T	0.384692	0.0013554	0.00215125	0.53	-0.0568489	0.00818016	6.94961	3.66319e-12	-0.0238421	-0.0238422	0.0379967	0.530345	0.673464	20	1	0.802181
UK Biobank (UKBB) APOB	ENSG00000207554	693232	MIR647	rs56015416	20	62599357	T	C	0.203777	0.00157343	0.00258081	0.54	0.106001	0.0152507	6.95057	3.6374e-12	0.0148435	0.0148435	0.0244404	0.54363	0.227431	20	1	0.808816
UK Biobank (UKBB) APOB	ENSG00000111325	79676	OGFOD2	rs7305511	12	123498253	G	T	0.311133	-0.00111489	0.00229213	0.630001	0.0604286	0.00869102	6.95299	3.576e-12	-0.0184497	-0.0184497	0.0380239	0.627525	0.171324	20	1	0.851238
UK Biobank (UKBB) APOB	ENSG00000116044	4780	NFE2L2	rs1806649	2	178118152	T	C	0.267396	0.00344118	0.00237965	0.15	0.0653408	0.00939533	6.9546	3.53558e-12	0.0526651	0.0526651	0.037198	0.156833	0.111125	20	1	0.470697
UK Biobank (UKBB) APOB	ENSG00000102804	8848	TSC22D1	rs1330098	13	44811292	T	C	0.466203	-0.00215691	0.00212	0.31	-0.0560297	0.00805557	6.9554	3.5156e-12	0.0384958	0.0384958	0.0382397	0.31408	0.981296	20	1	0.64473
UK Biobank (UKBB) APOB	ENSG00000228794	643837	LINC01128	rs60320384	1	769223	G	C	0.122266	-0.00134098	0.00309085	0.66	-0.189018	0.0271718	6.9564	3.49079e-12	0.00709446	0.00709446	0.0163839	0.665005	0.98966	17	1	0.868287
UK Biobank (UKBB) APOB	ENSG00000197858	8733	GPAA1	rs7462703	8	145152452	A	G	0.0884692	0.00679897	0.003708	0.0669993	0.17424	0.0250474	6.95641	3.49079e-12	0.0390207	0.0390208	0.0220079	0.0762226	0.155218	20	1	0.323613
UK Biobank (UKBB) APOB	ENSG00000166902	54948	MRPL16	rs11230067	11	59516411	T	G	0.084493	0.00172724	0.00391613	0.66	-0.109791	0.0157819	6.95677	3.4809e-12	-0.0157321	-0.015732	0.0357405	0.659811	0.9516	12	1	0.865686
UK Biobank (UKBB) APOB	ENSG00000103534	79838	TMC5	rs28759224	16	19478035	C	T	0.150099	-0.00791615	0.00297993	0.00790005	-0.0788675	0.0113361	6.9572	3.471e-12	0.100373	0.100373	0.0404447	0.0130747	0.316183	20	1	0.112361
UK Biobank (UKBB) APOB	ENSG00000234009	388907	RPL5P34	rs1071960	22	43349632	C	T	0.32008	-0.00131428	0.00224805	0.56	-0.0814297	0.0117024	6.95838	3.4416e-12	0.0161401	0.0161401	0.0277045	0.560177	0.0154396	20	1	0.816593
UK Biobank (UKBB) APOB	ENSG00000198482	388558	ZNF808	rs57787120	19	53150331	G	A	0.135189	0.00387857	0.00291592	0.18	0.146749	0.0210847	6.95998	3.4027e-12	0.02643	0.0264299	0.0202297	0.191386	0.934026	13	1	0.516671
UK Biobank (UKBB) APOB	ENSG00000169635	23119	HIC2	rs433704	22	22014922	C	G	0.382704	0.00106754	0.00212502	0.62	0.0569696	0.00818506	6.96019	3.3979e-12	0.0187388	0.0187388	0.037398	0.616326	0.316661	20	1	0.844885
UK Biobank (UKBB) APOB	ENSG00000196417	91661	ZNF765	rs55709728	19	53907932	A	C	0.488072	-0.000537039	0.00206045	0.79	-0.0856686	0.0123073	6.9608	3.3835e-12	0.0062688	0.0062688	0.0240683	0.79451	0.0595959	16	1	0.921875
UK Biobank (UKBB) APOB	ENSG00000261819	728138	LOC728138	rs72789518	16	14761858	T	C	0.0685885	-0.00437621	0.00440502	0.32	-0.295825	0.0424816	6.9636	3.3169e-12	0.0147932	0.0147932	0.0150414	0.325361	0.176402	20	1	0.653371
UK Biobank (UKBB) APOB	ENSG00000169564	5093	PCBP1	rs35986233	2	70271143	C	A	0.0129225	-0.00160157	0.00739761	0.83	0.243571	0.0349717	6.9648	3.28869e-12	-0.00657537	-0.00657538	0.0303862	0.828681	0.389946	3	1	0.935819
UK Biobank (UKBB) APOB	ENSG00000196182	83931	STK40	rs10908300	1	36813909	C	T	0.289264	-0.00332776	0.00224634	0.14	0.0607515	0.00872014	6.9668	3.24229e-12	-0.0547766	-0.0547766	0.0378026	0.147333	0.754134	11	1	0.456103
UK Biobank (UKBB) APOB	ENSG00000150760	1793	DOCK1	rs77478344	10	128598336	A	C	0.055666	0.00784298	0.00508924	0.12	0.143584	0.0206068	6.9678	3.21939e-12	0.0546229	0.0546229	0.0363009	0.132394	0.743867	17	1	0.434931
UK Biobank (UKBB) APOB	ENSG00000150672	1740	DLG2	rs616320	11	84819140	T	C	0.502982	-0.00160852	0.00208771	0.44	0.108261	0.0155352	6.96875	3.19659e-12	-0.0148578	-0.0148578	0.0194015	0.443792	0.984477	20	1	0.746809
UK Biobank (UKBB) APOB	ENSG00000187240	79659	DYNC2H1	rs11225665	11	103169713	C	T	0.360835	-0.00243535	0.00214106	0.26	-0.0629298	0.00903022	6.9688	3.19661e-12	0.0386995	0.0386995	0.0344732	0.261609	0.325709	20	1	0.594824
UK Biobank (UKBB) APOB	ENSG00000126821	81537	SGPP1	rs113375480	14	64196135	T	C	0.0328032	-0.00508957	0.00676805	0.450001	0.169488	0.0243154	6.9704	3.1604e-12	-0.0300291	-0.0300291	0.0401641	0.454665	0.713952	11	1	0.754823
UK Biobank (UKBB) APOB	ENSG00000126524	51119	SBDS	rs79736939	7	66104927	T	C	0.0437376	0.00646056	0.00524028	0.22	-0.257628	0.0369582	6.97079	3.15139e-12	-0.0250771	-0.0250771	0.0206561	0.224738	0.410794	18	1	0.552424
UK Biobank (UKBB) APOB	ENSG00000111726	55907	CMAS	rs4762870	12	22218961	T	G	0.148111	-0.00396043	0.00283182	0.16	0.0704712	0.0101011	6.97659	3.0241e-12	-0.0561993	-0.0561992	0.0409835	0.170292	0.851994	19	1	0.489096
UK Biobank (UKBB) APOB	ENSG00000226004	105378020	LINC02528	rs10872479	6	138266248	A	G	0.473161	-0.000144689	0.00208647	0.94	-0.0663912	0.00951436	6.978	2.99409e-12	0.00217934	0.00217934	0.0314285	0.944717	0.254309	20	1	0.980355
UK Biobank (UKBB) APOB	ENSG00000179958	79077	DCTPP1	rs12373113	16	30187513	T	C	0.521869	-0.00144665	0.00207994	0.49	0.0558687	0.00799723	6.98601	2.8283e-12	-0.0258937	-0.0258938	0.0374131	0.488872	0.0954143	20	1	0.779678
UK Biobank (UKBB) APOB	ENSG00000121104	81558	FAM117A	rs77590503	17	47794831	C	T	0.055666	0.008342	0.00456932	0.0680002	0.112398	0.0160867	6.98701	2.80831e-12	0.0742184	0.0742187	0.0420181	0.0773368	0.0108696	20	1	0.325779
UK Biobank (UKBB) APOB	ENSG00000113575	5515	PPP2CA	rs4498300	5	133540325	T	A	0.209742	-0.00524386	0.00275742	0.0569994	-0.0746898	0.0106886	6.9878	2.79229e-12	0.0702085	0.0702085	0.0382611	0.0665077	0.399347	20	1	0.301192
UK Biobank (UKBB) APOB	ENSG00000141744	5409	PNMT	rs1877031	17	37814080	G	A	0.327038	-0.000911798	0.00220339	0.68	0.0598178	0.00856008	6.988	2.7883e-12	-0.0152429	-0.0152429	0.0368995	0.679539	0.428768	20	1	0.874911
UK Biobank (UKBB) APOB	ENSG00000114098	25852	ARMC8	rs75963370	3	137989156	A	G	0.0367793	-0.00570986	0.00473087	0.23	0.13153	0.018819	6.98921	2.76461e-12	-0.0434111	-0.0434111	0.0365004	0.234308	0.574346	8	1	0.56331
UK Biobank (UKBB) APOB	ENSG00000233122	119437	CTAGE7P	rs672142	10	131911558	G	A	0.481113	0.00240047	0.00210125	0.25	-0.139209	0.0199142	6.99044	2.74101e-12	-0.0172436	-0.0172437	0.0152945	0.259555	0.0745219	15	1	0.592789
UK Biobank (UKBB) APOB	ENSG00000250506	1018	CDK3	rs11652227	17	73963667	C	T	0.17992	-0.00323505	0.00260935	0.22	-0.0791697	0.0113252	6.99058	2.73711e-12	0.0408622	0.0408622	0.0334733	0.222184	0.00116816	20	1	0.550447
UK Biobank (UKBB) APOB	ENSG00000134871	1284	COL4A2	rs9559794	13	111063799	G	A	0.10338	-0.000605425	0.00366162	0.87	-0.0865754	0.0123845	6.99063	2.7371e-12	0.00699304	0.00699304	0.0423058	0.86871	0.0662672	16	1	0.952526
UK Biobank (UKBB) APOB	ENSG00000169714	7555	CNBP	rs141766115	3	128824611	A	G	0.0208748	0.00209282	0.00685378	0.760001	-0.265699	0.0380048	6.9912	2.72541e-12	-0.00787666	-0.00787666	0.0258199	0.760319	0.530699	20	1	0.909798
UK Biobank (UKBB) APOB	ENSG00000237248	100499405	LINC00987	rs76877631	12	10181472	G	A	0.0437376	-0.00821996	0.0049936	0.1	-0.3253	0.0465299	6.9912	2.7254e-12	0.0252689	0.0252688	0.0157705	0.109093	0.349692	7	1	0.393008
UK Biobank (UKBB) APOB	ENSG00000168917	80723	SLC35G2	rs9835096	3	136553249	T	C	0.343936	-0.00620086	0.00223908	0.00560002	0.067181	0.00960277	6.996	2.63371e-12	-0.0923008	-0.0923008	0.0358454	0.0100249	0.00205746	20	1	0.0937589
UK Biobank (UKBB) APOB	ENSG00000132819	55544	RBM38	rs910758	20	55990426	T	C	0.129225	0.00475393	0.0033332	0.15	0.0841345	0.0120254	6.9964	2.6262e-12	0.0565039	0.0565039	0.0404323	0.162265	0.964661	20	1	0.47848
UK Biobank (UKBB) APOB	ENSG00000089505	113540	CMTM1	rs145436750	16	66535882	A	G	0.0606362	-0.00342305	0.00545081	0.53	0.142553	0.0203577	7.00241	2.5161e-12	-0.0240125	-0.0240125	0.0383906	0.531657	0.485187	20	1	0.802989
UK Biobank (UKBB) APOB	ENSG00000173391	4973	OLR1	rs11053653	12	10320202	A	T	0.358847	-0.000500724	0.00216507	0.82	-0.0577276	0.0082402	7.00561	2.45931e-12	0.00867391	0.00867392	0.0375254	0.8172	0.748823	20	1	0.930378
UK Biobank (UKBB) APOB	ENSG00000211828	28520	TRDJ3	rs55683576	14	22917325	A	G	0.05666	-0.0142996	0.00505894	0.00470002	-0.39542	0.0564369	7.00641	2.4453e-12	0.0361631	0.0361631	0.0137958	0.00875902	0.201414	7	1	0.0856823
UK Biobank (UKBB) APOB	ENSG00000154059	55364	IMPACT	rs677452	18	21978278	A	G	0.0626243	-0.00568671	0.00386071	0.14	0.101952	0.0145463	7.00879	2.4037e-12	-0.0557783	-0.0557784	0.0386952	0.149449	0.417462	13	1	0.459816
UK Biobank (UKBB) APOB	ENSG00000140332	7090	TLE3	rs9788746	15	70054103	G	A	0.423459	-0.00258999	0.00209222	0.22	-0.0838802	0.0119668	7.00941	2.3934e-12	0.0308773	0.0308772	0.0253289	0.222825	0.602732	20	1	0.550484
UK Biobank (UKBB) APOB	ENSG00000172845	6670	SP3	rs17237167	2	174913886	G	A	0.254473	-0.000669862	0.00235708	0.780001	-0.0647368	0.0092265	7.0164	2.2766e-12	0.0103475	0.0103475	0.0364401	0.776442	0.154663	9	1	0.91553
UK Biobank (UKBB) APOB	ENSG00000144535	129563	DIS3L2	rs7422274	2	233202394	A	G	0.0636183	-0.0131271	0.00431549	0.00239999	0.11977	0.0170686	7.01698	2.26679e-12	-0.109603	-0.109602	0.0392713	0.0052561	0.5458	20	1	0.0606609
UK Biobank (UKBB) APOB	ENSG00000146676	5814	PURB	rs7799097	7	44954816	C	T	0.460239	-0.00203779	0.00207813	0.33	0.0562318	0.00801274	7.0178	2.25389e-12	-0.0362391	-0.0362391	0.0373155	0.331472	0.0147743	18	1	0.658307
UK Biobank (UKBB) APOB	ENSG00000099901	5902	RANBP1	rs116846796	22	20125702	C	T	0.0526839	0.0105598	0.00460079	0.0219999	0.255729	0.0364369	7.01841	2.24419e-12	0.0412929	0.041293	0.0189285	0.0291448	0.409618	15	1	0.186767
UK Biobank (UKBB) APOB	ENSG00000101624	79959	CEP76	rs566326	18	12526238	T	C	0.326044	0.00163841	0.00218239	0.450001	0.0642026	0.00914359	7.0216	2.1934e-12	0.0255194	0.0255194	0.034186	0.455374	0.344455	20	1	0.754907
UK Biobank (UKBB) APOB	ENSG00000119688	5826	ABCD4	rs9323597	14	74743911	G	A	0.50497	0.00100344	0.00207906	0.630001	0.0572624	0.00815355	7.023	2.1715e-12	0.0175235	0.0175235	0.0363932	0.630157	0.261653	15	1	0.85219
UK Biobank (UKBB) APOB	ENSG00000199023	442907	MIR339	rs77569514	7	1085508	A	G	0.12326	0.00549301	0.00293155	0.061	-0.128305	0.0182671	7.02383	2.1591e-12	-0.0428121	-0.0428122	0.0236474	0.0702274	0.000138279	20	1	0.309075
UK Biobank (UKBB) APOB	ENSG00000114124	131890	GRK7	rs1055690	3	141466147	C	T	0.116302	0.000218586	0.00341457	0.95	0.0974998	0.0138762	7.0264	2.1193e-12	0.00224191	0.00224191	0.0350228	0.94896	0.975264	20	1	0.982576
UK Biobank (UKBB) APOB	ENSG00000211850	28716	TRAJ39	rs3811207	14	22974256	A	C	0.327038	0.000985851	0.00224431	0.66	-0.162364	0.0231038	7.02759	2.1012e-12	-0.00607186	-0.00607186	0.0138497	0.661088	0.804896	15	1	0.866134
UK Biobank (UKBB) APOB	ENSG00000232442	100505771	MHENCR	rs6062976	20	62244443	T	C	0.408549	0.00707565	0.00211008	0.0008	-0.140619	0.0200009	7.03063	2.0565e-12	-0.0503179	-0.050318	0.0166251	0.00247295	0.137568	20	1	0.0348669
UK Biobank (UKBB) APOB	ENSG00000169860	5028	P2RY1	rs9847124	3	152590762	G	T	0.134195	0.00109658	0.00305066	0.719999	0.0815366	0.0115934	7.03302	2.0214e-12	0.0134489	0.0134489	0.0374635	0.719604	0.611251	17	1	0.891976
UK Biobank (UKBB) APOB	ENSG00000105819	9512	PMPCB	rs6978630	7	102733599	C	G	0.186879	0.00400496	0.0025909	0.12	0.0675035	0.00959784	7.0332	2.0185e-12	0.0593297	0.0593297	0.0392978	0.131108	0.565955	20	1	0.43276
UK Biobank (UKBB) APOB	ENSG00000171757	151827	LRRC34	rs41273577	3	169566305	T	C	0.131213	-0.00466412	0.00328987	0.16	-0.0909377	0.0129287	7.03379	2.00979e-12	0.0512892	0.0512892	0.0369047	0.164598	0.396045	20	1	0.482032
UK Biobank (UKBB) APOB	ENSG00000211780	6956	TRAV6	rs10147985	14	22223101	C	T	0.342942	-0.00132414	0.0022242	0.55	-0.145047	0.0206197	7.03439	2.0012e-12	0.00912904	0.00912901	0.0153891	0.553039	0.997096	20	1	0.813102
UK Biobank (UKBB) APOB	ENSG00000120333	63931	MRPS14	rs6663045	1	175006944	T	C	0.507952	0.00257593	0.00207334	0.21	0.055959	0.00795437	7.035	1.9926e-12	0.0460325	0.0460325	0.0376244	0.221151	0.0152518	19	1	0.549412
UK Biobank (UKBB) APOB	ENSG00000145050	7873	MANF	rs79414294	3	51480872	G	A	0.0198807	0.00254974	0.00809847	0.75	0.165339	0.023497	7.0366	1.96989e-12	0.0154213	0.0154213	0.04903	0.75312	0.0333046	5	1	0.907476
UK Biobank (UKBB) APOB	ENSG00000129437	43847	KLK14	rs11666870	19	51598669	A	G	0.474155	0.00139465	0.00207299	0.5	0.0566853	0.00805143	7.0404	1.91689e-12	0.0246034	0.0246034	0.0367368	0.503035	0.259379	18	1	0.788665
UK Biobank (UKBB) APOB	ENSG00000179922	147808	ZNF784	rs73065006	19	56229071	C	T	0.166004	-0.00570642	0.00258328	0.0269998	0.0728634	0.0103476	7.04157	1.9004e-12	-0.0783167	-0.0783167	0.0371573	0.0350565	0.598546	20	1	0.20784
UK Biobank (UKBB) APOB	ENSG00000164684	619279	ZNF704	rs17474681	8	81749680	C	T	0.0695825	-0.00784834	0.00385627	0.0420001	-0.125818	0.0178658	7.04239	1.88959e-12	0.0623785	0.0623785	0.0319038	0.0505589	0.158893	12	1	0.25611
UK Biobank (UKBB) APOB	ENSG00000161647	4356	MPP3	rs1230393	17	41842592	A	G	0.303181	0.000699255	0.0022964	0.760001	0.0634523	0.00900621	7.04539	1.8493e-12	0.0110202	0.0110202	0.0362247	0.760963	0.106089	20	1	0.910061
UK Biobank (UKBB) APOB	ENSG00000127870	6049	RNF6	rs1175716	13	26904453	A	C	0.39662	0.00128346	0.00211888	0.54	0.0573301	0.00813701	7.0456	1.8466e-12	0.0223872	0.0223872	0.0370956	0.546176	0.417367	20	1	0.809703
UK Biobank (UKBB) APOB	ENSG00000137692	84259	DCUN1D5	rs2513988	11	102976537	A	G	0.0646123	0.00482879	0.0038726	0.21	0.158995	0.022564	7.0464	1.8361e-12	0.0303707	0.0303707	0.0247352	0.219509	0.554162	20	1	0.548211
UK Biobank (UKBB) APOB	ENSG00000152795	9987	HNRNPDL	rs8732	4	83351821	G	A	0.0775348	-0.00681256	0.00397979	0.0870001	0.112145	0.0159116	7.048	1.8151e-12	-0.0607478	-0.060748	0.0365197	0.0962264	0.570318	14	1	0.370416
UK Biobank (UKBB) APOB	ENSG00000204314	100507547	LOC100507547	rs570263	6	31847196	T	C	0.27833	-0.0108845	0.00214702	4e-07	0.0930306	0.0131992	7.0482	1.8125e-12	-0.116999	-0.116999	0.0284285	3.86243e-05	0.00685964	20	0.542941	0.00128052
UK Biobank (UKBB) APOB	ENSG00000204314	80863	PRRT1	rs570263	6	31847196	T	C	0.27833	-0.0108845	0.00214702	4e-07	0.0930306	0.0131992	7.0482	1.8125e-12	-0.116999	-0.116999	0.0284285	3.86243e-05	0.00685964	20	0.542941	0.00128052
UK Biobank (UKBB) APOB	ENSG00000248677	100505625	LINC02102	rs35768130	5	6704551	T	C	0.32505	0.00103552	0.00227205	0.649999	-0.113677	0.0161202	7.05184	1.7662e-12	-0.00910932	-0.00910934	0.0200286	0.649242	0.774167	20	1	0.860088
UK Biobank (UKBB) APOB	ENSG00000197024	57541	ZNF398	rs6952015	7	148868080	C	T	0.388668	-0.00818133	0.00216855	0.00016	0.0630926	0.00894424	7.05399	1.7385e-12	-0.129672	-0.129672	0.038978	0.000878512	0.175296	20	1	0.0161639
UK Biobank (UKBB) APOB	ENSG00000151575	374618	TEX9	rs118092569	15	56602960	C	G	0.0536779	0.00041438	0.00463294	0.93	0.126525	0.0179316	7.05598	1.7136e-12	0.00327508	0.00327507	0.0366196	0.928736	0.182404	15	1	0.97551
UK Biobank (UKBB) APOB	ENSG00000089048	51575	ESF1	rs7273592	20	13700774	G	A	0.332008	-0.000450868	0.00215041	0.83	0.0580464	0.00822652	7.05601	1.7136e-12	-0.00776737	-0.00776738	0.0370628	0.834001	0.461942	20	1	0.939201
UK Biobank (UKBB) APOB	ENSG00000139737	122060	SLAIN1	rs138198514	13	78352442	C	T	0.0924453	0.000546435	0.00418466	0.9	0.108877	0.0154248	7.05857	1.6819e-12	0.00501883	0.00501881	0.0384412	0.896125	0.729301	13	1	0.962537
UK Biobank (UKBB) APOB	ENSG00000163737	5196	PF4	rs11574452	4	74846661	A	C	0.0516899	0.00104643	0.00507557	0.84	-0.1526	0.0216184	7.0588	1.6795e-12	-0.00685734	-0.00685734	0.0332748	0.836727	0.622169	11	1	0.940348
UK Biobank (UKBB) APOB	ENSG00000139990	8816	DCAF5	rs77684563	14	69669636	C	T	0.0318091	0.0138089	0.0058458	0.0179999	0.168989	0.0239395	7.059	1.6771e-12	0.0817148	0.0817149	0.0364783	0.0250847	0.0680436	20	1	0.170593
UK Biobank (UKBB) APOB	ENSG00000237036	220930	ZEB1-AS1	rs161230	10	31670918	T	C	0.054672	-0.00944088	0.00512068	0.0649995	0.257706	0.0365032	7.05982	1.6674e-12	-0.0366343	-0.0366344	0.0205367	0.0744479	0.68079	20	1	0.319351
UK Biobank (UKBB) APOB	ENSG00000130818	79088	ZNF426	rs10425029	19	9447128	T	A	0.427435	0.00216976	0.00208498	0.3	-0.0569084	0.00805588	7.06421	1.61541e-12	-0.0381272	-0.0381273	0.0370329	0.303221	0.744678	11	1	0.633622
UK Biobank (UKBB) APOB	ENSG00000227057	9277	WDR46	rs9277972	6	33276770	T	A	0.167992	0.00334842	0.002637	0.2	0.113756	0.0161023	7.06458	1.6108e-12	0.0294351	0.0294351	0.0235527	0.211388	0.0902318	19	1	0.538996
UK Biobank (UKBB) APOB	ENSG00000123342	4327	MMP19	rs7296830	12	56242017	T	C	0.0675944	0.00175887	0.00449381	0.7	-0.147682	0.0208998	7.06619	1.5923e-12	-0.0119098	-0.0119098	0.0304756	0.695946	0.404325	11	1	0.882695
UK Biobank (UKBB) APOB	ENSG00000198146	54989	ZNF770	rs7179880	15	35355385	C	T	0.0477137	-0.00747053	0.0048166	0.12	-0.137726	0.019487	7.06758	1.5764e-12	0.054242	0.0542418	0.0358044	0.129786	0.371295	17	1	0.430385
UK Biobank (UKBB) APOB	ENSG00000214029	101060200	ZNF891	rs11147295	12	133775924	G	T	0.413519	-0.00481751	0.00212701	0.0239999	0.0918563	0.0129968	7.06761	1.5764e-12	-0.0524462	-0.0524461	0.0243158	0.0310155	0.0211679	20	1	0.192331
UK Biobank (UKBB) APOB	ENSG00000065615	51167	CYB5R4	rs62419648	6	84476928	T	C	0.027833	-0.00370104	0.00631828	0.56	0.235212	0.0332784	7.06801	1.57179e-12	-0.0157349	-0.0157349	0.0269542	0.559378	0.498976	6	1	0.815851
UK Biobank (UKBB) APOB	ENSG00000253305	56100	PCDHGB6	rs2299024	5	140880765	G	C	0.499006	-0.00474572	0.00208362	0.0230001	0.0648574	0.0091718	7.07139	1.5338e-12	-0.0731716	-0.0731716	0.0337515	0.0301623	0.277212	20	1	0.189558
UK Biobank (UKBB) APOB	ENSG00000012223	4057	LTF	rs181225830	3	46369762	A	G	0.0238569	-0.00578465	0.00884738	0.51	-0.344774	0.0487521	7.07198	1.5272e-12	0.0167781	0.0167781	0.0257708	0.515014	0.186283	7	1	0.794226
UK Biobank (UKBB) APOB	ENSG00000161021	9794	MAML1	rs13174472	5	179137436	C	T	0.498012	0.00287567	0.00208141	0.17	-0.0600855	0.00849506	7.07299	1.5162e-12	-0.0478596	-0.0478596	0.0352955	0.175109	0.356233	20	1	0.494492
UK Biobank (UKBB) APOB	ENSG00000168894	51255	RNF181	rs12151621	2	85934499	A	C	0.236581	-0.00325474	0.00247156	0.19	0.111393	0.015749	7.07302	1.5162e-12	-0.0292185	-0.0292186	0.0225691	0.195448	0.00496894	20	1	0.521198
UK Biobank (UKBB) APOB	ENSG00000153922	1105	CHD1	rs76887708	5	98125372	A	G	0.0974155	0.0115667	0.00371881	0.00189998	0.0941179	0.0133066	7.07302	1.5162e-12	0.122896	0.122896	0.0431639	0.00441068	0.37108	18	1	0.0538202
UK Biobank (UKBB) APOB	ENSG00000147687	83940	TATDN1	rs1131024	8	125563769	G	A	0.146123	-0.000247424	0.00299008	0.93	-0.129026	0.0182379	7.07461	1.4988e-12	0.00191763	0.00191763	0.0231758	0.934056	0.261432	20	1	0.977046
UK Biobank (UKBB) APOB	ENSG00000065150	3843	IPO5	rs651241	13	98650024	G	T	0.446322	0.00291309	0.0021014	0.17	-0.0565165	0.00798707	7.076	1.48371e-12	-0.0515441	-0.051544	0.0378889	0.173703	0.0197238	13	1	0.493182
UK Biobank (UKBB) APOB	ENSG00000145216	81608	FIP1L1	rs11944299	4	54359222	T	C	0.378728	0.00229313	0.002181	0.29	-0.0647007	0.00914316	7.0764	1.4795e-12	-0.0354421	-0.0354421	0.0340791	0.298342	0.0949474	20	1	0.629554
UK Biobank (UKBB) APOB	ENSG00000162434	3716	JAK1	rs310233	1	65336806	G	A	0.222664	-0.00121588	0.00260123	0.64	-0.0724204	0.0102283	7.08039	1.4374e-12	0.0167892	0.0167892	0.0359967	0.640922	0.808991	20	1	0.85633
UK Biobank (UKBB) APOB	ENSG00000038427	1462	VCAN	rs309560	5	82832139	G	C	0.524851	0.000766271	0.00208228	0.709999	-0.0563314	0.00795326	7.08281	1.41269e-12	-0.0136029	-0.0136029	0.0370147	0.713246	0.502237	20	1	0.889864
UK Biobank (UKBB) APOB	ENSG00000131899	3996	LLGL1	rs1020697	17	17411030	G	A	0.0984095	0.0227418	0.00404366	1.89998e-08	0.109142	0.0154077	7.0836	1.4046e-12	0.208369	0.208368	0.0473069	1.05973e-05	0.0637032	20	0.148967	0.000445182
UK Biobank (UKBB) APOB	ENSG00000117000	6018	RLF	rs6600313	1	40562993	T	C	0.110338	0.000772824	0.00336586	0.82	-0.08763	0.0123649	7.087	1.3705e-12	-0.00881917	-0.00881917	0.03843	0.818491	0.887903	15	1	0.930616
UK Biobank (UKBB) APOB	ENSG00000187391	9863	MAGI2	rs7799860	7	77671031	C	G	0.298211	0.003173	0.0022861	0.17	-0.0614084	0.00866421	7.08759	1.3646e-12	-0.0516705	-0.0516704	0.0379349	0.173172	0.799927	20	1	0.492297
UK Biobank (UKBB) APOB	ENSG00000204147	653308	ASAH2B	rs2820760	10	52506859	A	G	0.162028	0.000317247	0.00296082	0.91	0.0825332	0.0116437	7.08823	1.3587e-12	0.00384387	0.00384387	0.0358784	0.914681	0.464354	20	1	0.971
UK Biobank (UKBB) APOB	ENSG00000211794	28672	TRAV12-3	rs2204944	14	22400913	A	T	0.454274	0.00209563	0.00208488	0.31	0.110042	0.0155229	7.08901	1.3508e-12	0.0190439	0.0190439	0.0191357	0.319638	0.42594	20	1	0.6493
UK Biobank (UKBB) APOB	ENSG00000233084	653789	RPL23AP25	rs6695752	1	249214223	G	C	0.0318091	-0.000338323	0.00619629	0.96	-0.411565	0.0580536	7.0894	1.3469e-12	0.00082204	0.000822039	0.0150559	0.956458	0.808904	19	1	0.984543
UK Biobank (UKBB) APOB	ENSG00000015171	10771	ZMYND11	rs9419461	10	124767	T	C	0.126243	-0.000748871	0.00296163	0.8	0.0842842	0.0118864	7.09081	1.3334e-12	-0.00888507	-0.00888507	0.0351609	0.800502	0.810134	20	1	0.924167
UK Biobank (UKBB) APOB	ENSG00000232539	101930746	LINC00945	rs7275426	21	34435619	C	T	0.406561	-0.00179093	0.00210877	0.4	-0.106209	0.014978	7.091	1.3315e-12	0.0168623	0.0168623	0.0199968	0.399088	0.162328	12	1	0.713648
UK Biobank (UKBB) APOB	ENSG00000198839	11179	ZNF277	rs77401204	7	112065883	C	T	0.0328032	0.00159825	0.00596509	0.79	-0.337389	0.0475597	7.09401	1.30289e-12	-0.00473711	-0.00473712	0.0176928	0.788897	0.991237	4	1	0.919987
UK Biobank (UKBB) APOB	ENSG00000251247	25850	ZNF345	rs74477157	19	37350720	T	C	0.0168986	0.00252546	0.00977516	0.8	-0.324157	0.0456855	7.0954	1.2898e-12	-0.00779085	-0.00779086	0.0301756	0.796265	0.199178	9	1	0.922697
UK Biobank (UKBB) APOB	ENSG00000107140	7016	TESK1	rs150807883	9	35565727	T	C	0.0168986	-0.00793785	0.0089562	0.38	-0.265177	0.0373604	7.09781	1.2676e-12	0.0299342	0.0299342	0.0340367	0.379148	0.497443	9	1	0.698888
UK Biobank (UKBB) APOB	ENSG00000225614	84627	ZNF469	rs72631408	16	88002342	T	G	0.193837	0.00194847	0.00276954	0.48	-0.0827032	0.0116503	7.0988	1.2584e-12	-0.0235598	-0.0235598	0.0336517	0.483861	0.187622	20	1	0.776536
UK Biobank (UKBB) APOB	ENSG00000227507	4050	LTB	rs3093664	6	31544642	G	A	0.083499	0.0112419	0.00387445	0.00369998	0.183335	0.0258182	7.101	1.2386e-12	0.0613189	0.0613188	0.0228293	0.00723197	0.000279089	20	1	0.0757812
UK Biobank (UKBB) APOB	ENSG00000168818	53407	STX18	rs4689174	4	4579042	A	G	0.296223	0.00130707	0.00233189	0.58	0.0621892	0.00875386	7.1042	1.2102e-12	0.0210176	0.0210177	0.0376133	0.57631	0.60207	4	1	0.824346
UK Biobank (UKBB) APOB	ENSG00000174233	112	ADCY6	rs12317021	12	49193027	C	G	0.0357853	-0.0110458	0.00448026	0.0140001	-0.136324	0.0191876	7.1048	1.205e-12	0.0810261	0.0810259	0.0347872	0.0198492	0.46418	13	1	0.149562
UK Biobank (UKBB) APOB	ENSG00000102996	4324	MMP15	rs9931166	16	58143392	A	G	0.239563	0.00200515	0.00235643	0.39	0.064079	0.00901785	7.1058	1.1963e-12	0.0312918	0.0312918	0.0370365	0.398172	0.911456	19	1	0.713007
UK Biobank (UKBB) APOB	ENSG00000246985	144481	SOCS2-AS1	rs2196424	12	94104281	T	C	0.498012	0.00144754	0.00208801	0.49	0.0669727	0.00941924	7.1102	1.1587e-12	0.0216139	0.0216139	0.0313249	0.4902	0.254976	20	1	0.780113
UK Biobank (UKBB) APOB	ENSG00000088986	8655	DYNLL1	rs671566	12	120921161	A	G	0.350895	-0.00191354	0.00220181	0.38	0.0633587	0.00891071	7.1104	1.1571e-12	-0.0302017	-0.0302017	0.0350101	0.388327	0.0327002	20	1	0.707053
UK Biobank (UKBB) APOB	ENSG00000113924	3081	HGD	rs10934532	3	120421466	A	G	0.270378	0.00130383	0.00224463	0.56	-0.0671563	0.00944241	7.1122	1.1421e-12	-0.0194149	-0.0194149	0.0335353	0.562631	0.855089	20	1	0.817964
UK Biobank (UKBB) APOB	ENSG00000211666	28815	IGLV2-14	rs34051623	22	23098193	T	C	0.333996	0.0014115	0.00223968	0.53	-0.215231	0.0302435	7.1166	1.1062e-12	-0.00655807	-0.00655807	0.0104467	0.530157	0.448595	20	1	0.802181
UK Biobank (UKBB) APOB	ENSG00000196427	148545	NBPF4	rs80342606	1	108888029	T	C	0.0367793	-0.00742556	0.00588629	0.21	0.528689	0.0742749	7.118	1.095e-12	-0.0140452	-0.0140452	0.0113072	0.214183	0.310072	3	1	0.542305
UK Biobank (UKBB) APOB	ENSG00000197713	6120	RPE	rs56390581	2	210860915	T	G	0.0417495	-0.00262333	0.00496978	0.6	-0.144651	0.0203189	7.11904	1.0871e-12	0.0181356	0.0181356	0.0344515	0.598603	0.735265	17	1	0.83544
UK Biobank (UKBB) APOB	ENSG00000204560	8449	DHX16	rs139095921	6	30642537	G	A	0.0188867	0.0103176	0.00979104	0.29	-0.392891	0.0551859	7.11941	1.084e-12	-0.0262607	-0.0262608	0.025192	0.297216	0.153845	9	1	0.628589
UK Biobank (UKBB) APOB	ENSG00000124160	57727	NCOA5	rs4455229	20	44721307	C	T	0.447316	-0.00180441	0.00208648	0.39	0.0575877	0.00808293	7.12461	1.0438e-12	-0.0313333	-0.0313333	0.0364973	0.390611	7.88523e-07	20	1	0.708585
UK Biobank (UKBB) APOB	ENSG00000162244	6159	RPL29	rs116538259	3	51907243	C	A	0.0119284	-0.00687305	0.0125003	0.58	-0.719982	0.100999	7.12861	1.0139e-12	0.00954614	0.00954614	0.0174135	0.583553	0.468437	6	1	0.827113
UK Biobank (UKBB) APOB	ENSG00000091409	3655	ITGA6	rs12613850	2	173583334	G	A	0.0318091	0.00958923	0.0105136	0.36	0.200427	0.0281064	7.13101	9.96421e-13	0.047844	0.047844	0.0528834	0.36562	0.286062	11	1	0.689313
UK Biobank (UKBB) APOB	ENSG00000088247	8570	KHSRP	rs8107767	19	6410324	T	C	0.10835	-0.00282002	0.00367456	0.44	-0.10836	0.0151956	7.13101	9.96422e-13	0.0260245	0.0260246	0.0341065	0.445441	0.343382	20	1	0.748006
UK Biobank (UKBB) APOB	ENSG00000157429	7567	ZNF19	rs17355804	16	71717214	G	A	0.149105	-0.00390494	0.00306751	0.2	0.0842791	0.0118167	7.1322	9.87773e-13	-0.0463334	-0.0463334	0.0369722	0.210135	8.86129e-10	20	1	0.537604
UK Biobank (UKBB) APOB	ENSG00000204371	10919	EHMT2	rs3020644	6	31894626	G	A	0.392644	0.00409312	0.00215322	0.0569994	-0.0882345	0.0123664	7.13502	9.67869e-13	-0.0463891	-0.0463891	0.0252546	0.0662312	0.00918218	20	1	0.300853
UK Biobank (UKBB) APOB	ENSG00000121073	10237	SLC35B1	rs75764946	17	47782865	T	G	0.0954274	-0.00341352	0.00361897	0.35	0.106681	0.0149493	7.13619	9.5946e-13	-0.0319975	-0.0319975	0.0342184	0.349738	0.0903669	20	1	0.674507
UK Biobank (UKBB) APOB	ENSG00000100836	8106	PABPN1	rs1950252	14	23778698	A	G	0.0616302	-0.00800589	0.00402805	0.0470002	-0.104407	0.0146224	7.14021	9.31949e-13	0.0766796	0.0766798	0.0400471	0.0555259	0.149307	18	1	0.272374
UK Biobank (UKBB) APOB	ENSG00000188878	85302	FBF1	rs1135640	17	73949540	G	C	0.359841	-0.0102181	0.00218907	2.99999e-06	-0.112018	0.015684	7.14218	9.18492e-13	0.0912184	0.0912182	0.0233454	9.33248e-05	0.00711381	20	1	0.00273876
UK Biobank (UKBB) APOB	ENSG00000207445	114599	SNORD15B	rs3133187	11	75110589	G	A	0.0656064	0.00592655	0.00437399	0.18	-0.127715	0.0178802	7.14282	9.14493e-13	-0.0464045	-0.0464045	0.0348588	0.183119	0.658443	8	1	0.505878
UK Biobank (UKBB) APOB	ENSG00000211648	28822	IGLV1-47	rs2856876	22	23249440	A	C	0.137177	0.00052189	0.00322678	0.87	0.187614	0.0262654	7.14301	9.13161e-13	0.00278172	0.00278172	0.0172034	0.871545	0.901016	12	1	0.953401
UK Biobank (UKBB) APOB	ENSG00000214357	54492	NEURL1B	rs56139127	5	172093253	A	C	0.0964215	0.00316871	0.00347874	0.36	-0.116912	0.0163664	7.14342	9.10499e-13	-0.0271034	-0.0271035	0.0299962	0.366227	0.0243761	20	1	0.689811
UK Biobank (UKBB) APOB	ENSG00000116489	829	CAPZA1	rs2932539	1	113215786	A	G	0.244533	0.00426498	0.00236888	0.0719996	0.0965549	0.0135148	7.14438	9.03901e-13	0.0441716	0.0441716	0.0253011	0.0808391	0.777793	20	1	0.335109
UK Biobank (UKBB) APOB	ENSG00000163939	55193	PBRM1	rs3199918	3	52581435	C	T	0.210736	0.00742131	0.00261974	0.00460002	0.07527	0.0105349	7.14482	9.01271e-13	0.0985959	0.0985958	0.0374405	0.00845339	0.0385443	19	1	0.083919
UK Biobank (UKBB) APOB	ENSG00000236790	339789	LINC00299	rs7557740	2	8529486	G	A	0.260437	0.00677439	0.00229553	0.0032	-0.0770048	0.0107774	7.14503	8.99959e-13	-0.0879736	-0.0879736	0.0322529	0.00637933	0.337176	20	1	0.069765
UK Biobank (UKBB) APOB	ENSG00000198561	1500	CTNND1	rs1783818	11	57437551	C	T	0.440358	-0.00172906	0.0020894	0.41	-0.057702	0.00807496	7.14579	8.94731e-13	0.0299653	0.0299653	0.0364522	0.411051	0.108317	20	1	0.721732
UK Biobank (UKBB) APOB	ENSG00000069345	10294	DNAJA2	rs9925525	16	47014519	G	A	0.055666	-0.00889896	0.00422036	0.0350002	-0.130838	0.0183046	7.14782	8.81801e-13	0.0680151	0.0680153	0.0336307	0.0431335	0.516025	14	1	0.234103
UK Biobank (UKBB) APOB	ENSG00000138623	8482	SEMA7A	rs12903353	15	74721270	G	C	0.455268	0.00913928	0.00208214	1.09999e-05	0.0570113	0.00797495	7.1488	8.75399e-13	0.160306	0.160306	0.0428564	0.000183617	0.493429	20	1	0.00471867
UK Biobank (UKBB) APOB	ENSG00000189233	389643	NUGGC	rs182165096	8	27939937	G	A	0.0119284	0.00643407	0.00851097	0.450001	0.259938	0.036359	7.14921	8.72849e-13	0.0247523	0.0247523	0.0329249	0.452182	0.936921	6	1	0.753297
UK Biobank (UKBB) APOB	ENSG00000172331	669	BPGM	rs17167980	7	134340413	A	C	0.0168986	0.0115482	0.00755865	0.13	-0.212241	0.029665	7.15459	8.39169e-13	-0.0544108	-0.0544107	0.0364164	0.135143	0.326242	4	1	0.439339
UK Biobank (UKBB) APOB	ENSG00000168301	200845	KCTD6	rs73087775	3	58491954	T	C	0.251491	0.00579044	0.00232295	0.0129999	0.0662344	0.00925657	7.15539	8.34288e-13	0.0874235	0.0874234	0.0371389	0.0185746	0.00947231	20	1	0.143542
UK Biobank (UKBB) APOB	ENSG00000139546	6895	TARBP2	rs11170566	12	53907067	T	C	0.151093	0.0137549	0.00285235	1.40001e-06	-0.0805373	0.0112545	7.15601	8.30648e-13	-0.170789	-0.170789	0.0427077	6.36022e-05	0.0912453	20	0.894056	0.00196065
UK Biobank (UKBB) APOB	ENSG00000133773	29080	CCDC59	rs73149546	12	82701044	A	G	0.0854871	-0.00854572	0.00351306	0.015	0.108878	0.0152146	7.15615	8.2944e-13	-0.078489	-0.0784886	0.0340791	0.0212714	0.126367	19	1	0.154289
UK Biobank (UKBB) APOB	ENSG00000232774	400221	FLJ22447	rs710052	14	62110675	C	G	0.267396	0.000458271	0.00248734	0.85	0.090153	0.0125884	7.16159	7.9741e-13	0.00508326	0.00508326	0.0275993	0.853872	0.491601	20	1	0.947514
UK Biobank (UKBB) APOB	ENSG00000225791	401264	TRAM2-AS1	rs13190913	6	52436664	A	G	0.310139	-0.00527206	0.00235445	0.025	-0.156192	0.0218054	7.163	7.893e-13	0.0337537	0.0337537	0.0157934	0.0325819	0.0260612	19	1	0.197927
UK Biobank (UKBB) APOB	ENSG00000180758	80045	GPR157	rs6686195	1	9134025	G	C	0.417495	0.0020251	0.00211661	0.34	0.0576834	0.00805274	7.1632	7.88151e-13	0.0351072	0.0351072	0.0370195	0.342954	0.403032	20	1	0.669571
UK Biobank (UKBB) APOB	ENSG00000103404	57478	USP31	rs117967344	16	23138118	A	G	0.026839	-0.0180074	0.00780002	0.021	-0.214475	0.0299395	7.16361	7.85852e-13	0.0839604	0.0839604	0.0382099	0.0279958	0.425239	15	1	0.181856
UK Biobank (UKBB) APOB	ENSG00000153976	9955	HS3ST3A1	rs3785655	17	14249167	C	T	0.373757	0.00139406	0.00218332	0.52	-0.0714099	0.00996621	7.1652	7.76731e-13	-0.0195219	-0.0195219	0.0306956	0.524787	0.927548	18	1	0.799082
UK Biobank (UKBB) APOB	ENSG00000114270	1294	COL7A1	rs6446277	3	49473077	A	G	0.336978	-0.00133034	0.00225189	0.55	0.061696	0.0086093	7.1662	7.71083e-13	-0.0215628	-0.0215628	0.0366236	0.556016	0.0609781	20	1	0.815283
UK Biobank (UKBB) APOB	ENSG00000075426	2355	FOSL2	rs7590263	2	28645802	C	T	0.484095	-0.000171825	0.00209574	0.93	-0.0572362	0.0079863	7.1668	7.67712e-13	0.00300203	0.00300203	0.036618	0.934661	0.190024	20	1	0.977179
UK Biobank (UKBB) APOB	ENSG00000189280	2709	GJB5	rs1629527	1	35259150	A	G	0.349901	-0.00277904	0.0021654	0.2	-0.0646295	0.0090179	7.1668	7.6771e-13	0.0429996	0.0429996	0.0340378	0.206485	0.355529	15	1	0.532679
UK Biobank (UKBB) APOB	ENSG00000117475	8548	BLZF1	rs1517748	1	169337853	A	G	0.22664	0.00158025	0.00254409	0.53	-0.0683928	0.00954247	7.1672	7.65467e-13	-0.0231055	-0.0231055	0.0373376	0.536031	0.407063	20	1	0.805364
UK Biobank (UKBB) APOB	ENSG00000117266	5129	CDK18	rs6691512	1	205468015	A	G	0.194831	0.00407285	0.00263817	0.12	-0.0740631	0.0103299	7.16978	7.51069e-13	-0.0549916	-0.0549917	0.036437	0.131241	0.795121	20	1	0.43276
UK Biobank (UKBB) APOB	ENSG00000124795	7913	DEK	rs77566747	6	18295193	C	G	0.0407555	0.00132391	0.00531079	0.8	-0.297013	0.0414209	7.17061	7.46701e-13	-0.00445741	-0.00445742	0.0178915	0.803255	0.816471	13	1	0.925184
UK Biobank (UKBB) APOB	ENSG00000136159	55270	NUDT15	rs76334761	13	48603243	A	G	0.0407555	0.000838262	0.0055708	0.88	0.143378	0.0199925	7.17159	7.41261e-13	0.00584652	0.00584651	0.0388625	0.880417	0.437	20	1	0.956859
UK Biobank (UKBB) APOB	ENSG00000213385	646476	RPL7AP39	rs4729853	7	102354008	A	C	0.181909	0.00579646	0.00273402	0.0340001	0.193808	0.0270206	7.1726	7.35869e-13	0.0299083	0.0299083	0.0147102	0.042036	0.337924	17	1	0.230191
UK Biobank (UKBB) APOB	ENSG00000100591	10598	AHSA1	rs12894526	14	77946638	A	C	0.121272	0.00216593	0.00329531	0.51	0.0840404	0.0117071	7.17858	7.04292e-13	0.0257725	0.0257725	0.0393751	0.512765	0.350665	20	1	0.792952
UK Biobank (UKBB) APOB	ENSG00000182557	201305	SPNS3	rs34367072	17	4347162	A	G	0.331014	0.00146087	0.00221167	0.51	0.0601144	0.00837248	7.18	6.97108e-13	0.0243015	0.0243015	0.0369464	0.510698	0.543993	20	1	0.792379
UK Biobank (UKBB) APOB	ENSG00000188167	643853	TMPPE	rs143085289	3	32896142	G	A	0.0198807	0.00229413	0.0192433	0.91	-0.478081	0.0665851	7.18	6.97113e-13	-0.00479862	-0.00479862	0.0402567	0.905116	0.572619	12	1	0.967619
UK Biobank (UKBB) APOB	ENSG00000127824	7277	TUBA4A	rs11552796	2	220108300	C	T	0.0924453	0.00234964	0.00346787	0.5	-0.103219	0.0143735	7.1812	6.91018e-13	-0.0227636	-0.0227637	0.0337465	0.499962	0.478455	20	1	0.786679
UK Biobank (UKBB) APOB	ENSG00000053770	55745	AP5M1	rs7143805	14	57725602	T	C	0.0576541	0.00342762	0.00443525	0.44	-0.143581	0.0199696	7.18998	6.47912e-13	-0.0238724	-0.0238723	0.0310681	0.442257	0.14637	20	1	0.746159
UK Biobank (UKBB) APOB	ENSG00000144048	8446	DUSP11	rs62149659	2	73585196	T	C	0.166004	0.00430552	0.00273179	0.12	-0.0777599	0.0108129	7.1914	6.41302e-13	-0.0553694	-0.0553694	0.0359649	0.123673	0.920351	20	1	0.419224
UK Biobank (UKBB) APOB	ENSG00000146463	9202	ZMYM4	rs615315	1	35852521	T	G	0.117296	0.0043945	0.00357345	0.22	-0.148718	0.0206776	7.19223	6.37559e-13	-0.0295492	-0.0295493	0.0243771	0.225447	0.129353	20	1	0.552784
UK Biobank (UKBB) APOB	ENSG00000232254	23772	CSF2RBP1	rs4821550	22	37270148	G	A	0.275348	0.00282755	0.00233818	0.23	0.154945	0.0215363	7.1946	6.26439e-13	0.0182487	0.0182487	0.0153021	0.233039	0.846138	20	1	0.561893
UK Biobank (UKBB) APOB	ENSG00000167889	146664	MGAT5B	rs2411033	17	74989552	T	C	0.0685885	-0.00453015	0.00429744	0.29	0.145251	0.0201732	7.2002	6.0124e-13	-0.0311884	-0.0311884	0.0299017	0.296934	0.917406	5	1	0.628236
UK Biobank (UKBB) APOB	ENSG00000156482	6156	RPL30	rs13255477	8	99057903	A	G	0.440358	0.000785511	0.00210637	0.709999	-0.0627045	0.00870823	7.2006	5.99478e-13	-0.0125272	-0.0125272	0.033637	0.709578	0.993163	20	1	0.888459
UK Biobank (UKBB) APOB	ENSG00000163885	348807	CFAP100	rs2693473	3	126213162	A	G	0.479125	0.00540493	0.00209937	0.01	-0.0631659	0.00877157	7.20121	5.9685e-13	-0.0855672	-0.0855673	0.0352961	0.0153391	0.795428	20	1	0.126094
UK Biobank (UKBB) APOB	ENSG00000135974	79074	C2orf49	rs4851758	2	105952417	T	C	0.11829	0.000443952	0.00310546	0.89	0.135923	0.018875	7.20122	5.96851e-13	0.0032662	0.00326621	0.0228518	0.886345	0.577441	13	1	0.959371
UK Biobank (UKBB) APOB	ENSG00000138430	29789	OLA1	rs10930633	2	174942311	C	T	0.22664	0.00558428	0.00261354	0.0329997	0.0682612	0.00947809	7.202	5.93363e-13	0.0818075	0.0818075	0.0399368	0.0405184	0.649739	20	1	0.226019
UK Biobank (UKBB) APOB	ENSG00000027869	9047	SH2D2A	rs4661221	1	156780852	G	A	0.055666	0.00268185	0.0048745	0.58	-0.13058	0.0181286	7.20298	5.89021e-13	-0.020538	-0.020538	0.0374383	0.583293	0.10113	18	1	0.827113
UK Biobank (UKBB) APOB	ENSG00000178188	25970	SH2B1	rs12325278	16	28848818	G	A	0.329026	-0.00505475	0.00212092	0.017	-0.0590017	0.00819105	7.20319	5.8816e-13	0.0856713	0.0856712	0.0378632	0.0236573	0.133848	20	1	0.164186
UK Biobank (UKBB) APOB	ENSG00000152763	79819	DNAI4	rs1925400	1	67352960	C	T	0.142147	-0.00303543	0.00305474	0.32	0.0870922	0.0120901	7.2036	5.86431e-13	-0.0348531	-0.0348531	0.0354069	0.32494	0.366856	11	1	0.652943
UK Biobank (UKBB) APOB	ENSG00000137154	6194	RPS6	rs35567310	9	19378204	T	C	0.0954274	0.0103457	0.00381872	0.00669993	-0.18511	0.0256948	7.20418	5.83859e-13	-0.0558895	-0.0558894	0.0220399	0.0112183	0.00406753	20	1	0.100507
UK Biobank (UKBB) APOB	ENSG00000246130	286059	LOC286059	rs11784599	8	22932122	A	C	0.208748	8.2153e-05	0.00264453	0.98	-0.179665	0.0249334	7.2058	5.77039e-13	-0.000457257	-0.000457257	0.0147194	0.975218	0.457931	15	1	0.990306
UK Biobank (UKBB) APOB	ENSG00000163636	9861	PSMD6	rs55917937	3	63894829	C	A	0.175944	-0.00411138	0.00283019	0.15	-0.0784601	0.0108851	7.20803	5.67798e-13	0.0524009	0.0524009	0.036797	0.154431	0.0505868	20	1	0.467047
UK Biobank (UKBB) APOB	ENSG00000100722	79882	ZC3H14	rs6575012	14	89056699	G	A	0.491054	0.00132981	0.0020856	0.52	0.0645935	0.00895838	7.2104	5.5788e-13	0.0205874	0.0205874	0.0324141	0.525339	0.957805	20	1	0.799082
UK Biobank (UKBB) APOB	ENSG00000160326	11182	SLC2A6	rs3094380	9	136334598	C	T	0.100398	-0.0111343	0.00347751	0.00140001	0.189328	0.0262475	7.21318	5.46521e-13	-0.0588096	-0.0588095	0.0200958	0.00342848	8.8778e-08	20	1	0.0445418
UK Biobank (UKBB) APOB	ENSG00000126218	2159	F10	rs7335409	13	113810186	T	C	0.171968	-0.0082266	0.00280651	0.00340001	-0.0728078	0.0100929	7.21376	5.4412e-13	0.112991	0.112991	0.0416076	0.00661507	0.807399	20	1	0.0712552
UK Biobank (UKBB) APOB	ENSG00000025770	29781	NCAPH2	rs140524	22	50960682	T	C	0.15507	-0.00299232	0.00277718	0.28	0.0863921	0.011972	7.21618	5.34598e-13	-0.0346365	-0.0346365	0.0325026	0.28658	0.0157552	19	1	0.620875
UK Biobank (UKBB) APOB	ENSG00000246339	101929402	EXTL3-AS1	rs7015836	8	28593399	C	T	0.365805	-1.82437e-05	0.00211944	0.99	0.140481	0.0194604	7.21881	5.24479e-13	-0.000129866	-0.000129866	0.0150871	0.993132	0.16841	17	1	0.997023
UK Biobank (UKBB) APOB	ENSG00000170091	51617	NSG2	rs1564823	5	173383194	A	C	0.287276	0.00447306	0.00226407	0.0479999	0.0641827	0.00889031	7.2194	5.2217e-13	0.0696926	0.0696926	0.0365724	0.0567016	0.337816	20	1	0.275703
UK Biobank (UKBB) APOB	ENSG00000213096	9534	ZNF254	rs7253345	19	23613364	G	A	0.16501	0.00266198	0.00255342	0.3	0.0785177	0.0108735	7.22101	5.16068e-13	0.0339029	0.0339029	0.0328575	0.302158	0.577093	16	1	0.63277
UK Biobank (UKBB) APOB	ENSG00000143494	79805	VASH2	rs12568153	1	213151580	T	G	0.256461	0.00394132	0.00229233	0.0860003	0.0633958	0.00877766	7.2224	5.10779e-13	0.06217	0.0621701	0.0371695	0.0944042	0.718645	20	1	0.365979
UK Biobank (UKBB) APOB	ENSG00000165863	143379	C10orf82	rs17095095	10	118431297	A	T	0.0606362	0.0049928	0.00490038	0.31	-0.131413	0.0181936	7.22303	5.0853e-13	-0.0379932	-0.0379933	0.0376592	0.313036	0.465815	15	1	0.643984
UK Biobank (UKBB) APOB	ENSG00000141380	6760	SS18	rs994729	18	23671187	A	G	0.265408	0.000715435	0.00230425	0.760001	-0.0630743	0.00872904	7.2258	4.9816e-13	-0.0113427	-0.0113427	0.036566	0.75641	0.546965	20	1	0.908403
UK Biobank (UKBB) APOB	ENSG00000023228	4719	NDUFS1	rs7570646	2	206993133	G	A	0.475149	-0.00506024	0.00210062	0.016	-0.0703235	0.00973094	7.22679	4.94508e-13	0.0719566	0.0719566	0.0314866	0.0222947	0.429187	20	1	0.158757
UK Biobank (UKBB) APOB	ENSG00000206965	106478913	RNU6-5P	rs11482	2	175424455	G	T	0.054672	0.00552562	0.00446283	0.22	-0.298559	0.0413104	7.22721	4.93052e-13	-0.0185076	-0.0185077	0.0151657	0.222327	0.0973879	13	1	0.550484
UK Biobank (UKBB) APOB	ENSG00000188242	25845	PP7080	rs6555303	5	481249	A	C	0.133201	-0.00318742	0.00321199	0.32	-0.141506	0.019578	7.22781	4.9088e-13	0.022525	0.022525	0.0229115	0.325545	0.250238	20	1	0.65355
UK Biobank (UKBB) APOB	ENSG00000198169	90987	ZNF251	rs113608028	8	145974410	C	T	0.0397614	-0.00258775	0.00559845	0.64	0.22431	0.0310301	7.22879	4.8728e-13	-0.0115365	-0.0115365	0.0250095	0.644595	0.108571	4	1	0.8583
UK Biobank (UKBB) APOB	ENSG00000120279	80177	MYCT1	rs7751717	6	153005229	A	G	0.201789	-0.00541412	0.00260399	0.0379997	0.079643	0.0110171	7.22903	4.86561e-13	-0.0679799	-0.0679799	0.0340213	0.0456994	0.0190901	19	1	0.241775
UK Biobank (UKBB) APOB	ENSG00000067113	8611	PLPP1	rs147454841	5	54916593	T	C	0.0506958	-0.00617941	0.00515378	0.23	0.152464	0.02109	7.22921	4.8585e-13	-0.0405303	-0.0405303	0.0342651	0.23687	0.428506	12	1	0.566141
UK Biobank (UKBB) APOB	ENSG00000115267	64135	IFIH1	rs141390616	2	163088807	T	C	0.0119284	0.00388851	0.00712736	0.59	-0.440444	0.060919	7.22999	4.82988e-13	-0.00882861	-0.00882861	0.0162282	0.586422	0.791962	3	1	0.829142
UK Biobank (UKBB) APOB	ENSG00000131652	79228	THOC6	rs2717701	16	3066168	C	G	0.365805	0.000145811	0.00212392	0.95	0.0768297	0.0106256	7.23062	4.80858e-13	0.00189785	0.00189785	0.0276457	0.945269	0.0639669	20	1	0.980488
UK Biobank (UKBB) APOB	ENSG00000019991	3082	HGF	rs2057938	7	81377040	C	T	0.235586	-0.00282691	0.0024306	0.24	-0.068431	0.00945885	7.2346	4.66901e-13	0.0413104	0.0413104	0.0359751	0.250842	0.0830919	15	1	0.584442
UK Biobank (UKBB) APOB	ENSG00000198055	2870	GRK6	rs2630765	5	176876825	T	C	0.474155	-0.00325596	0.00209443	0.12	0.0618223	0.00854466	7.2352	4.6484e-13	-0.0526664	-0.0526664	0.0346514	0.128538	0.0990058	9	1	0.428064
UK Biobank (UKBB) APOB	ENSG00000151532	143187	VTI1A	rs2479124	10	114578994	A	G	0.431412	-0.000422736	0.00208558	0.84	-0.0584949	0.00808432	7.2356	4.63479e-13	0.00722689	0.00722689	0.0356681	0.839436	0.361266	13	1	0.941581
UK Biobank (UKBB) APOB	ENSG00000180747	100271836	SMG1P3	rs143596217	16	21836873	A	G	0.0109344	0.0169675	0.0307687	0.58	-0.572207	0.0790341	7.24	4.48681e-13	-0.0296527	-0.0296527	0.0539278	0.582415	0.0690878	13	1	0.82672
UK Biobank (UKBB) APOB	ENSG00000131149	23199	GSE1	rs72805116	16	85792967	G	A	0.124254	0.00139283	0.00323663	0.67	-0.121743	0.0168153	7.24001	4.4868e-13	-0.0114407	-0.0114408	0.0266328	0.667505	0.831462	4	1	0.869741
UK Biobank (UKBB) APOB	ENSG00000130810	56342	PPAN	rs2010353	19	10222558	G	T	0.400596	0.00640713	0.00206974	0.002	-0.0863022	0.0119176	7.24158	4.43421e-13	-0.0742406	-0.0742406	0.0260818	0.00442096	7.26281e-05	19	1	0.0538989
UK Biobank (UKBB) APOB	ENSG00000110777	5450	POU2AF1	rs4938510	11	111251476	A	C	0.293241	0.00090282	0.00227069	0.69	0.0607327	0.00838571	7.2424	4.40811e-13	0.0148655	0.0148655	0.0374446	0.691368	0.263859	20	1	0.880333
UK Biobank (UKBB) APOB	ENSG00000064300	4804	NGFR	rs2671661	17	47528562	T	C	0.262425	-0.00134273	0.00236413	0.57	0.0707134	0.00975654	7.24779	4.23602e-13	-0.0189883	-0.0189883	0.033535	0.571242	0.115044	11	1	0.822124
UK Biobank (UKBB) APOB	ENSG00000218018	100291105	RBM38-AS1	rs142039547	20	55987694	G	C	0.0258449	0.00387981	0.00616057	0.53	-0.483705	0.066729	7.2488	4.2048e-13	-0.00802103	-0.00802102	0.0127842	0.530386	0.382884	6	1	0.802181
UK Biobank (UKBB) APOB	ENSG00000183751	10607	TBL3	rs17653536	16	2053794	A	G	0.0775348	-0.0067655	0.003925	0.0850002	-0.159346	0.0219817	7.24903	4.19859e-13	0.0424579	0.042458	0.0253188	0.0935546	0.885648	16	1	0.364222
UK Biobank (UKBB) APOB	ENSG00000141425	55197	RPRD1A	rs1789517	18	33647254	A	C	0.0725646	0.00629988	0.00425194	0.14	0.125126	0.0172521	7.2528	4.0824e-13	0.0503483	0.0503483	0.0346831	0.146594	0.396798	20	1	0.455197
UK Biobank (UKBB) APOB	ENSG00000237172	84752	B3GNT9	rs12923138	16	67233266	C	A	0.461233	-0.00263236	0.00210882	0.21	0.0586437	0.00808566	7.2528	4.08241e-13	-0.0448873	-0.0448874	0.0364886	0.218631	0.29353	20	1	0.547459
UK Biobank (UKBB) APOB	ENSG00000115339	2591	GALNT3	rs12618003	2	166653769	G	A	0.117296	-0.00336983	0.00310867	0.28	0.130063	0.0179288	7.25442	4.0345e-13	-0.0259092	-0.0259092	0.0241666	0.283672	0.127871	18	1	0.618517
UK Biobank (UKBB) APOB	ENSG00000103269	9028	RHBDL1	rs1018804	16	737793	A	G	0.285288	-0.00178064	0.00238707	0.46	0.0736089	0.0101451	7.25561	3.9989e-13	-0.0241906	-0.0241905	0.0326	0.458063	0.255525	20	1	0.756904
UK Biobank (UKBB) APOB	ENSG00000171552	598	BCL2L1	rs6088962	20	30268184	T	C	0.232604	0.00129801	0.00254673	0.61	-0.0738765	0.0101814	7.25603	3.9871e-13	-0.01757	-0.01757	0.0345578	0.611156	0.697471	20	1	0.841679
UK Biobank (UKBB) APOB	ENSG00000070785	8891	EIF2B3	rs7537361	1	45495195	G	A	0.2833	-0.00538437	0.00221191	0.015	0.0684263	0.00942797	7.2578	3.93439e-13	-0.0786886	-0.0786885	0.0340952	0.0210042	0.0355099	20	1	0.1533
[truncated: 12,248 more rows]
