# Supplementary material for: Mendelian randomization reveals apolipoprotein B shortens healthspan and possibly increases risk for Alzheimer’s disease
Source: Commun Biol. 2024 Feb 24;7:230. doi: 10.1038/s42003-024-05887-2 (PMC10894226; doi:10.1038/s42003-024-05887-2)
Supplement: Supplementary file 15 — Supplementary Data 14 [file 42003_2024_5887_MOESM15_ESM.xlsx]

## Sheet: Bonferroni-significant results
Supplementary Data 14. Bonferroni significant summary-data based Mendelian randomization (SMR) results in blood for circulating apolipoprotein B (APOB) levels.
Outcome	Consortium	Tissue source for eQTLs	ENSEMBL ID	ENTREZ ID	Gene symbol	Top SNP	Top SNP chromosome	Top SNP basepair	Effect allele	Other allele	Effect allele frequency	Beta (APOB)	Standard error (APOB)	P-value (APOB)	Beta (eQTL)	Standard error (eQTL)	F-statistics (instrument strength; >10 is the conventionally accetped level)	P-value (eQTL)	Beta (SMR)	Standard error (SMR)	P-value (SMR)	P-value for HEIDI (>0.05 means passed HEIDI)	Number of SNPs in HEIDI analysis	Bonferroni (p-value)
circulating APOB	eqtlGen	whole blood	ENSG00000123612	130399	ACVR1C	rs10164853	2	158481992	G	A	0.0656064	-0.0220706	0.00392376	1.89998e-08	0.175481	0.0171932	10.2064	1.8562e-24	-0.125772	0.0255309	8.38103e-07	0.182513	17	0.0118499
circulating APOB	eqtlGen	whole blood	ENSG00000141098	81577	GFOD2	rs113201209	16	67736611	G	T	0.114314	-0.0182244	0.00355878	2.99999e-07	0.147994	0.0126662	11.6842	1.53519e-31	-0.123143	0.026255	2.7285e-06	0.0530145	20	0.0385783
circulating APOB	eqtlGen	whole blood	ENSG00000175467	9092	SART1	rs551659	11	65749645	T	C	0.429423	0.0108333	0.00209868	2.39999e-07	-0.104111	0.0080375	12.9532	2.25359e-38	-0.104055	0.0216997	1.62496e-06	0.332322	20	0.0229753
circulating APOB	eqtlGen	whole blood	ENSG00000189067	9516	LITAF	rs12445804	16	11706100	A	G	0.0675944	0.0210227	0.0039914	1.40001e-07	-0.203152	0.014474	14.0357	9.4394e-45	-0.103483	0.0209852	8.17163e-07	0.393885	14	0.0115539
circulating APOB	eqtlGen	whole blood	ENSG00000240225	147947	ZNF542P	rs2024395	19	57092369	C	T	0.244533	0.0120414	0.00233059	2.39999e-07	-0.12664	0.00965787	13.1126	2.7887e-39	-0.0950838	0.0197804	1.53228e-06	0.128769	20	0.0216649
circulating APOB	eqtlGen	whole blood	ENSG00000197951	58491	ZNF71	rs4801177	19	57089050	C	T	0.241551	0.0117633	0.00233002	4.49997e-07	-0.14835	0.00891631	16.638	3.69762e-62	-0.0792945	0.0164134	1.358e-06	0.133339	20	0.0192008
circulating APOB	eqtlGen	whole blood	ENSG00000127903	90485	ZNF835	rs4801177	19	57089050	C	T	0.241551	0.0117633	0.00233002	4.49997e-07	-0.151604	0.00973893	15.5668	1.22381e-54	-0.0775923	0.0161572	1.56824e-06	0.484458	20	0.0221734
circulating APOB	eqtlGen	whole blood	ENSG00000198046	63934	ZNF667	rs4801177	19	57089050	C	T	0.241551	0.0117633	0.00233002	4.49997e-07	-0.153075	0.00891951	17.1618	5.12992e-66	-0.0768467	0.0158664	1.27661e-06	0.190541	20	0.01805
circulating APOB	eqtlGen	whole blood	ENSG00000178685	84875	PARP10	rs11784833	8	145063412	C	T	0.387674	0.0170424	0.00213536	1.50003e-15	-0.227372	0.00944399	24.0758	4.48193e-128	-0.0749539	0.00989406	3.57344e-14	0.313668	20	5.05248e-10
circulating APOB	eqtlGen	whole blood	ENSG00000108784	4669	NAGLU	rs1032070	17	40618251	T	C	0.244533	0.0116439	0.00233704	6.29999e-07	-0.183643	0.00884411	20.7644	9.08528e-96	-0.0634052	0.0130872	1.26731e-06	0.0544166	20	0.0179186
circulating APOB	eqtlGen	whole blood	ENSG00000067208	7813	EVI5	rs7549844	1	93196493	C	A	0.0934394	-0.0168243	0.00346031	1.2e-06	0.288882	0.0131694	21.9359	1.18341e-106	-0.0582393	0.012269	2.06586e-06	0.0569086	20	0.0292092
circulating APOB	eqtlGen	whole blood	ENSG00000196821	64771	ILRUN	rs3800461	6	34616322	C	G	0.0994036	-0.0273982	0.00325905	4.19952e-17	0.484937	0.0118147	41.0452	0	-0.0564985	0.00686008	1.78313e-16	0.239621	20	2.52117e-12
circulating APOB	eqtlGen	whole blood	ENSG00000173068	54796	BNC2	rs12350739	9	16885017	G	A	0.435388	0.0107985	0.00214075	4.60002e-07	-0.248642	0.00857827	28.9851	1.01398e-184	-0.0434299	0.00873918	6.71027e-07	0.728936	20	0.00948765
circulating APOB	eqtlGen	whole blood	ENSG00000064225	10402	ST3GAL6	rs14310	3	98512825	A	T	0.342942	-0.0106983	0.0021541	6.80002e-07	0.262373	0.00805267	32.5821	7.35372e-233	-0.0407752	0.00830491	9.11827e-07	0.258651	20	0.0128923
circulating APOB	eqtlGen	whole blood	ENSG00000166770	100128252	ZNF667-AS1	rs4801177	19	57089050	C	T	0.241551	0.0117633	0.00233002	4.49997e-07	-0.294326	0.0171205	17.1914	3.07998e-66	-0.0399669	0.00825077	1.27235e-06	0.117036	20	0.0179898
circulating APOB	eqtlGen	whole blood	ENSG00000119965	80007	C10orf88	rs10794579	10	124686656	T	C	0.398608	-0.0137267	0.00210335	6.79986e-11	0.357772	0.00778633	45.9487	0	-0.0383672	0.00593803	1.03829e-10	0.278604	20	1.46804e-06
circulating APOB	eqtlGen	whole blood	ENSG00000103653	1445	CSK	rs34862454	15	75101530	C	T	0.395626	-0.0120373	0.00220753	5e-08	0.337667	0.00797334	42.3495	0	-0.0356484	0.00659157	6.36647e-08	0.229403	20	0.000900155
circulating APOB	eqtlGen	whole blood	ENSG00000178719	2907	GRINA	rs57957974	8	145076529	A	C	0.369781	0.0171567	0.0021525	1.59993e-15	-0.491646	0.0116386	42.2427	0	-0.0348964	0.0044554	4.78694e-15	0.218368	20	6.76825e-11
circulating APOB	eqtlGen	whole blood	ENSG00000196867	140612	ZFP28	rs4801177	19	57089050	C	T	0.241551	0.0117633	0.00233002	4.49997e-07	-0.352345	0.00873145	40.3535	0	-0.0333858	0.00666445	5.4563e-07	0.343887	20	0.00771467
circulating APOB	eqtlGen	whole blood	ENSG00000160447	29941	PKN3	rs9697210	9	131468740	A	G	0.159046	-0.0169478	0.00295023	9.20005e-09	0.52998	0.0125014	42.3937	0	-0.0319782	0.00561755	1.2516e-08	0.0597319	20	0.000176964
circulating APOB	eqtlGen	whole blood	ENSG00000197016	388566	ZNF470	rs2024395	19	57092369	C	T	0.244533	0.0120414	0.00233059	2.39999e-07	-0.399048	0.00937519	42.5643	0	-0.0301753	0.00588324	2.91245e-07	0.419006	20	0.00411791
circulating APOB	eqtlGen	whole blood	ENSG00000203880	55251	PCMTD2	rs41279358	20	62905851	A	C	0.163022	0.0191108	0.00279542	8.10028e-12	-0.636049	0.0157663	40.3423	0	-0.0300461	0.00445764	1.57982e-11	0.067909	20	2.23371e-07
circulating APOB	eqtlGen	whole blood	ENSG00000175334	8815	BANF1	rs655744	11	65776585	G	T	0.440358	0.0100513	0.00208672	1.5e-06	-0.337215	0.00782397	43.1002	0	-0.0298068	0.00622662	1.69299e-06	0.246597	20	0.0239372
circulating APOB	eqtlGen	whole blood	ENSG00000148926	133	ADM	rs7107290	11	10294772	G	A	0.445328	0.00983959	0.00209295	2.59998e-06	-0.336872	0.00772457	43.6105	0	-0.0292087	0.0062489	2.95073e-06	0.242518	20	0.0417203
circulating APOB	eqtlGen	whole blood	ENSG00000104783	3783	KCNN4	rs56681946	19	44283031	C	T	0.341948	-0.0107968	0.00212215	3.59998e-07	0.631845	0.00747801	84.4937	0	-0.0170877	0.00336474	3.80482e-07	0.348215	20	0.00537963
circulating APOB	eqtlGen	whole blood	ENSG00000198890	55170	PRMT6	rs1623927	1	107596120	T	C	0.319085	0.0108784	0.00219343	7.10003e-07	-0.652479	0.00769526	84.7897	0	-0.0166724	0.00336743	7.38043e-07	0.567963	20	0.0104352
circulating APOB	eqtlGen	whole blood	ENSG00000144580	9125	CNOT9	rs588770	2	219494638	T	C	0.378728	-0.00987992	0.00211694	3.09999e-06	-0.753686	0.0156516	48.1539	0	0.0131088	0.00282194	3.39568e-06	0.13965	20	0.0480115
circulating APOB	eqtlGen	whole blood	ENSG00000100994	5834	PYGB	rs11699953	20	25241345	G	C	0.457256	0.0149613	0.00207751	6.00067e-13	0.74915	0.0067536	110.926	0	0.019971	0.00277899	6.65099e-13	0.266643	20	9.40384e-09
circulating APOB	eqtlGen	whole blood	ENSG00000103496	6810	STX4	rs58726213	16	31044683	G	A	0.367793	0.0109345	0.00214452	3.40001e-07	0.36301	0.00788017	46.0663	0	0.0301217	0.00594368	4.0231e-07	0.083074	20	0.00568827
circulating APOB	eqtlGen	whole blood	ENSG00000089199	1114	CHGB	rs415023	20	5785540	A	G	0.251491	0.0120786	0.002404	5.1e-07	0.376072	0.010003	37.5959	0	0.0321178	0.00644923	6.35514e-07	0.743323	20	0.00898553
circulating APOB	eqtlGen	whole blood	ENSG00000235191	100874085	NUCB1-AS1	rs73061695	19	49399988	C	T	0.142147	0.0145424	0.00277631	1.6e-07	0.449162	0.0309238	14.5248	8.43872e-48	0.0323768	0.00657074	8.33254e-07	0.0896875	20	0.0117814
circulating APOB	eqtlGen	whole blood	ENSG00000127948	5447	POR	rs28446604	7	75662518	T	C	0.176938	0.0143729	0.00279199	2.59998e-07	0.403317	0.0100179	40.2596	0	0.0356368	0.00697894	3.28476e-07	0.197321	20	0.00464432
circulating APOB	eqtlGen	whole blood	ENSG00000185591	6667	SP1	rs10876447	12	53770941	A	G	0.150099	0.014857	0.00287924	2.5e-07	0.404069	0.0160705	25.1435	1.66038e-139	0.0367685	0.00727412	4.31074e-07	0.24527	20	0.00609496
circulating APOB	eqtlGen	whole blood	ENSG00000178802	4351	MPI	rs1130741	15	75189930	A	G	0.489066	-0.0125439	0.00209889	2.30001e-09	-0.279715	0.00783569	35.6976	4.30733e-279	0.0448452	0.00760809	3.76026e-09	0.32937	20	5.31663e-05
circulating APOB	eqtlGen	whole blood	ENSG00000257595	105369984	LINC02356	rs3742004	12	111798553	G	A	0.210736	0.0167121	0.00258962	1.09999e-10	0.350588	0.0245538	14.2784	2.98372e-46	0.0476687	0.00810593	4.08475e-09	0.534354	20	5.77543e-05
circulating APOB	eqtlGen	whole blood	ENSG00000172725	57175	CORO1B	rs1893973	11	67217518	A	G	0.398608	-0.00995491	0.00210368	2.19999e-06	-0.207646	0.00869234	23.8884	4.04292e-126	0.0479417	0.010328	3.45153e-06	0.0862803	20	0.0488013
circulating APOB	eqtlGen	whole blood	ENSG00000152684	53918	PELO	rs1499279	5	52106278	G	T	0.0308151	-0.0624053	0.0052439	1.20005e-32	-1.28257	0.023748	54.0075	0	0.0486565	0.00418667	3.19515e-31	0.0855072	16	4.51762e-27
circulating APOB	eqtlGen	whole blood	ENSG00000141293	8631	SKAP1	rs34791545	17	46488447	C	T	0.241551	-0.0189445	0.00243149	6.59933e-15	-0.354669	0.00919504	38.5718	0	0.0534145	0.00699412	2.22226e-14	0.0968229	20	3.14205e-10
circulating APOB	eqtlGen	whole blood	ENSG00000174516	246330	PELI3	rs57634456	11	66250838	C	A	0.242545	-0.0165312	0.00242792	9.79941e-12	-0.257901	0.00912072	28.2764	6.74327e-176	0.064099	0.00968323	3.60203e-11	0.0880627	20	5.09292e-07
circulating APOB	eqtlGen	whole blood	ENSG00000005471	5244	ABCB4	rs45493392	7	87079880	G	A	0.191849	-0.0154695	0.00269985	1e-08	-0.232152	0.0105812	21.94	1.07899e-106	0.0666353	0.0120197	2.95927e-08	0.265002	20	0.000418411
circulating APOB	eqtlGen	whole blood	ENSG00000205352	54458	PRR13	rs11170558	12	53835035	T	G	0.167992	0.0142343	0.00271618	1.6e-07	0.209814	0.0109809	19.1072	2.19963e-81	0.0678426	0.0134238	4.32844e-07	0.0799088	20	0.00611999
circulating APOB	eqtlGen	whole blood	ENSG00000004139	23098	SARM1	rs4795434	17	26716917	G	T	0.500994	-0.0172116	0.00208016	1.29987e-16	-0.218767	0.00784953	27.8701	6.14856e-171	0.0786754	0.00991874	2.15662e-15	0.0505388	20	3.04924e-11
circulating APOB	eqtlGen	whole blood	ENSG00000089195	51605	TRMT6	rs415023	20	5785540	A	G	0.251491	0.0120786	0.002404	5.1e-07	0.148533	0.0093675	15.8562	1.27372e-56	0.0813193	0.0169781	1.67058e-06	0.533853	20	0.0236203
circulating APOB	eqtlGen	whole blood	ENSG00000179195	144348	ZNF664	rs7958691	12	124440743	T	G	0.368787	-0.0178833	0.00219634	3.90032e-16	-0.176586	0.00846084	20.871	9.82554e-97	0.101272	0.0133508	3.31195e-14	0.481563	20	4.68277e-10
circulating APOB	eqtlGen	whole blood	ENSG00000132475	3021	H3-3B	rs67740167	17	73778817	C	G	0.311133	-0.0138236	0.00227557	1.2e-09	-0.119711	0.00899312	13.3114	1.9872e-40	0.115475	0.0208947	3.26686e-08	0.168971	20	0.000461901
circulating APOB	eqtlGen	whole blood	ENSG00000198324	144717	PHETA1	rs11065884	12	111818701	G	A	0.224652	0.0182629	0.00254154	6.70039e-13	0.152451	0.00935008	16.3048	9.12389e-60	0.119795	0.0182184	4.84892e-11	0.0941449	20	6.85589e-07
circulating APOB	eqtlGen	whole blood	ENSG00000185862	2124	EVI2B	rs9902893	17	29625638	A	G	0.2833	-0.0190168	0.00226164	4.19952e-17	-0.117582	0.00853514	13.7762	3.54436e-43	0.161733	0.0225344	7.11798e-13	0.27994	20	1.00641e-08
circulating APOB	eqtlGen	whole blood	ENSG00000244045	147007	TMEM199	rs7212510	17	26703682	T	A	0.5	-0.0169628	0.00207766	3.19963e-16	-0.0871691	0.00794454	10.9722	5.19918e-28	0.194597	0.0297093	5.75313e-11	0.343362	20	8.13435e-07
circulating APOB	eqtlGen	whole blood	ENSG00000105538	54922	RASIP1	rs1231281	19	49239200	A	G	0.45825	0.029155	0.00205076	7.19946e-46	0.0813307	0.00803536	10.1216	4.4311e-24	0.358475	0.0434759	1.64644e-16	0.0733036	20	2.3279e-12
