# Supplementary material for: Mendelian randomization reveals apolipoprotein B shortens healthspan and possibly increases risk for Alzheimer’s disease
Source: Commun Biol. 2024 Feb 24;7:230. doi: 10.1038/s42003-024-05887-2 (PMC10894226; doi:10.1038/s42003-024-05887-2)
Supplement: Supplementary file 16 — Supplementary Data 15 [file 42003_2024_5887_MOESM16_ESM.xlsx]

## Sheet: Sheet1
Supplementary Data 15. Bayesian colocalization (coloc) findings for the top 10-most (genome-wide) significant summary-based Mendelian randomization (SMR) of apolipoprotein B (APOB) results (columns Z-AC)
Outcome	Consortium	Tissue source for eQTLs	ENSEMBL ID	ENTREZ ID	Gene symbol	Top SNP	Top SNP chromosome	Top SNP basepair	Effect allele	Other allele	Effect allele frequency	Beta (APOB)	Standard error (APOB)	P-value (APOB)	Beta (eQTL)	Standard error (eQTL)	F-statistics (instrument strength; >10 is the conventionally accetped level)	P-value (eQTL)	Beta (SMR)	Standard error (SMR)	P-value (SMR)	P-value for HEIDI (>0.05 means passed HEIDI)	Number of SNPs in HEIDI analysis	Bonferroni (p-value)	Coloc region (500kb +/- lead SNP from SMR)	No. Coloc SNPs	Posterior probability of hyothesis 4 (PPH4)	Causal SNP	SNP (PPH4)
circulating APOB	eqtlGen	whole blood	ENSG00000152684	53918	PELO	rs1499279	5	52106278	G	T	0.0308151	-0.0624053	0.0052439	1.20005e-32	-1.28257	0.023748	54.0075	0	0.0486565	0.00418667	3.19515e-31	0.0855072	16	4.51762e-27	5:51606278-52606278	2860	0.987535	rs1499279	1
circulating APOB	eqtlGen	whole blood	ENSG00000105538	54922	RASIP1	rs1231281	19	49239200	A	G	0.45825	0.029155	0.00205076	7.19946e-46	0.0813307	0.00803536	10.1216	4.4311e-24	0.358475	0.0434759	1.64644e-16	0.0733036	20	2.3279e-12	19:48739200-49739200	2726	1.61428e-44	NA
circulating APOB	eqtlGen	whole blood	ENSG00000196821	64771	ILRUN	rs3800461	6	34616322	C	G	0.0994036	-0.0273982	0.00325905	4.19952e-17	0.484937	0.0118147	41.0452	0	-0.0564985	0.00686008	1.78313e-16	0.239621	20	2.52117e-12	6:34116322-35116322	1958	2.92671e-13	NA
circulating APOB	eqtlGen	whole blood	ENSG00000004139	23098	SARM1	rs4795434	17	26716917	G	T	0.500994	-0.0172116	0.00208016	1.29987e-16	-0.218767	0.00784953	27.8701	6.14856e-171	0.0786754	0.00991874	2.15662e-15	0.0505388	20	3.04924e-11	17:26216917-27216917	1097	5.18928e-09	NA
circulating APOB	eqtlGen	whole blood	ENSG00000178719	2907	GRINA	rs57957974	8	145076529	A	C	0.369781	0.0171567	0.0021525	1.59993e-15	-0.491646	0.0116386	42.2427	0	-0.0348964	0.0044554	4.78694e-15	0.218368	20	6.76825e-11	8:144576529-145576529	1544	1.92568e-13	NA
circulating APOB	eqtlGen	whole blood	ENSG00000141293	8631	SKAP1	rs34791545	17	46488447	C	T	0.241551	-0.0189445	0.00243149	6.59933e-15	-0.354669	0.00919504	38.5718	0	0.0534145	0.00699412	2.22226e-14	0.0968229	20	3.14205e-10	17:45988447-46988447	1939	5.09135e-10	NA
circulating APOB	eqtlGen	whole blood	ENSG00000179195	144348	ZNF664	rs7958691	12	124440743	T	G	0.368787	-0.0178833	0.00219634	3.90032e-16	-0.176586	0.00846084	20.871	9.82554e-97	0.101272	0.0133508	3.31195e-14	0.481563	20	4.68277e-10	12:123940743-124940743	2192	7.88822e-12	NA
circulating APOB	eqtlGen	whole blood	ENSG00000178685	84875	PARP10	rs11784833	8	145063412	C	T	0.387674	0.0170424	0.00213536	1.50003e-15	-0.227372	0.00944399	24.0758	4.48193e-128	-0.0749539	0.00989406	3.57344e-14	0.313668	20	5.05248e-10	8:144563412-145563412	1561	1.92568e-13	NA
circulating APOB	eqtlGen	whole blood	ENSG00000100994	5834	PYGB	rs11699953	20	25241345	G	C	0.457256	0.0149613	0.00207751	6.00067e-13	0.74915	0.0067536	110.926	0	0.019971	0.00277899	6.65099e-13	0.266643	20	9.40384e-09	20:24741345-25741345	2696	0.913835	rs11699953	1
circulating APOB	eqtlGen	whole blood	ENSG00000185862	2124	EVI2B	rs9902893	17	29625638	A	G	0.2833	-0.0190168	0.00226164	4.19952e-17	-0.117582	0.00853514	13.7762	3.54436e-43	0.161733	0.0225344	7.11798e-13	0.27994	20	1.00641e-08	17:29125638-30125638	1829	0.000126756	NA
