# Supplementary material for: Mendelian randomization reveals apolipoprotein B shortens healthspan and possibly increases risk for Alzheimer’s disease
Source: Commun Biol. 2024 Feb 24;7:230. doi: 10.1038/s42003-024-05887-2 (PMC10894226; doi:10.1038/s42003-024-05887-2)
Supplement: Supplementary file 17 — Supplementary Data 16 [file 42003_2024_5887_MOESM17_ESM.xlsx]

## Sheet: Sheet1
Supplementary Data 16. Instrument sensitivity analysis removing instruments with outcome p-values <0.05 (outliers detected and removed with RadialMR prior) for the meta-analytic Mendelian randomization (MR) of UK Biobank-measured (circulating, non-fasted) apolipoprotein B (APOB) on healthspan.
Exposure	Outcome	Number of SNPs	Mendelian randomization method	Mendelian randomization beta	Mendelian randomization lower 95% confidence interval	Mendelian randomization upper 95% confidence interval	Mendelian randomziation standard error	Mendelian randomization p-value
APOB	healthspan	77	Inverse variance weighted	-0.0740289	-0.12594	-0.0221183	0.026485	0.005188
APOB	healthspan	77	MR Egger	-0.0762546	-0.181611	0.0291017	0.0537532	0.160156
APOB	healthspan	77	Weighted median	-0.0967051	-0.173289	-0.0201216	0.0390732	0.0133247
APOB	healthspan	77	Weighted mode	-0.106926	-0.209565	-0.00428776	0.0523667	0.0446335
