# Supplementary material for: Mendelian randomization reveals apolipoprotein B shortens healthspan and possibly increases risk for Alzheimer’s disease
Source: Commun Biol. 2024 Feb 24;7:230. doi: 10.1038/s42003-024-05887-2 (PMC10894226; doi:10.1038/s42003-024-05887-2)
Supplement: Supplementary file 18 — Supplementary Data 17 [file 42003_2024_5887_MOESM18_ESM.xlsx]

## Sheet: Sheet1
Supplementary Data 17. Mendelian Randomization Pleiotropy RESidual Sum and Outlier (MR PRESSO) sensitivity analysis of the meta-analytic MR of UK Biobank-measured (circulating, non-fasted) apolipoprotein B (APOB) on healthspan (outliers removed with RadialMR first).
Main MR Results Exposure	Main MR Results MR Analysis	Main MR Results Causal Estimate	Main MR Results Standard Error	Main MR Results T-Stat	Main MR results P-value	MR PRESSO Results Global Test RSSobs	MR PRESSO Results Global Test P-value	Number of SNPs
APOB	Raw	-0.133408	0.0210305	-6.34356	8.82982e-09	83.6791	0.723	91
APOB	Outlier-corrected	NA	NA	NA	NA	83.6791	0.723
