# Supplementary material for: Mendelian randomization reveals apolipoprotein B shortens healthspan and possibly increases risk for Alzheimer’s disease
Source: Commun Biol. 2024 Feb 24;7:230. doi: 10.1038/s42003-024-05887-2 (PMC10894226; doi:10.1038/s42003-024-05887-2)
Supplement: Supplementary file 19 — Supplementary Data 18 [file 42003_2024_5887_MOESM19_ESM.xlsx]

## Sheet: Sheet1
Supplementary Data 18. Instrument sensitivity analysis removing instruments with outcome p-values <0.05 (outliers detected and removed with RadialMR prior) for the meta-analytic Mendelian randomization (MR) of UK Biobank-measured (circulating, non-fasted) low-density lipoprotein cholesterol (LDL) on healthspan.
Exposure	Outcome	Number of SNPs	Mendelian randomization method	Mendelian randomization beta	Mendelian randomization lower 95% confidence interval	Mendelian randomization upper 95% confidence interval	Mendelian randomziation standard error	Mendelian randomization p-value
Richardson LDL (ieu-b-110)	Healthspan (negation)	Inverse variance weighted	75	-0.0596481	-0.110126	-0.00917053	0.0257539	0.0205537
Richardson LDL (ieu-b-110)	Healthspan (negation)	MR Egger	75	-0.0750019	-0.175313	0.0253096	0.0511793	0.147086
Richardson LDL (ieu-b-110)	Healthspan (negation)	Weighted median	75	-0.0654017	-0.137511	0.00670726	0.0367903	0.0754549
Richardson LDL (ieu-b-110)	Healthspan (negation)	Weighted mode	75	-0.0907797	-0.184953	0.00339342	0.0480475	0.0627594
