# Supplementary material for: Mendelian randomization reveals apolipoprotein B shortens healthspan and possibly increases risk for Alzheimer’s disease
Source: Commun Biol. 2024 Feb 24;7:230. doi: 10.1038/s42003-024-05887-2 (PMC10894226; doi:10.1038/s42003-024-05887-2)
Supplement: Supplementary file 20 — Supplementary Data 19 [file 42003_2024_5887_MOESM20_ESM.xlsx]

## Sheet: Sheet1
Supplementary Data 19. Mendelian Randomization Pleiotropy RESidual Sum and Outlier (MR PRESSO) sensitivity analysis of the meta-analytic MR of UK Biobank-measured (circulating, non-fasted) low-density lipoprotein cholesterol (LDL) on healthspan (outliers removed with RadialMR first).
Main MR Results Exposure	Outcome	Main MR Results MR Analysis	Main MR Results Causal Estimate	Main MR Results Standard Error	Main MR Results T-Stat	Main MR results P-value	MR PRESSO Results Global Test RSSobs	MR PRESSO Results Global Test P-value	Number of SNPs
Richardson LDL cholesterol (ieu-b-110)	Healthspan (negation)	Raw	-0.117302	0.0184442	-6.35984	8.47946e-09	87.4845	0.572	90
Richardson LDL cholesterol (ieu-b-110)	Healthspan (negation)	Outlier-corrected	NA	NA	NA	NA	87.4845	0.572
