# Supplementary material for: Mendelian randomization reveals apolipoprotein B shortens healthspan and possibly increases risk for Alzheimer’s disease
Source: Commun Biol. 2024 Feb 24;7:230. doi: 10.1038/s42003-024-05887-2 (PMC10894226; doi:10.1038/s42003-024-05887-2)
Supplement: Supplementary file 21 — Supplementary Data 20 [file 42003_2024_5887_MOESM21_ESM.xlsx]

## Sheet: Sheet1
Supplementary Data 20. Instrument sensitivity analysis removing instruments with outcome p-values <0.05 (outliers detected and removed with RadialMR prior) for the meta-analytic Mendelian randomization (MR) of UK Biobank-measured (circulating, non-fasted) apolipoprotein B (APOB) on Alzheimer's disease.
Exposure	Outcome	Number of SNPs	Mendelian randomization method	Mendelian randomization beta	Mendelian randomization lower 95% confidence interval	Mendelian randomization upper 95% confidence interval	Mendelian randomziation standard error	Mendelian randomization p-value
Richardson APOB (ieu-b-108)	Kunkle Alzheimer's disease (ieu-b-2)	Inverse variance weighted	125	0.163045	0.0322885	0.293802	0.0667126	0.0145257
Richardson APOB (ieu-b-108)	Kunkle Alzheimer's disease (ieu-b-2)	MR Egger	125	0.0703757	-0.21583	0.356582	0.146023	0.630699
Richardson APOB (ieu-b-108)	Kunkle Alzheimer's disease (ieu-b-2)	Weighted median	125	0.165908	-0.0291769	0.360993	0.0995331	0.0955418
Richardson APOB (ieu-b-108)	Kunkle Alzheimer's disease (ieu-b-2)	Weighted mode	125	0.164742	-0.116509	0.445994	0.143496	0.253152
