# Supplementary material for: Mendelian randomization reveals apolipoprotein B shortens healthspan and possibly increases risk for Alzheimer’s disease
Source: Commun Biol. 2024 Feb 24;7:230. doi: 10.1038/s42003-024-05887-2 (PMC10894226; doi:10.1038/s42003-024-05887-2)
Supplement: Supplementary file 22 — Supplementary Data 21 [file 42003_2024_5887_MOESM22_ESM.xlsx]

## Sheet: Sheet1
Supplementary Data 21. Mendelian Randomization Pleiotropy RESidual Sum and Outlier (MR PRESSO) sensitivity analysis of the meta-analytic MR of UK Biobank-measured (circulating, non-fasted) apolipoprotein B (APOB) on Alzheimer's disease (no outliers removed with RadialMR).
Main MR Results Exposure	Main MR Results Outcome	Main MR Results MR Analysis	Main MR Results Causal Estimate	Main MR Results Standard Error	Main MR Results T-Stat	Main MR results P-value	MR PRESSO Results Global Test RSSobs	MR PRESSO Results Global Test P-value	Number of SNPs
Richardson APOB (ieu-b-108)	Kunkle Alzheimer's disease (ieu-b-2)	Raw	0.624083	0.124627	5.00762	1.49223e-06	1391.99	<0.001	155
Richardson APOB (ieu-b-108)	Kunkle Alzheimer's disease (ieu-b-2)	Outlier-corrected	0.134663	0.0630716	2.13508	0.034412
Outliers Indices	Distortion Coefficient	P-value
34	363.44	<0.001
35	363.44	<0.001
52	363.44	<0.001
66	363.44	<0.001
100	363.44	<0.001
116	363.44	<0.001
118	363.44	<0.001
Index	Residual Sum of Squares (RSS) obs	P-value
1	2.93163e-05	1
2	8.09763e-11	1
3	0.00025273	1
4	0.000466905	1
5	0.000288898	1
6	8.71048e-05	1
7	3.77535e-06	1
8	0.00180319	1
9	0.000485188	1
10	0.000226058	1
11	2.55915e-05	1
12	9.6617e-06	1
13	0.000193275	1
14	0.00123505	1
15	0.000142642	1
16	0.0187911	1
17	0.0657198	0.155
18	1.31976e-06	1
19	0.00148071	1
20	0.000446633	1
21	0.00637601	1
22	0.000213767	1
23	0.00745305	1
24	0.00787083	1
25	6.91044e-05	1
26	0.000109632	1
27	0.000533595	1
28	0.00899888	0.31
29	0.00170028	1
30	0.000940998	1
31	1.24208e-05	1
32	0.000126509	1
33	0.000275845	1
34	0.00479031	<0.155
35	1.36749	<0.155
36	3.7241e-05	1
37	0.00183823	0.62
38	1.70537e-06	1
39	0.000920831	1
40	5.93649e-06	1
41	0.000127849	1
42	0.00109683	1
43	0.000101182	1
44	0.000867977	1
45	0.000702413	1
46	0.00215095	1
47	0.000280786	1
48	0.0164283	0.155
49	0.0102182	1
50	0.0020357	1
51	8.4093e-05	1
52	0.0664307	<0.155
53	0.000846464	1
54	0.0263977	1
55	0.00131345	1
56	8.13018e-05	1
57	0.00130528	1
58	0.000378173	1
59	0.000279045	1
60	0.000238936	1
61	0.000515035	1
62	0.00958672	1
63	0.000759266	1
64	0.00045623	1
65	6.65291e-05	1
66	0.00298814	<0.155
67	1.94219e-06	1
68	0.0025854	0.93
69	9.86969e-06	1
70	0.000156462	1
71	0.000192359	1
72	0.000499232	1
73	0.000280934	1
74	9.70426e-06	1
75	0.00103181	1
76	0.00134792	1
77	6.91824e-06	1
78	0.00167855	1
79	0.00113072	1
80	0.00153602	1
81	0.000696287	1
82	5.45524e-06	1
83	0.000163436	1
84	0.000265122	1
85	5.09093e-05	1
86	0.000155585	1
87	0.00464042	1
88	0.000629427	1
89	1.20173e-05	1
90	0.000350364	1
91	0.00152423	1
92	0.0011643	1
93	2.85616e-05	1
94	4.60292e-06	1
95	2.21492e-05	1
96	0.0020602	1
97	0.000464949	1
98	0.000657505	1
99	3.15691e-06	1
100	0.00751776	<0.155
101	2.29032e-07	1
102	0.00926229	1
103	0.000187899	1
104	9.58409e-05	1
105	0.000359316	1
106	0.000301348	1
107	0.000211643	1
108	0.00185797	1
109	4.52386e-05	1
110	0.00101546	1
111	2.19632e-05	1
112	0.000338201	1
113	8.30521e-05	1
114	0.00664525	1
115	0.000890454	1
116	0.00412369	<0.155
117	6.70181e-06	1
118	0.00314295	<0.155
119	0.000100061	1
120	0.00063382	1
121	3.98253e-05	1
122	0.0360002	0.155
123	0.00218139	1
124	0.000118238	1
125	0.000549147	1
126	0.000348021	1
127	0.0016973	1
128	0.000470159	1
129	7.80638e-05	1
130	0.0056034	1
131	1.28488e-09	1
132	3.94474e-05	1
133	0.00465739	1
134	7.66648e-05	1
135	0.0088652	0.31
136	0.000570917	1
137	0.000709477	1
138	0.000135718	1
139	0.00536792	1
140	0.00224915	1
141	0.000108031	1
142	0.000902424	1
143	3.91479e-05	1
144	0.00184904	1
145	0.00886025	1
146	0.000873096	1
147	0.000281363	1
148	0.000258734	1
149	3.86798e-06	1
150	9.4323e-05	1
151	0.000823994	1
152	0.000222167	1
153	0.000598396	1
154	0.00460604	0.465
155	3.03437e-05	1
Outliers Indices	Distortion Coefficient	P-value
34	363.44	<0.001
35	363.44	<0.001
52	363.44	<0.001
66	363.44	<0.001
100	363.44	<0.001
116	363.44	<0.001
118	363.44	<0.001
