# Supplementary material for: Mendelian randomization reveals apolipoprotein B shortens healthspan and possibly increases risk for Alzheimer’s disease
Source: Commun Biol. 2024 Feb 24;7:230. doi: 10.1038/s42003-024-05887-2 (PMC10894226; doi:10.1038/s42003-024-05887-2)
Supplement: Supplementary file 23 — Supplementary Data 22 [file 42003_2024_5887_MOESM23_ESM.xlsx]

## Sheet: Sheet1
Supplementary Data 22. Mendelian Randomization Pleiotropy RESidual Sum and Outlier (MR PRESSO) sensitivity analysis of the meta-analytic MR of UK Biobank-measured (circulating, non-fasted) apolipoprotein B (APOB) on Alzheimer's disease (outliers removed with RadialMR first).
Main MR Results Exposure	Main MR Results Outcome	Main MR Results MR Analysis	Main MR Results Causal Estimate	Main MR Results Standard Error	Main MR Results T-Stat	Main MR results P-value	MR PRESSO Results Global Test RSSobs	MR PRESSO Results Global Test P-value	Number of SNPs
Richardson APOB (ieu-b-108)	Kunkle Alzheimer's disease (ieu-b-2)	Raw	0.252089	0.0579085	4.35323	2.69269e-05	118.255	0.787	131
Richardson APOB (ieu-b-108)	Kunkle Alzheimer's disease (ieu-b-2)	Outlier-corrected	NA	NA	NA	NA	118.255	0.787
