# Supplementary material for: Mendelian randomization reveals apolipoprotein B shortens healthspan and possibly increases risk for Alzheimer’s disease
Source: Commun Biol. 2024 Feb 24;7:230. doi: 10.1038/s42003-024-05887-2 (PMC10894226; doi:10.1038/s42003-024-05887-2)
Supplement: Supplementary file 24 — Supplementary Data 23 [file 42003_2024_5887_MOESM24_ESM.xlsx]

## Sheet: Sheet1
Supplementary Data 23. Instrument sensitivity analysis removing instruments with outcome p-values <0.05 (outliers detected and removed with RadialMR prior) for the meta-analytic Mendelian randomization (MR) of UK Biobank-measured (circulating, non-fasted) low-density lipoprotein cholesterol (LDL) on Alzheimer's disease.
Exposure	Outcome	Number of SNPs	Mendelian randomization method	Mendelian randomization beta	Mendelian randomization lower 95% confidence interval	Mendelian randomization upper 95% confidence interval	Mendelian randomziation standard error	Mendelian randomization p-value
Richardson LDL cholesterol (ieu-b-110)	Kunkle Alzheimer's disease (ieu-b-2)	Inverse variance weighted	120	-0.0159124	-0.12839	0.0965655	0.0573867	0.781562
Richardson LDL cholesterol (ieu-b-110)	Kunkle Alzheimer's disease (ieu-b-2)	MR Egger	120	-0.0188916	-0.211601	0.173818	0.0983211	0.847961
Richardson LDL cholesterol (ieu-b-110)	Kunkle Alzheimer's disease (ieu-b-2)	Weighted median	120	0.0406715	-0.135974	0.217317	0.0901255	0.65179
Richardson LDL cholesterol (ieu-b-110)	Kunkle Alzheimer's disease (ieu-b-2)	Weighted mode	120	-0.0192401	-0.221271	0.18279	0.103077	0.852247
