# Supplementary material for: Mendelian randomization reveals apolipoprotein B shortens healthspan and possibly increases risk for Alzheimer’s disease
Source: Commun Biol. 2024 Feb 24;7:230. doi: 10.1038/s42003-024-05887-2 (PMC10894226; doi:10.1038/s42003-024-05887-2)
Supplement: Supplementary file 25 — Supplementary Data 24 [file 42003_2024_5887_MOESM25_ESM.xlsx]

## Sheet: Sheet1
Supplementary Data 24. Mendelian Randomization Pleiotropy RESidual Sum and Outlier (MR PRESSO) sensitivity analysis of the meta-analytic MR of UK Biobank-measured (circulating, non-fasted) low-density lipoprotein cholesterol (LDL) on Alzheimer's disease (outliers removed with RadialMR first).
Main MR Results Exposure	Outcome	Main MR Results MR Analysis	Main MR Results Causal Estimate	Main MR Results Standard Error	Main MR Results T-Stat	Main MR results P-value	MR PRESSO Results Global Test RSSobs	MR PRESSO Results Global Test P-value	Number of SNPs
Richardson LDL cholesterol (ieu-b-110)	Kunkle Alzheimer's disease (ieu-b-2)	Raw	0.0111449	0.0528256	0.210976	0.833261	107.382	0.824	122
Richardson LDL cholesterol (ieu-b-110)	Kunkle Alzheimer's disease (ieu-b-2)	Outlier-corrected	NA	NA	NA	NA	107.382	0.824
