# Supplementary material for: Mendelian randomization reveals apolipoprotein B shortens healthspan and possibly increases risk for Alzheimer’s disease
Source: Commun Biol. 2024 Feb 24;7:230. doi: 10.1038/s42003-024-05887-2 (PMC10894226; doi:10.1038/s42003-024-05887-2)
Supplement: Supplementary file 26 — Supplementary Data 25 [file 42003_2024_5887_MOESM26_ESM.xlsx]

## Sheet: Sheet1
Supplementary Data 25. MR PRESSO sensitivity analysis of the meta-analytic MR of UK Biobank-measured (circulating, non-fasted) APOB on Jansen Alzheimer's disease (outliers removed with RadialMR first).
Main MR Results Exposure	Outcome	Main MR Results MR Analysis	Main MR Results Causal Estimate	Main MR Results Standard Error	Main MR Results T-Stat	Main MR results P-value	MR PRESSO Results Global Test RSSobs	MR PRESSO Results Global Test P-value	Number of SNPs
Richardson APOB (ieu-b-108)	Jansen AD and AD-by-proxy (71,880 cases, 383,378 controls)	Raw	0.023624	0.00684575	3.4509	0.000747716	115.699	0.8955	135
Richardson APOB (ieu-b-108)	Jansen AD and AD-by-proxy (71,880 cases, 383,378 controls)	Outlier-corrected	NA	NA	NA	NA	115.699	0.8955
