# Supplementary material for: Mendelian randomization reveals apolipoprotein B shortens healthspan and possibly increases risk for Alzheimer’s disease
Source: Commun Biol. 2024 Feb 24;7:230. doi: 10.1038/s42003-024-05887-2 (PMC10894226; doi:10.1038/s42003-024-05887-2)
Supplement: Supplementary file 27 — Supplementary Data 26 [file 42003_2024_5887_MOESM27_ESM.xlsx]

## Sheet: Sheet1
Supplementary Data 26. MRlap sensitivity analysis of the UK Biobank-measured (circulating, non-fasted) apolipoprotein B (APOB) on healthspan.
MRlap LDSC results					MRlap MR results
SNP heritability for UKBB APOB (h2_exp)	0.0867917				observed_effect	-0.0814841
Standard error for SNP heritability for UKBB APOB (h2_exp_se)	0.00841776				observed_effect_standard_error	0.0223785
Intercept (int_exp)	1.14918				m_IVs	19
SNP heritability for healthspan (h2_out)	0.0289501				IVs1	rs12046278
Standard error for SNP heritability for healthspan (h2_out_se)	0.00248309				IVs2	rs12078100
Intercept (int_out)	1.05233				IVs3	rs61775180
Genetic covariance (gcov)	-0.0061903				IVs4	rs114165349
Standard error for genetic covariance (gcov_se)	0.00185869				IVs5	rs28385651
Genetic correlation (rg)	-0.123494				IVs6	rs11591147
Crosstrait intercept (int_crosstrait)	0.0956756				IVs7	rs138574111
Standard error for crosstrait itnercept (int_crosstrait_se)	0.0061				IVs8	rs17457613
					IVs9	rs4587594
					IVs10	rs1556562
					IVs11	rs79132277
					IVs12	rs6657811
					IVs13	rs140266316
					IVs14	rs17447211
					IVs15	rs12125200
					IVs16	rs2784259
					IVs17	rs10127775
					IVs18	rs556107
					IVs19	rs6426328
					observed_effect_pvalue	0.000271396
					corrected_effect	-0.132086
					corrected_effect_standard_error	0.0280691
					corrected_effect_pvalue	2.52939e-06
					test_difference	7.11391
					p_difference	1.12801e-12
