# Supplementary material for: Mendelian randomization reveals apolipoprotein B shortens healthspan and possibly increases risk for Alzheimer’s disease
Source: Commun Biol. 2024 Feb 24;7:230. doi: 10.1038/s42003-024-05887-2 (PMC10894226; doi:10.1038/s42003-024-05887-2)
Supplement: Supplementary file 28 — Supplementary Data 27 [file 42003_2024_5887_MOESM28_ESM.xlsx]

## Sheet: Sheet1
Supplementary Data 26. Genetic covariance intercept sensitivity analayis of the summary statistics for Jansen et al. (2019) Alzheimer's disease (AD) with Kunkle et al. (2019) AD, UK Biobank (UKBB) apolipoprotein B (APOB), parental lifespan, healthspan, and UKBB low-density lipoprotein cholesterol (LDL).
Trait 1	Trait 2	Genetic correlation	Standard error	Z-score	P-value	SNP heritability for trait 2	Standard error for trait 2's SNP heritability	Intercept for SNP heritability for trait 2	Standard error for the intercept for SNP heritability of trait 2	Intercept for genetic covariance	Standard error for the intercept for the genetic covariance	Lower bound of the confidence interval for the genetic covariance intercept	Upper bound of the confidence interval for the genetic covariance intercept	Sample overlap (intercept for genetic covariance deviating from zero)
Jansen AD (includes Kunkle and UKB parental proxy cases of AD)	Kunkle AD	1.1212	0.1224	9.1619	5.1e-20	0.0481	0.021	1.0566	0.0339	0.3275	0.0405	0.24812	0.40688	yes
Jansen AD (includes Kunkle and UKB parental proxy cases of AD)	Richardson APOB	-0.0288	0.0706	-0.4071	0.684	0.0899	0.0127	1.2078	0.1084	0.026	0.0188	-0.010848	0.062848	no
Jansen AD (includes Kunkle and UKB parental proxy cases of AD)	Parental lifespan	-0.2612	0.0625	-4.1761	2.97e-05	0.0233	0.0014	1.0492	0.0095	-0.1346	0.0167	-0.167332	-0.101868	yes
Jansen AD (includes Kunkle and UKB parental proxy cases of AD)	Healthspan (negation)	-0.2202	0.0757	-2.9099	0.00362	0.029	0.0024	1.0521	0.0082	-0.009	0.0052	-0.019192	0.001192	no
Jansen AD (includes Kunkle and UKB parental proxy cases of AD)	Richardson LDL	-0.1309	0.1247	-1.0497	0.294	0.0811	0.016	1.1827	0.1212	0.037	0.0349	-0.031404	0.105404	no
